# Supplementary material for: Basin-scale biogeography of marine phytoplankton reflects cellular-scale optimization of metabolism and physiology
Source: Sci Adv. 2022 Jan 21;8(3):eabl4930. doi: 10.1126/sciadv.abl4930 (PMC8782455; doi:10.1126/sciadv.abl4930)
Supplement: Supplementary file 2 — Data S1 to S6 [file sciadv.abl4930_data_s1_to_s6.zip]

Archive with 6 entries (6 files):
- sciadv.abl4930_data_s1.csv
- sciadv.abl4930_data_s2.csv
- sciadv.abl4930_data_s3.csv
- sciadv.abl4930_data_s4.csv
- sciadv.abl4930_data_s5.csv
- sciadv.abl4930_data_s6.xlsx
