# Supplementary material for: Basin-scale biogeography of marine phytoplankton reflects cellular-scale optimization of metabolism and physiology
Source: Sci Adv. 2022 Jan 21;8(3):eabl4930. doi: 10.1126/sciadv.abl4930 (PMC8782455; doi:10.1126/sciadv.abl4930)
Supplement: Supplementary file 2 — Data S1 to S6 [file sciadv.abl4930_data_s1_to_s6.zip › sciadv.abl4930_data_s1.csv]

FileID	High_Quality	Sequencing_Status	Include	Genome_Name	IMG_Genome_ID	NCBI_Taxon_ID	Strain	StrainName	Ecotype	Size_Mb	GCpct	Cell_radius	Pmax	Genome_size	Gene_count	Scaffold_count	Study_Name	Sequencing_Center	Sequencing_Method	Assembly_Method	Proportal_Ecotype
637000213	Yes	Finished	1	Prochlorococcus marinus marinus CCMP1375	637000213	167539	CCMP 1375	SS120	LLII_LLIII	1.75108	36.44	0.35	5.26	1751080	1933	1	Prochlorococcus marinus marinus CCMP1375	CEA Genoscope	Sanger	Phrap	Low light adapted (LL)
640069321	Yes	Finished	1	Prochlorococcus marinus AS9601	640069321	146891	AS9601	AS9601	HLII	1.669886	31.32	0.35	6.278	1669886	1988	1	Prochlorococcus marinus sequencing - JCVI	J. Craig Venter Institute (JCVI)		Celera Assembler	High light adapted (HL)
640069322	Yes	Finished	1	Prochlorococcus marinus MIT9301	640069322	167546	MIT 9301	MIT9301	HLII	1.641879	31.34	0.35	6.278	1641879	1967	1	Prochlorococcus marinus sequencing - JCVI	J. Craig Venter Institute (JCVI)	Sanger	Celera Assembler	High light adapted (HL)
640069323	Yes	Finished	1	Prochlorococcus marinus MIT9303	640069323	59922	MIT9303	MIT9303	LLIV	2.682675	50.01	0.45	11.95	2682675	3133	1	Prochlorococcus marinus sequencing - JCVI	J. Craig Venter Institute (JCVI)	Sanger	Celera Assembler	Low light adapted (LL)
640069324	Yes	Finished	1	Prochlorococcus marinus MIT9515	640069324	167542	MIT9515	MIT9515	HLI	1.704176	30.79	0.35	6.37	1704176	1968	1	Prochlorococcus marinus sequencing - JCVI	J. Craig Venter Institute (JCVI)	Sanger	Celera Assembler	High light adapted (HL)
640069325	No	Finished	1	Prochlorococcus marinus NATL1A	640069325	167555	NATL1A	NATL1A	LLI	1.864731	34.98	0.35	5.26	1864731	2251	1	Prochlorococcus marinus sequencing - JCVI	J. Craig Venter Institute (JCVI)	Sanger	Celera Assembler	Low light adapted (LL)
641228501	Yes	Finished	1	Prochlorococcus marinus MIT9211	641228501	93059	MIT9211	MIT9211	LLII_LLIII	1.688963	38.01	0.35	5.26	1688963	1901	1	Prochlorococcus marinus sequencing - JCVI	J. Craig Venter Institute (JCVI)	Sanger	Celera Assembler	Low light adapted (LL)
647533199	Yes	Permanent Draft	1	Prochlorococcus marinus MIT9202	647533199	93058	MIT9202	MIT9202	HLII	1.691453	31.1	0.35	6.278	1691453	1930	1	Prochlorococcus marinus sequencing - JCVI	J. Craig Venter Institute (JCVI)			High light adapted (HL)
2551306547	No	Permanent Draft	0	Prochlorococcus sp. W3	2551306547	569152	W3	W3		0.339045	30.75			339045	592	197	Prochlorococcus sp. W2-W12 Sequencing	Massachusetts Institute of Technology	Illumina GAIIx, 454	Newbler v. 2.3
2551306550	No	Permanent Draft	0	Prochlorococcus sp. W11	2551306550	613202	W11	W11		0.766829	30.62			766829	968	158	Prochlorococcus sp. W2-W12 Sequencing	Massachusetts Institute of Technology	Illumina GAIIx, 454	Newbler v. 2.3
2551306551	No	Permanent Draft	0	Prochlorococcus sp. W12	2551306551	613203	W12	W12		0.423437	29.56			423437	754	232	Prochlorococcus sp. W2-W12 Sequencing	Massachusetts Institute of Technology	454	Newbler v. 2.3
2551306553	No	Permanent Draft	0	Prochlorococcus sp. W2	2551306553	1203261	W2	W2		1.266767	30.48			1266767	1581	108	Prochlorococcus sp. W2-W12 Sequencing	Massachusetts Institute of Technology	Illumina GAIIx, 454	Newbler v. 2.3
2551306554	Yes	Permanent Draft	0	Prochlorococcus sp. W8	2551306554	613199	W8	W8		0.841756	31.41			841756	979	58	Prochlorococcus sp. W2-W12 Sequencing	Massachusetts Institute of Technology	Illumina GAIIx, 454	Newbler v. 2.3
2551306555	No	Permanent Draft	0	Prochlorococcus sp. W5	2551306555	569154	W5	W5		0.099467	29.76			99467	204	92	Prochlorococcus sp. W2-W12 Sequencing	Massachusetts Institute of Technology	454	Newbler v. 2.3
2551306556	No	Permanent Draft	0	Prochlorococcus sp. W9	2551306556	613200	W9	W9		0.42015	30.66			420150	741	211	Prochlorococcus sp. W2-W12 Sequencing	Massachusetts Institute of Technology	454	Newbler v. 2.3
2551306558	No	Permanent Draft	0	Prochlorococcus sp. W10	2551306558	613201	W10	W10		0.561998	30.76			561998	1051	349	Prochlorococcus sp. W2-W12 Sequencing	Massachusetts Institute of Technology	454	Newbler v. 2.3
2551306560	No	Permanent Draft	0	Prochlorococcus sp. W4	2551306560	569153	W4	W4		0.765485	29.92			765485	1046	104	Prochlorococcus sp. W2-W12 Sequencing	Massachusetts Institute of Technology	454 GS FLX Titanium, Illumina GAIIx	Newbler v. 2.3
2551306659	No	Permanent Draft	0	Prochlorococcus sp. W6	2551306659	569155	W6	W6		0.385093	31.26			385093	724	337	Prochlorococcus sp. W2-W12 Sequencing	Massachusetts Institute of Technology	454	Newbler v. 2.3
2551306661	No	Permanent Draft	0	Prochlorococcus sp. W7	2551306661	613198	W7	W7		0.905221	30.66			905221	1135	109	Prochlorococcus sp. W2-W12 Sequencing	Massachusetts Institute of Technology	454, Illumina GAIIx	Newbler v. 2.3
2606217240	Yes	Finished	1	Prochlorococcus marinus NATL2A	637000212	59920	NATL2A	NATL2A	LLI	1.842899	35.12	0.35	5.26	1842899	1985	1	Prochlorococcus sp. NATL2A	DOE Joint Genome Institute (JGI)	Sanger	Phrap v. 4.24 SPS	Low light adapted (LL)
2606217259	Yes	Finished	1	Prochlorococcus marinus pastoris CCMP 1986	637000214	59919	CCMP 1986	MED4	HLI	1.65799	30.8	0.35	6.37	1657990	2069	1	Prochlorococcus marinus pastoris CCMP1986	DOE Joint Genome Institute (JGI)	Sanger	Phrap v. 4.24 SPS	High light adapted (HL)
2606217311	Yes	Permanent Draft	1	Prochlorococcus marinus SS35	2606217311	167553	SS35	SS35	LLII_LLIII	1.751015	36.44	0.35	5.26	1751015	1942	9	Genomes of diverse isolates of the marine cyanobacterium Prochlorococcus	Massachusetts Institute of Technology	Illumina GAIIx	Newbler v. 2.6	Low light adapted (LL)
2606217312	Yes	Permanent Draft	1	Prochlorococcus marinus MIT9314	2606217312	167548	MIT 9314	MIT9314	HLII	1.690556	31.18	0.35	6.278	1690556	1977	16	Genomes of diverse isolates of the marine cyanobacterium Prochlorococcus	Massachusetts Institute of Technology	Illumina GAIIx	Newbler v. 2.6	High light adapted (HL)
2606217313	Yes	Permanent Draft	1	Prochlorococcus marinus SS2	2606217313	167552	SS2	SS2	LLII_LLIII	1.752772	36.44	0.35	5.26	1752772	1955	19	Genomes of diverse isolates of the marine cyanobacterium Prochlorococcus	Massachusetts Institute of Technology	Illumina GAIIx	Newbler v. 2.6	Low light adapted (LL)
2606217314	Yes	Permanent Draft	1	Prochlorococcus sp. SS52	2606217314	1499501	SS52	SS52	LLII_LLIII	1.754053	36.44	0.35	5.26	1754053	1956	22	Genomes of diverse isolates of the marine cyanobacterium Prochlorococcus	Massachusetts Institute of Technology	Illumina GAIIx	Newbler v. 2.6	Low light adapted (LL)
2606217315	Yes	Permanent Draft	1	Prochlorococcus marinus SS51	2606217315	167554	SS51	SS51	LLII_LLIII	1.746977	36.43	0.35	5.26	1746977	1941	12	Genomes of diverse isolates of the marine cyanobacterium Prochlorococcus	Massachusetts Institute of Technology	Illumina GAIIx	Newbler v. 2.6	Low light adapted (LL)
2606217316	Yes	Permanent Draft	1	Prochlorococcus marinus MIT9401	2606217316	167551	MIT9401	MIT9401	HLII	1.666808	31.21	0.35	6.278	1666808	1949	17	Genomes of diverse isolates of the marine cyanobacterium Prochlorococcus	Massachusetts Institute of Technology	Illumina GAIIx	Newbler v. 2.6	High light adapted (HL)
2606217317	Yes	Permanent Draft	1	Prochlorococcus sp. MIT0602	2606217317	1499499	MIT0602	MIT0602	LLII_LLIII	1.750918	36.34	0.35	5.26	1750918	1956	9	Genomes of diverse isolates of the marine cyanobacterium Prochlorococcus	Massachusetts Institute of Technology	Illumina GAIIx	Newbler v. 2.6	Low light adapted (LL)
2606217318	Yes	Permanent Draft	1	Prochlorococcus marinus MIT9123	2606217318	167545	MIT9123	MIT9123	HLII	1.697748	31.02	0.35	6.278	1697748	1980	18	Genomes of diverse isolates of the marine cyanobacterium Prochlorococcus	Massachusetts Institute of Technology	Illumina GAIIx	Newbler v. 2.6	High light adapted (HL)
2606217319	Yes	Permanent Draft	1	Prochlorococcus sp. MIT0601	2606217319	1499498	MIT0601	MIT0601	LLII_LLIII	1.707342	37.02	0.35	5.26	1707342	1905	6	Genomes of diverse isolates of the marine cyanobacterium Prochlorococcus	Massachusetts Institute of Technology	Illumina GAIIx	Newbler v. 2.6	Low light adapted (LL)
2606217419	Yes	Permanent Draft	1	Prochlorococcus marinus PAC1	2606217419	59924	PAC1	PAC1	LLI	1.841163	35.09	0.35	5.26	1841163	2197	20	Genomes of diverse isolates of the marine cyanobacterium Prochlorococcus	Massachusetts Institute of Technology	Illumina GAIIx	Newbler v. 2.6	Low light adapted (LL)
2606217559	Yes	Finished	1	Prochlorococcus marinus MIT9215	2606217559	93060	MIT 9215	MIT9215	HLII	1.73879	31.15	0.35	6.278	1738790	1999	1	Prochlorococcus sp. MIT9215	DOE Joint Genome Institute (JGI)	454, Sanger	Unknown	High light adapted (HL)
2606217560	Yes	Finished	1	Prochlorococcus sp. MIT0801	2606217560	1501269	MIT0801	MIT0801	LLI	1.929203	34.91	0.35	5.26	1929203	2218	1	Genomes of diverse isolates of the marine cyanobacterium Prochlorococcus	Massachusetts Institute of Technology	Illumina GAIIx	Newbler v. 2.6	Low light adapted (LL)
2606217562	Yes	Finished	1	Prochlorococcus marinus MIT9313	637000211	74547	MIT9313	MIT9313	LLIV	2.410873	50.74	0.45	11.95	2410873	2334	1	Prochlorococcus sp. MIT9313	DOE Joint Genome Institute (JGI)	Sanger	Phrap v. 4.24 SPS	Low light adapted (LL)
2606217606	Yes	Permanent Draft	1	Prochlorococcus marinus GP2	2606217606	59925	GP2	GP2	HLII	1.62431	31.16	0.35	6.278	1624310	1872	11	Genomes of diverse isolates of the marine cyanobacterium Prochlorococcus	Massachusetts Institute of Technology	Illumina GAIIx	Newbler 2.6	High light adapted (HL)
2606217677	Yes	Permanent Draft	1	Prochlorococcus marinus SB	2606217677	59926	SB	SB	HLII	1.669823	31.5	0.35	6.278	1669823	1924	4	Genomes of diverse isolates of the marine cyanobacterium Prochlorococcus	Massachusetts Institute of Technology	Illumina GAIIx	Newbler v. 2.6	High light adapted (HL)
2606217679	Yes	Permanent Draft	1	Prochlorococcus marinus MIT9322	2606217679	167550	MIT9322	MIT9322	HLII	1.65755	31.21	0.35	6.278	1657550	1936	11	Genomes of diverse isolates of the marine cyanobacterium Prochlorococcus	Massachusetts Institute of Technology	Illumina GAIIx	Newbler v. 2.6	High light adapted (HL)
2606217680	Yes	Permanent Draft	1	Prochlorococcus marinus MIT9311	2606217680	167547	MIT9311	MIT9311	HLII	1.711064	31.21	0.35	6.278	1711064	1966	17	Genomes of diverse isolates of the marine cyanobacterium Prochlorococcus	Massachusetts Institute of Technology	Illumina GAIIx	Newbler v. 2.6	High light adapted (HL)
2606217681	Yes	Permanent Draft	1	Prochlorococcus sp. MIT0702	2606217681	1499503	MIT0702	MIT0702	LLIV	2.583057	50.6	0.45	11.95	2583057	2706	61	Genomes of diverse isolates of the marine cyanobacterium Prochlorococcus	Massachusetts Institute of Technology	Illumina GAIIx	Newbler v. 2.6	Low light adapted (LL)
2606217682	Yes	Permanent Draft	1	Prochlorococcus sp. MIT0703	2606217682	1499504	MIT0703	MIT0703	LLIV	2.575057	50.61	0.45	11.95	2575057	2694	61	Genomes of diverse isolates of the marine cyanobacterium Prochlorococcus	Massachusetts Institute of Technology	Illumina GAIIx	Newbler v. 2.6	Low light adapted (LL)
2606217683	Yes	Permanent Draft	1	Prochlorococcus marinus MIT9321	2606217683	167549	MIT9321	MIT9321	HLII	1.658664	31.2	0.35	6.278	1658664	1937	10	Genomes of diverse isolates of the marine cyanobacterium Prochlorococcus	Massachusetts Institute of Technology	Illumina GAIIx	Newbler v. 2.6	High light adapted (HL)
2606217684	Yes	Permanent Draft	1	Prochlorococcus sp. MIT0701	2606217684	1499502	MIT0701	MIT0701	LLIV	2.592571	50.6	0.45	11.95	2592571	2704	53	Genomes of diverse isolates of the marine cyanobacterium Prochlorococcus	Massachusetts Institute of Technology	Illumina GAIIx	Newbler v. 2.6	Low light adapted (LL)
2606217685	Yes	Permanent Draft	1	Prochlorococcus marinus LG	2606217685	167556	LG	LG	LLII_LLIII	1.754063	36.43	0.35	5.26	1754063	1946	14	Genomes of diverse isolates of the marine cyanobacterium Prochlorococcus	Massachusetts Institute of Technology	Illumina GAIIx	Newbler v. 2.6	Low light adapted (LL)
2606217686	Yes	Permanent Draft	1	Prochlorococcus sp. MIT0603	2606217686	1499500	MIT0603	MIT0603	LLII_LLIII	1.752482	36.35	0.35	5.26	1752482	1954	7	Genomes of diverse isolates of the marine cyanobacterium Prochlorococcus	Massachusetts Institute of Technology	Illumina GAIIx	Newbler v. 2.6	Low light adapted (LL)
2606217687	Yes	Permanent Draft	1	Prochlorococcus marinus MIT9201	2606217687	93057	MIT9201	MIT9201	HLII	1.672416	31.28	0.35	6.278	1672416	1981	21	Genomes of diverse isolates of the marine cyanobacterium Prochlorococcus	Massachusetts Institute of Technology	Illumina GAIIx	Newbler v. 2.6	High light adapted (HL)
2606217688	Yes	Finished	1	Prochlorococcus sp. MIT0604	2606217688	1501268	MIT 0604	MIT0604	HLII	1.780061	31.17	0.35	6.278	1780061	2089	1	Genomes of diverse isolates of the marine cyanobacterium Prochlorococcus	Massachusetts Institute of Technology	Illumina GAIIx	Newbler v. 2.6	High light adapted (HL)
2606217689	Yes	Permanent Draft	1	Prochlorococcus marinus EQPAC1	2606217689	190047	EQPAC1	EQPAC1	HLI	1.654739	30.79	0.35	6.37	1654739	1944	8	Genomes of diverse isolates of the marine cyanobacterium Prochlorococcus	Massachusetts Institute of Technology	Illumina GAIIx	Newbler v. 2.6	High light adapted (HL)
2606217690	Yes	Permanent Draft	1	Prochlorococcus marinus MIT9116	2606217690	167544	MIT9116	MIT9116	HLII	1.685398	31.01	0.35	6.278	1685398	1964	22	Genomes of diverse isolates of the marine cyanobacterium Prochlorococcus	Massachusetts Institute of Technology	Illumina GAIIx	Newbler v. 2.6	High light adapted (HL)
2606217691	Yes	Permanent Draft	1	Prochlorococcus marinus MIT9302	2606217691	74545	MIT9302	MIT9302	HLII	1.745343	31.12	0.35	6.278	1745343	2013	17	Genomes of diverse isolates of the marine cyanobacterium Prochlorococcus	Massachusetts Institute of Technology	Illumina GAIIx	Newbler v. 2.6	High light adapted (HL)
2606217692	Yes	Permanent Draft	1	Prochlorococcus sp. MIT9107	2606217692	59921	MIT9107	MIT9107	HLII	1.699937	31.02	0.35	6.278	1699937	1973	13	Genomes of diverse isolates of the marine cyanobacterium Prochlorococcus	Massachusetts Institute of Technology	Illumina GAIIx	Newbler v. 2.6	High light adapted (HL)
2606217708	Yes	Finished	1	Prochlorococcus marinus MIT9312	637000210	74546	MIT9312	MIT9312	HLII	1.709204	31.21	0.35	6.278	1709204	1860	1	Prochlorococcus marinus MIT9312	DOE Joint Genome Institute (JGI)			High light adapted (HL)
2634166546	No	Permanent Draft	0	Prochlorococcus marinus bv. HNLC1	2634166546	1041938	HNLC1	HNLC1	HLIII_HLIV	1.569623	29.85			1569623	2066	1	Prochlorococcus marinus strains isolated from Pacific and Indian Oceans	J. Craig Venter Institute (JCVI)	454, ABI 3730	Celera Assembler v. 2009
2634166547	No	Permanent Draft	0	Prochlorococcus marinus bv. HNLC2	2634166547	1041939	HNLC2	HNLC2	HLIII_HLIV	1.484494	30.37			1484494	1819	1	Prochlorococcus marinus strains isolated from Pacific and Indian Oceans	J. Craig Venter Institute (JCVI)	454, ABI 3730	Celera Assembler v. 2009
2634166556	No	Permanent Draft	0	Prochlorococcus sp. scB243_498P3 (unscreened)	2634166556	1471500	scB243_498P3	scB243_498P3		1.431324	31.14			1431324	1870	254	Understanding the evolution and ecology of Prochlorococcus in the ocean through single-cell genomics	Massachusetts Institute of Technology	Illumina GAIIx	CLC NGS Cell v. 3.2
2639762776	No	Permanent Draft	0	Prochlorococcus sp. scB243_498P15 (unscreened)	2639762776	1471499	scB243_498P15	scB243_498P15		1.459676	31.46			1459676	1819	140	Understanding the evolution and ecology of Prochlorococcus in the ocean through single-cell genomics	Massachusetts Institute of Technology	Illumina GAIIx	CLC NGS Cell v. 3.2
2645727517	No	Permanent Draft	0	Prochlorococcus sp. scB245a_520F22 (unscreened)	2645727517	1471521	B245a_520F22	B245a_520F22		1.273959	31.53			1273959	1500	58	Sequencing of marine cyanobacteria Prochlorococcus single-cell genomes from the Bermuda Atlantic Time Series (BATS) station site	Massachusetts Institute of Technology	Illumina GAIIx	CLC NGS Cell v. 3.2
2645727585	No	Permanent Draft	0	Prochlorococcus sp. scB245a_518A6 (unscreened)	2645727585	1471502	B245a_518A6	B245a_518A6		1.292549	31.45			1292549	1569	61	Sequencing of marine cyanobacteria Prochlorococcus single-cell genomes from the Bermuda Atlantic Time Series (BATS) station site	Massachusetts Institute of Technology	Illumina GAIIx	CLC NGS Cell v. 3.2
2645727588	No	Permanent Draft	0	Prochlorococcus sp. scB245a_519O11 (unscreened)	2645727588	1471516	B245a_519O11	B245a_519O11		1.211119	31.2			1211119	1407	59	Sequencing of marine cyanobacteria Prochlorococcus single-cell genomes from the Bermuda Atlantic Time Series (BATS) station site	Massachusetts Institute of Technology	Illumina GAIIx	CLC NGS Cell v. 3.2
2645727716	No	Permanent Draft	0	Prochlorococcus sp. scB245a_520D2 (unscreened)	2645727716	1471519	B245a_520D2	B245a_520D2		0.928509	31.34			928509	1110	58	Sequencing of marine cyanobacteria Prochlorococcus single-cell genomes from the Bermuda Atlantic Time Series (BATS) station site	Massachusetts Institute of Technology	Illumina GAIIx	CLC NGS Cell v. 3.2
2645727760	No	Permanent Draft	0	Prochlorococcus sp. scB245a_518D8 (unscreened)	2645727760	1471503	B245a_518D8	B245a_518D8		1.281853	32.11			1281853	1413	75	Sequencing of marine cyanobacteria Prochlorococcus single-cell genomes from the Bermuda Atlantic Time Series (BATS) station site	Massachusetts Institute of Technology	Illumina GAIIx	CLC NGS Cell v. 3.2
2645727771	No	Permanent Draft	0	Prochlorococcus sp. scB245a_521N3 (unscreened)	2645727771	1471529	B245a_521N3	B245a_521N3		0.479848	31.51			479848	597	72	Sequencing of marine cyanobacteria Prochlorococcus single-cell genomes from the Bermuda Atlantic Time Series (BATS) station site	Massachusetts Institute of Technology	Illumina GAIIx	CLC NGS Cell v. 3.2
2645727806	No	Permanent Draft	0	Prochlorococcus sp. scB245a_518K17 (unscreened)	2645727806	1471507	B245a_518K17	B245a_518K17		1.294076	31.28			1294076	1584	69	Sequencing of marine cyanobacteria Prochlorococcus single-cell genomes from the Bermuda Atlantic Time Series (BATS) station site	Massachusetts Institute of Technology	Illumina GAIIx	CLC NGS Cell v. 3.2
2645727878	No	Permanent Draft	0	Prochlorococcus sp. scB245a_520E22 (unscreened)	2645727878	1471520	B245a_520E22	B245a_520E22		1.027429	31.12			1027429	1254	63	Sequencing of marine cyanobacteria Prochlorococcus single-cell genomes from the Bermuda Atlantic Time Series (BATS) station site	Massachusetts Institute of Technology	Illumina GAIIx	CLC NGS Cell v. 3.2
2645727953	No	Permanent Draft	0	Prochlorococcus sp. scB245a_519B7 (unscreened)	2645727953	1471510	B245a_519B7	B245a_519B7		0.670043	31.5			670043	782	21	Sequencing of marine cyanobacteria Prochlorococcus single-cell genomes from the Bermuda Atlantic Time Series (BATS) station site	Massachusetts Institute of Technology	Illumina GAIIx	CLC NGS Cell v. 3.2
2645727954	No	Permanent Draft	0	Prochlorococcus sp. scB245a_520M11 (unscreened)	2645727954	1471523	B245a_520M11	B245a_520M11		0.376779	31.35			376779	496	23	Sequencing of marine cyanobacteria Prochlorococcus single-cell genomes from the Bermuda Atlantic Time Series (BATS) station site	Massachusetts Institute of Technology	Illumina GAIIx	CLC NGS Cell v. 3.2
2648501142	No	Permanent Draft	0	Prochlorococcus sp. scB245a_520K10 (unscreened)	2648501142	1471522	B245a_520K10	B245a_520K10		1.379939	31.56			1379939	1647	52	Sequencing of marine cyanobacteria Prochlorococcus single-cell genomes from the Bermuda Atlantic Time Series (BATS) station site	Massachusetts Institute of Technology	Illumina GAIIx	CLC NGS Cell v. 3.2
2648501259	No	Permanent Draft	0	Prochlorococcus sp. scB245a_521O20 (unscreened)	2648501259	1471531	B245a_521O20	B245a_521O20		1.473687	31.18			1473687	1784	39	Sequencing of marine cyanobacteria Prochlorococcus single-cell genomes from the Bermuda Atlantic Time Series (BATS) station site	Massachusetts Institute of Technology	Illumina GAIIx	CLC NGS Cell v. 3.2
2648501290	No	Permanent Draft	0	Prochlorococcus sp. scB245a_518A17 (unscreened)	2648501290	1471501	B245a_518A17	B245a_518A17		1.587139	31.3			1587139	1922	51	Sequencing of marine cyanobacteria Prochlorococcus single-cell genomes from the Bermuda Atlantic Time Series (BATS) station site	Massachusetts Institute of Technology	Illumina GAIIx	CLC NGS Cell v. 3.2
2648501403	No	Permanent Draft	0	Prochlorococcus sp. scB243_498N8 (unscreened)	2648501403	1471498	scB243_498N8	scB243_498N8		0.762963	31.21			762963	951	63	Understanding the evolution and ecology of Prochlorococcus in the ocean through single-cell genomics	Massachusetts Institute of Technology	Illumina GAIIx	CLC NGS Cell v. 3.2
2648501432	No	Permanent Draft	0	Prochlorococcus sp. scB245a_519C7 (unscreened)	2648501432	1471511	B245a_519C7	B245a_519C7		1.270275	31.51			1270275	1510	68	Sequencing of marine cyanobacteria Prochlorococcus single-cell genomes from the Bermuda Atlantic Time Series (BATS) station site	Massachusetts Institute of Technology	Illumina GAIIx	CLC NGS Cell v. 3.2
2648501450	No	Permanent Draft	0	Prochlorococcus sp. scB245a_521B10 (unscreened)	2648501450	1471525	B245a_521B10	B245a_521B10		1.485489	31.2			1485489	1796	64	Sequencing of marine cyanobacteria Prochlorococcus single-cell genomes from the Bermuda Atlantic Time Series (BATS) station site	Massachusetts Institute of Technology	Illumina GAIIx	CLC NGS Cell v. 3.2
2648501456	No	Permanent Draft	0	Prochlorococcus sp. scB245a_519L21 (unscreened)	2648501456	1471515	B245a_519L21	B245a_519L21		1.33461	31.25			1334610	1605	83	Sequencing of marine cyanobacteria Prochlorococcus single-cell genomes from the Bermuda Atlantic Time Series (BATS) station site	Massachusetts Institute of Technology	Illumina GAIIx	CLC NGS Cell v. 3.2
2648501714	No	Permanent Draft	0	Prochlorococcus sp. scB245a_520B18 (unscreened)	2648501714	1471518	B245a_520B18	B245a_520B18		1.270661	31.41			1270661	1543	86	Sequencing of marine cyanobacteria Prochlorococcus single-cell genomes from the Bermuda Atlantic Time Series (BATS) station site	Massachusetts Institute of Technology	Illumina GAIIx	CLC NGS Cell v. 3.2
2648501767	No	Permanent Draft	0	Prochlorococcus sp. scB245a_519G16 (unscreened)	2648501767	1471514	B245a_519G16	B245a_519G16		1.188883	31.17			1188883	1466	58	Sequencing of marine cyanobacteria Prochlorococcus single-cell genomes from the Bermuda Atlantic Time Series (BATS) station site	Massachusetts Institute of Technology	Illumina GAIIx	CLC NGS Cell v. 3.2
2648501807	No	Permanent Draft	0	Prochlorococcus sp. scB245a_521C8 (unscreened)	2648501807	1471526	B245a_521C8	B245a_521C8		0.810854	31.33			810854	1005	65	Sequencing of marine cyanobacteria Prochlorococcus single-cell genomes from the Bermuda Atlantic Time Series (BATS) station site	Massachusetts Institute of Technology	Illumina GAIIx	CLC NGS Cell v. 3.2
2648501812	No	Permanent Draft	0	Prochlorococcus sp. scB245a_518E10 (unscreened)	2648501812	1471504	B245a_518E10	B245a_518E10		1.193844	31.53			1193844	1360	41	Sequencing of marine cyanobacteria Prochlorococcus single-cell genomes from the Bermuda Atlantic Time Series (BATS) station site	Massachusetts Institute of Technology	Illumina GAIIx	CLC NGS Cell v. 3.2
2648501917	No	Permanent Draft	0	Prochlorococcus sp. scB245a_521O23 (unscreened)	2648501917	1471532	scB245a_521O23	scB245a_521O23		0.790889	31.76			790889	987	78	Sequencing of marine cyanobacteria Prochlorococcus single-cell genomes from the Bermuda Atlantic Time Series (BATS) station site	Massachusetts Institute of Technology		CLC NGS Cell v. 3.2
2651869831	No	Permanent Draft	0	Prochlorococcus sp. scB245a_521K15 (unscreened)	2651869831	1471527	B245a_521K15	B245a_521K15		1.379477	31.32			1379477	1685	67	Sequencing of marine cyanobacteria Prochlorococcus single-cell genomes from the Bermuda Atlantic Time Series (BATS) station site	Massachusetts Institute of Technology	Illumina GAIIx	CLC NGS Cell v. 3.2
2651870162	No	Draft	0	Prochlorococcus sp. REDSEA-S17_B1	2651870162	1218	REDSEA-S17_B1	REDSEA_S17_B1		1.070099	31			1070099	1471	152	Water column microbial communities from Red Sea, Saudi Arabia	King Abdullah University of Science and Technology		IDBA_UD
2651870163	No	Draft	0	Prochlorococcus sp. REDSEA-S22_B1	2651870163	1218	REDSEA-S22_B1	REDSEA_S22_B1		1.010391	31.12			1010391	1338	113	Water column microbial communities from Red Sea, Saudi Arabia	King Abdullah University of Science and Technology		IDBA_UD
2651870164	No	Draft	0	Prochlorococcus sp. REDSEA-S23_B1	2651870164	1218	REDSEA-S23_B1	REDSEA_S23_B1		1.058971	30.87			1058971	1381	123	Water column microbial communities from Red Sea, Saudi Arabia	King Abdullah University of Science and Technology		IDBA_UD
2651870165	No	Draft	0	Prochlorococcus sp. REDSEA-S28_B1	2651870165	1218	REDSEA-S28_B1	REDSEA_S28_B1		0.926852	31.35			926852	1181	101	Water column microbial communities from Red Sea, Saudi Arabia	King Abdullah University of Science and Technology		IDBA_UD
2654587612	No	Permanent Draft	0	Prochlorococcus sp. scB245a_521M10 (unscreened)	2654587612	1471528	B245a_521M10	B245a_521M10		1.064639	30.94			1064639	1326	61	Sequencing of marine cyanobacteria Prochlorococcus single-cell genomes from the Bermuda Atlantic Time Series (BATS) station site	Massachusetts Institute of Technology	Illumina GAIIx	CLC NGS Cell v. 3.2
2654587690	No	Permanent Draft	0	Prochlorococcus sp. scB245a_521N5 (unscreened)	2654587690	1471530	B245a_521N5	B245a_521N5		0.688968	31.4			688968	884	68	Sequencing of marine cyanobacteria Prochlorococcus single-cell genomes from the Bermuda Atlantic Time Series (BATS) station site	Massachusetts Institute of Technology	Illumina GAIIx	CLC NGS Cell v. 3.2
2654587734	Yes	Permanent Draft	0	Prochlorococcus sp. scB245a_519O21 (unscreened)	2654587734	1471517	B245a_519O21	B245a_519O21		1.202371	31.62			1202371	1409	41	Sequencing of marine cyanobacteria Prochlorococcus single-cell genomes from the Bermuda Atlantic Time Series (BATS) station site	Massachusetts Institute of Technology	Illumina GAIIx	CLC NGS Cell v. 3.2
2654587735	No	Permanent Draft	0	Prochlorococcus sp. scB245a_521A19 (unscreened)	2654587735	1471524	B245a_521A19	B245a_521A19		1.052685	31.09			1052685	1317	73	Sequencing of marine cyanobacteria Prochlorococcus single-cell genomes from the Bermuda Atlantic Time Series (BATS) station site	Massachusetts Institute of Technology	Illumina GAIIx	CLC NGS Cell v. 3.2
2654587778	No	Permanent Draft	0	Prochlorococcus sp. scB245a_518O7 (unscreened)	2654587778	1471508	B245a_518O7	B245a_518O7		1.394735	31.18			1394735	1707	50	Sequencing of marine cyanobacteria Prochlorococcus single-cell genomes from the Bermuda Atlantic Time Series (BATS) station site	Massachusetts Institute of Technology	Illumina GAIIx	CLC NGS Cell v. 3.2
2654587779	Yes	Permanent Draft	0	Prochlorococcus sp. scB245a_518I6 (unscreened)	2654587779	1471505	B245a_518I6	B245a_518I6		1.27055	31.54			1270550	1515	77	Sequencing of marine cyanobacteria Prochlorococcus single-cell genomes from the Bermuda Atlantic Time Series (BATS) station site	Massachusetts Institute of Technology	Illumina GAIIx	CLC NGS Cell v. 3.2
2654587780	No	Permanent Draft	0	Prochlorococcus sp. scB245a_518J7 (unscreened)	2654587780	1471506	B245a_518J7	B245a_518J7		1.242273	31.54			1242273	1516	77	Sequencing of marine cyanobacteria Prochlorococcus single-cell genomes from the Bermuda Atlantic Time Series (BATS) station site	Massachusetts Institute of Technology	Illumina GAIIx	CLC NGS Cell v. 3.2
2654587781	No	Permanent Draft	0	Prochlorococcus sp. scB245a_519D13 (unscreened)	2654587781	1471512	B245a_519D13	B245a_519D13		1.275389	31.31			1275389	1582	107	Sequencing of marine cyanobacteria Prochlorococcus single-cell genomes from the Bermuda Atlantic Time Series (BATS) station site	Massachusetts Institute of Technology	Illumina GAIIx	CLC NGS Cell v. 3.2
2654587782	No	Permanent Draft	0	Prochlorococcus sp. scB245a_519A13 (unscreened)	2654587782	1471509	B245a_519A13	B245a_519A13		1.0843	31.1			1084300	1314	52	Sequencing of marine cyanobacteria Prochlorococcus single-cell genomes from the Bermuda Atlantic Time Series (BATS) station site	Massachusetts Institute of Technology	Illumina GAIIx	CLC NGS Cell v. 3.2
2654587783	No	Permanent Draft	0	Prochlorococcus sp. scB245a_519E23 (unscreened)	2654587783	1471513	B245a_519E23	B245a_519E23		1.079589	31.49			1079589	1310	66	Sequencing of marine cyanobacteria Prochlorococcus single-cell genomes from the Bermuda Atlantic Time Series (BATS) station site	Massachusetts Institute of Technology	Illumina GAIIx	CLC NGS Cell v. 3.2
2667527239	No	Draft	0	Prochlorococcus sp. AG-347-K17 (Screened)	2667527239	2162059	AG-347-K17	AG_347_K17		1.497472	31.22			1497472	1786	25	HOT-BATS-SingleCells	Bigelow Laboratory Single Cell Genomics Center (SCGC)	Illumina NextSeq	SPAdes genome assembler v.3.0.0, --careful --sc --phred-offset 33, passing_contig_length=2200bp	High light adapted (HL)
2667527240	No	Draft	0	Prochlorococcus sp. AG-347-K18 (Screened)	2667527240	2162060	AG-347-K18	AG_347_K18		1.567557	31.18			1567557	1841	20	HOT-BATS-SingleCells	Bigelow Laboratory Single Cell Genomics Center (SCGC)	Illumina NextSeq	SPAdes genome assembler v.3.0.0, --careful --sc --phred-offset 33, passing_contig_length=2200bp	High light adapted (HL)
2667527241	No	Draft	0	Prochlorococcus sp. AG-347-K19 (Screened)	2667527241	2162061	AG-347-K19	AG_347_K19		1.469081	31.46			1469081	1740	36	HOT-BATS-SingleCells	Bigelow Laboratory Single Cell Genomics Center (SCGC)	Illumina NextSeq	SPAdes genome assembler v.3.0.0, --careful --sc --phred-offset 33, passing_contig_length=2200bp	High light adapted (HL)
2667527242	No	Draft	0	Prochlorococcus sp. AG-347-K20 (Screened)	2667527242	2162062	AG-347-K20	AG_347_K20		1.509006	31.6			1509006	1716	30	HOT-BATS-SingleCells	Bigelow Laboratory Single Cell Genomics Center (SCGC)	Illumina NextSeq	SPAdes genome assembler v.3.0.0, --careful --sc --phred-offset 33, passing_contig_length=2200bp	High light adapted (HL)
2667527243	No	Draft	0	Prochlorococcus sp. AG-347-K21 (Screened)	2667527243	2162063	AG-347-K21	AG_347_K21		0.774245	31.8			774245	880	42	HOT-BATS-SingleCells	Bigelow Laboratory Single Cell Genomics Center (SCGC)	Illumina NextSeq	SPAdes genome assembler v.3.0.0, --careful --sc --phred-offset 33, passing_contig_length=2200bp	High light adapted (HL)
2667527244	No	Draft	0	Prochlorococcus sp. AG-347-K23 (Screened)	2667527244	2162064	AG-347-K23	AG_347_K23		0.837619	31.72			837619	994	29	HOT-BATS-SingleCells	Bigelow Laboratory Single Cell Genomics Center (SCGC)	Illumina NextSeq	SPAdes genome assembler v.3.0.0, --careful --sc --phred-offset 33, passing_contig_length=2200bp	High light adapted (HL)
2667527245	No	Draft	0	Prochlorococcus sp. AG-347-L02 (Screened)	2667527245	2162065	AG-347-L02	AG_347_L02		1.534788	31.28			1534788	1819	36	HOT-BATS-SingleCells	Bigelow Laboratory Single Cell Genomics Center (SCGC)	Illumina NextSeq	SPAdes genome assembler v.3.0.0, --careful --sc --phred-offset 33, passing_contig_length=2200bp	High light adapted (HL)
2667527246	No	Draft	0	Prochlorococcus sp. AG-347-L17 (Screened)	2667527246	2162066	AG-347-L17	AG_347_L17		1.51744	31.27			1517440	1788	35	HOT-BATS-SingleCells	Bigelow Laboratory Single Cell Genomics Center (SCGC)	Illumina NextSeq	SPAdes genome assembler v.3.0.0, --careful --sc --phred-offset 33, passing_contig_length=2200bp	High light adapted (HL)
2667527247	No	Draft	0	Prochlorococcus sp. AG-347-L19 (Screened)	2667527247	2162067	AG-347-L19	AG_347_L19		1.303229	31.33			1303229	1539	49	HOT-BATS-SingleCells	Bigelow Laboratory Single Cell Genomics Center (SCGC)	Illumina NextSeq	SPAdes genome assembler v.3.0.0, --careful --sc --phred-offset 33, passing_contig_length=2200bp	High light adapted (HL)
2667527248	No	Draft	0	Prochlorococcus sp. AG-347-L20 (Screened)	2667527248	2162068	AG-347-L20	AG_347_L20		1.649271	31.13			1649271	1972	36	HOT-BATS-SingleCells	Bigelow Laboratory Single Cell Genomics Center (SCGC)	Illumina NextSeq	SPAdes genome assembler v.3.0.0, --careful --sc --phred-offset 33, passing_contig_length=2200bp	High light adapted (HL)
2667527249	No	Draft	0	Prochlorococcus sp. AG-347-L21 (Screened)	2667527249	2162069	AG-347-L21	AG_347_L21		1.409046	31.32			1409046	1708	49	HOT-BATS-SingleCells	Bigelow Laboratory Single Cell Genomics Center (SCGC)	Illumina NextSeq	SPAdes genome assembler v.3.0.0, --careful --sc --phred-offset 33, passing_contig_length=2200bp	High light adapted (HL)
2667527250	No	Draft	0	Prochlorococcus sp. AG-347-M15 (Screened)	2667527250	2162070	AG-347-M15	AG_347_M15		1.477666	31.06			1477666	1774	38	HOT-BATS-SingleCells	Bigelow Laboratory Single Cell Genomics Center (SCGC)	Illumina NextSeq	SPAdes genome assembler v.3.0.0, --careful --sc --phred-offset 33, passing_contig_length=2200bp	High light adapted (HL)
2667527251	No	Draft	0	Prochlorococcus sp. AG-347-M18 (Screened)	2667527251	2162071	AG-347-M18	AG_347_M18		1.36954	31.4			1369540	1619	45	HOT-BATS-SingleCells	Bigelow Laboratory Single Cell Genomics Center (SCGC)	Illumina NextSeq	SPAdes genome assembler v.3.0.0, --careful --sc --phred-offset 33, passing_contig_length=2200bp	High light adapted (HL)
2667527252	No	Draft	0	Prochlorococcus sp. AG-347-M23 (Screened)	2667527252	2162072	AG-347-M23	AG_347_M23		1.505696	31.66			1505696	1753	42	HOT-BATS-SingleCells	Bigelow Laboratory Single Cell Genomics Center (SCGC)	Illumina NextSeq	SPAdes genome assembler v.3.0.0, --careful --sc --phred-offset 33, passing_contig_length=2200bp	High light adapted (HL)
2667527253	No	Draft	0	Prochlorococcus sp. AG-347-N19 (Screened)	2667527253	2162073	AG-347-N19	AG_347_N19		1.418234	31.5			1418234	1678	50	HOT-BATS-SingleCells	Bigelow Laboratory Single Cell Genomics Center (SCGC)	Illumina NextSeq	SPAdes genome assembler v.3.0.0, --careful --sc --phred-offset 33, passing_contig_length=2200bp	High light adapted (HL)
2667527254	No	Draft	0	Prochlorococcus sp. AG-347-N23 (Screened)	2667527254	2162074	AG-347-N23	AG_347_N23		1.050155	31.66			1050155	1255	60	HOT-BATS-SingleCells	Bigelow Laboratory Single Cell Genomics Center (SCGC)	Illumina NextSeq	SPAdes genome assembler v.3.0.0, --careful --sc --phred-offset 33, passing_contig_length=2200bp	High light adapted (HL)
2667527255	No	Draft	0	Prochlorococcus sp. AG-347-O22 (Screened)	2667527255	2162075	AG-347-O22	AG_347_O22		1.405589	31.59			1405589	1663	42	HOT-BATS-SingleCells	Bigelow Laboratory Single Cell Genomics Center (SCGC)	Illumina NextSeq	SPAdes genome assembler v.3.0.0, --careful --sc --phred-offset 33, passing_contig_length=2200bp	High light adapted (HL)
2667527256	No	Draft	0	Prochlorococcus sp. AG-402-A21 (Screened)	2667527256	2162076	AG-402-A21	AG_402_A21		1.669193	34.76			1669193	1942	41	HOT-BATS-SingleCells	Bigelow Laboratory Single Cell Genomics Center (SCGC)	Illumina NextSeq	SPAdes genome assembler v.3.0.0, --careful --sc --phred-offset 33, passing_contig_length=2200bp	Low light adapted (LL)
2667527257	No	Draft	0	Prochlorococcus sp. AG-402-G22 (Screened)	2667527257	2162077	AG-402-G22	AG_402_G22		1.455911	37.42			1455911	1658	44	HOT-BATS-SingleCells	Bigelow Laboratory Single Cell Genomics Center (SCGC)	Illumina NextSeq	SPAdes genome assembler v.3.0.0, --careful --sc --phred-offset 33, passing_contig_length=2200bp	Low light adapted (LL)
2667527258	No	Draft	0	Prochlorococcus sp. AG-402-G23 (Screened)	2667527258	2162078	AG-402-G23	AG_402_G23		1.207067	31.66			1207067	1428	42	HOT-BATS-SingleCells	Bigelow Laboratory Single Cell Genomics Center (SCGC)	Illumina NextSeq	SPAdes genome assembler v.3.0.0, --careful --sc --phred-offset 33, passing_contig_length=2200bp	High light adapted (HL)
2667527259	No	Draft	0	Prochlorococcus sp. AG-402-I05 (Screened)	2667527259	2162079	AG-402-I05	AG_402_I05		1.824968	35.03			1824968	2217	58	HOT-BATS-SingleCells	Bigelow Laboratory Single Cell Genomics Center (SCGC)	Illumina NextSeq	SPAdes genome assembler v.3.0.0, --careful --sc --phred-offset 33, passing_contig_length=2200bp	Low light adapted (LL)
2667527260	No	Draft	0	Prochlorococcus sp. AG-402-I20 (Screened)	2667527260	2162080	AG-402-I20	AG_402_I20		1.697147	34.59			1697147	1994	43	HOT-BATS-SingleCells	Bigelow Laboratory Single Cell Genomics Center (SCGC)	Illumina NextSeq	SPAdes genome assembler v.3.0.0, --careful --sc --phred-offset 33, passing_contig_length=2200bp	Low light adapted (LL)
2667527261	No	Draft	0	Prochlorococcus sp. AG-402-I21 (Screened)	2667527261	2162081	AG-402-I21	AG_402_I21		1.729312	34.68			1729312	2014	37	HOT-BATS-SingleCells	Bigelow Laboratory Single Cell Genomics Center (SCGC)	Illumina NextSeq	SPAdes genome assembler v.3.0.0, --careful --sc --phred-offset 33, passing_contig_length=2200bp	Low light adapted (LL)
2667527262	No	Draft	0	Prochlorococcus sp. AG-402-I22 (Screened)	2667527262	2162082	AG-402-I22	AG_402_I22		1.264917	35.3			1264917	1379	57	HOT-BATS-SingleCells	Bigelow Laboratory Single Cell Genomics Center (SCGC)	Illumina NextSeq	SPAdes genome assembler v.3.0.0, --careful --sc --phred-offset 33, passing_contig_length=2200bp	Low light adapted (LL)
2667527263	No	Draft	0	Prochlorococcus sp. AG-402-I23 (Screened)	2667527263	2162083	AG-402-I23	AG_402_I23		1.416706	31.31			1416706	1699	37	HOT-BATS-SingleCells	Bigelow Laboratory Single Cell Genomics Center (SCGC)	Illumina NextSeq	SPAdes genome assembler v.3.0.0, --careful --sc --phred-offset 33, passing_contig_length=2200bp	High light adapted (HL)
2667527264	No	Draft	0	Prochlorococcus sp. AG-402-J18 (Screened)	2667527264	2162084	AG-402-J18	AG_402_J18		1.204449	35.28			1204449	1478	50	HOT-BATS-SingleCells	Bigelow Laboratory Single Cell Genomics Center (SCGC)	Illumina NextSeq	SPAdes genome assembler v.3.0.0, --careful --sc --phred-offset 33, passing_contig_length=2200bp	Low light adapted (LL)
2667527265	No	Draft	0	Prochlorococcus sp. AG-402-K05 (Screened)	2667527265	2162085	AG-402-K05	AG_402_K05		1.029944	38.38			1029944	1146	27	HOT-BATS-SingleCells	Bigelow Laboratory Single Cell Genomics Center (SCGC)	Illumina NextSeq	SPAdes genome assembler v.3.0.0, --careful --sc --phred-offset 33, passing_contig_length=2200bp	Low light adapted (LL)
2667527266	No	Draft	0	Prochlorococcus sp. AG-402-K10 (Screened)	2667527266	2162086	AG-402-K10	AG_402_K10		1.533944	30.9			1533944	1774	34	HOT-BATS-SingleCells	Bigelow Laboratory Single Cell Genomics Center (SCGC)	Illumina NextSeq	SPAdes genome assembler v.3.0.0, --careful --sc --phred-offset 33, passing_contig_length=2200bp	High light adapted (HL)
2667527267	No	Draft	0	Prochlorococcus sp. AG-402-K22 (Screened)	2667527267	2162087	AG-402-K22	AG_402_K22		1.522735	31.55			1522735	1719	48	HOT-BATS-SingleCells	Bigelow Laboratory Single Cell Genomics Center (SCGC)	Illumina NextSeq	SPAdes genome assembler v.3.0.0, --careful --sc --phred-offset 33, passing_contig_length=2200bp	High light adapted (HL)
2667527268	No	Draft	0	Prochlorococcus sp. AG-402-L09 (Screened)	2667527268	2162088	AG-402-L09	AG_402_L09		1.617585	34.57			1617585	1861	43	HOT-BATS-SingleCells	Bigelow Laboratory Single Cell Genomics Center (SCGC)	Illumina NextSeq	SPAdes genome assembler v.3.0.0, --careful --sc --phred-offset 33, passing_contig_length=2200bp	Low light adapted (LL)
2667527269	No	Draft	0	Prochlorococcus sp. AG-402-L19 (Screened)	2667527269	2162089	AG-402-L19	AG_402_L19		1.117246	34.64			1117246	1390	56	HOT-BATS-SingleCells	Bigelow Laboratory Single Cell Genomics Center (SCGC)	Illumina NextSeq	SPAdes genome assembler v.3.0.0, --careful --sc --phred-offset 33, passing_contig_length=2200bp	Low light adapted (LL)
2667527270	No	Draft	0	Prochlorococcus sp. AG-402-L20 (Screened)	2667527270	2162090	AG-402-L20	AG_402_L20		1.757045	34.86			1757045	2095	60	HOT-BATS-SingleCells	Bigelow Laboratory Single Cell Genomics Center (SCGC)	Illumina NextSeq	SPAdes genome assembler v.3.0.0, --careful --sc --phred-offset 33, passing_contig_length=2200bp	Low light adapted (LL)
2667527271	No	Draft	0	Prochlorococcus sp. AG-402-L23 (Screened)	2667527271	2162091	AG-402-L23	AG_402_L23		1.662945	31.36			1662945	1916	52	HOT-BATS-SingleCells	Bigelow Laboratory Single Cell Genomics Center (SCGC)	Illumina NextSeq	SPAdes genome assembler v.3.0.0, --careful --sc --phred-offset 33, passing_contig_length=2200bp	High light adapted (HL)
2667527272	No	Draft	0	Prochlorococcus sp. AG-402-M15 (Screened)	2667527272	2162092	AG-402-M15	AG_402_M15		1.605846	31			1605846	1903	26	HOT-BATS-SingleCells	Bigelow Laboratory Single Cell Genomics Center (SCGC)	Illumina NextSeq	SPAdes genome assembler v.3.0.0, --careful --sc --phred-offset 33, passing_contig_length=2200bp	High light adapted (HL)
2667527273	No	Draft	0	Prochlorococcus sp. AG-402-M18 (Screened)	2667527273	2162093	AG-402-M18	AG_402_M18		1.623424	34.85			1623424	1879	57	HOT-BATS-SingleCells	Bigelow Laboratory Single Cell Genomics Center (SCGC)	Illumina NextSeq	SPAdes genome assembler v.3.0.0, --careful --sc --phred-offset 33, passing_contig_length=2200bp	Low light adapted (LL)
2667527274	No	Draft	0	Prochlorococcus sp. AG-402-M23 (Screened)	2667527274	2162094	AG-402-M23	AG_402_M23		1.682785	34.32			1682785	1949	69	HOT-BATS-SingleCells	Bigelow Laboratory Single Cell Genomics Center (SCGC)	Illumina NextSeq	SPAdes genome assembler v.3.0.0, --careful --sc --phred-offset 33, passing_contig_length=2200bp	Low light adapted (LL)
2667527275	No	Draft	0	Prochlorococcus sp. AG-402-N10 (Screened)	2667527275	2162095	AG-402-N10	AG_402_N10		1.559102	30.82			1559102	1821	35	HOT-BATS-SingleCells	Bigelow Laboratory Single Cell Genomics Center (SCGC)	Illumina NextSeq	SPAdes genome assembler v.3.0.0, --careful --sc --phred-offset 33, passing_contig_length=2200bp	High light adapted (HL)
2667527276	No	Draft	0	Prochlorococcus sp. AG-402-N21 (Screened)	2667527276	2162096	AG-402-N21	AG_402_N21		1.364872	36.11			1364872	1545	47	HOT-BATS-SingleCells	Bigelow Laboratory Single Cell Genomics Center (SCGC)	Illumina NextSeq	SPAdes genome assembler v.3.0.0, --careful --sc --phred-offset 33, passing_contig_length=2200bp	Low light adapted (LL)
2667527277	No	Draft	0	Prochlorococcus sp. AG-402-N23 (Screened)	2667527277	2162097	AG-402-N23	AG_402_N23		1.31127	31.57			1311270	1555	49	HOT-BATS-SingleCells	Bigelow Laboratory Single Cell Genomics Center (SCGC)	Illumina NextSeq	SPAdes genome assembler v.3.0.0, --careful --sc --phred-offset 33, passing_contig_length=2200bp	High light adapted (HL)
2667527278	No	Draft	0	Prochlorococcus sp. AG-402-O16 (Screened)	2667527278	2162098	AG-402-O16	AG_402_O16		1.493356	31.33			1493356	1781	30	HOT-BATS-SingleCells	Bigelow Laboratory Single Cell Genomics Center (SCGC)	Illumina NextSeq	SPAdes genome assembler v.3.0.0, --careful --sc --phred-offset 33, passing_contig_length=2200bp	High light adapted (HL)
2667527279	No	Draft	0	Prochlorococcus sp. AG-402-O21 (Screened)	2667527279	2162099	AG-402-O21	AG_402_O21		1.757794	34.9			1757794	2115	43	HOT-BATS-SingleCells	Bigelow Laboratory Single Cell Genomics Center (SCGC)	Illumina NextSeq	SPAdes genome assembler v.3.0.0, --careful --sc --phred-offset 33, passing_contig_length=2200bp	Low light adapted (LL)
2667527280	No	Draft	0	Prochlorococcus sp. AG-402-O23 (Screened)	2667527280	2162100	AG-402-O23	AG_402_O23		0.791578	31.41			791578	953	34	HOT-BATS-SingleCells	Bigelow Laboratory Single Cell Genomics Center (SCGC)	Illumina NextSeq	SPAdes genome assembler v.3.0.0, --careful --sc --phred-offset 33, passing_contig_length=2200bp	High light adapted (HL)
2667527281	No	Draft	0	Prochlorococcus sp. AG-402-P16 (Screened)	2667527281	2162101	AG-402-P16	AG_402_P16		1.58715	34.44			1587150	1820	51	HOT-BATS-SingleCells	Bigelow Laboratory Single Cell Genomics Center (SCGC)	Illumina NextSeq	SPAdes genome assembler v.3.0.0, --careful --sc --phred-offset 33, passing_contig_length=2200bp	Low light adapted (LL)
2667527282	No	Draft	0	Prochlorococcus sp. AG-402-P18 (Screened)	2667527282	2162102	AG-402-P18	AG_402_P18		1.84856	34.38			1848560	2104	35	HOT-BATS-SingleCells	Bigelow Laboratory Single Cell Genomics Center (SCGC)	Illumina NextSeq	SPAdes genome assembler v.3.0.0, --careful --sc --phred-offset 33, passing_contig_length=2200bp	Low light adapted (LL)
2667527283	No	Draft	0	Prochlorococcus sp. AG-355-A02 (Screened)	2667527283	2162103	AG-355-A02	AG_355_A02		0.767113	31.58			767113	894	23	HOT-BATS-SingleCells	Bigelow Laboratory Single Cell Genomics Center (SCGC)	Illumina NextSeq	SPAdes genome assembler v.3.0.0, --careful --sc --phred-offset 33, passing_contig_length=2200bp	High light adapted (HL)
2667527284	No	Draft	0	Prochlorococcus sp. AG-355-A09 (Screened)	2667527284	2162104	AG-355-A09	AG_355_A09		1.516538	31.34			1516538	1775	28	HOT-BATS-SingleCells	Bigelow Laboratory Single Cell Genomics Center (SCGC)	Illumina NextSeq	SPAdes genome assembler v.3.0.0, --careful --sc --phred-offset 33, passing_contig_length=2200bp	High light adapted (HL)
2667527285	No	Draft	0	Prochlorococcus sp. AG-355-B18 (Screened)	2667527285	2162105	AG-355-B18	AG_355_B18		1.581931	31.47			1581931	1907	24	HOT-BATS-SingleCells	Bigelow Laboratory Single Cell Genomics Center (SCGC)	Illumina NextSeq	SPAdes genome assembler v.3.0.0, --careful --sc --phred-offset 33, passing_contig_length=2200bp	High light adapted (HL)
2667527286	No	Draft	0	Prochlorococcus sp. AG-355-B23 (Screened)	2667527286	2162106	AG-355-B23	AG_355_B23		1.298614	31.46			1298614	1573	52	HOT-BATS-SingleCells	Bigelow Laboratory Single Cell Genomics Center (SCGC)	Illumina NextSeq	SPAdes genome assembler v.3.0.0, --careful --sc --phred-offset 33, passing_contig_length=2200bp	High light adapted (HL)
2667527287	No	Draft	0	Prochlorococcus sp. AG-355-G23 (Screened)	2667527287	2162107	AG-355-G23	AG_355_G23		1.354738	31.43			1354738	1685	61	HOT-BATS-SingleCells	Bigelow Laboratory Single Cell Genomics Center (SCGC)	Illumina NextSeq	SPAdes genome assembler v.3.0.0, --careful --sc --phred-offset 33, passing_contig_length=2200bp	High light adapted (HL)
2667527288	No	Draft	0	Prochlorococcus sp. AG-355-I04 (Screened)	2667527288	2162108	AG-355-I04	AG_355_I04		1.559003	31.4			1559003	1851	52	HOT-BATS-SingleCells	Bigelow Laboratory Single Cell Genomics Center (SCGC)	Illumina NextSeq	SPAdes genome assembler v.3.0.0, --careful --sc --phred-offset 33, passing_contig_length=2200bp	High light adapted (HL)
2667527289	No	Draft	0	Prochlorococcus sp. AG-355-I20 (Screened)	2667527289	2162109	AG-355-I20	AG_355_I20		1.39345	31.24			1393450	1680	39	HOT-BATS-SingleCells	Bigelow Laboratory Single Cell Genomics Center (SCGC)	Illumina NextSeq	SPAdes genome assembler v.3.0.0, --careful --sc --phred-offset 33, passing_contig_length=2200bp	High light adapted (HL)
2667527290	No	Draft	0	Prochlorococcus sp. AG-355-J04 (Screened)	2667527290	2162110	AG-355-J04	AG_355_J04		1.108725	31.34			1108725	1314	43	HOT-BATS-SingleCells	Bigelow Laboratory Single Cell Genomics Center (SCGC)	Illumina NextSeq	SPAdes genome assembler v.3.0.0, --careful --sc --phred-offset 33, passing_contig_length=2200bp	High light adapted (HL)
2667527291	No	Draft	0	Prochlorococcus sp. AG-355-J09 (Screened)	2667527291	2162111	AG-355-J09	AG_355_J09		1.583267	31.51			1583267	1876	46	HOT-BATS-SingleCells	Bigelow Laboratory Single Cell Genomics Center (SCGC)	Illumina NextSeq	SPAdes genome assembler v.3.0.0, --careful --sc --phred-offset 33, passing_contig_length=2200bp	High light adapted (HL)
2667527292	No	Draft	0	Prochlorococcus sp. AG-355-J23 (Screened)	2667527292	2162112	AG-355-J23	AG_355_J23		1.452025	31.38			1452025	1739	59	HOT-BATS-SingleCells	Bigelow Laboratory Single Cell Genomics Center (SCGC)	Illumina NextSeq	SPAdes genome assembler v.3.0.0, --careful --sc --phred-offset 33, passing_contig_length=2200bp	High light adapted (HL)
2667527293	No	Draft	0	Prochlorococcus sp. AG-355-K13 (Screened)	2667527293	2162113	AG-355-K13	AG_355_K13		1.161174	31.44			1161174	1338	45	HOT-BATS-SingleCells	Bigelow Laboratory Single Cell Genomics Center (SCGC)	Illumina NextSeq	SPAdes genome assembler v.3.0.0, --careful --sc --phred-offset 33, passing_contig_length=2200bp	High light adapted (HL)
2667527294	No	Draft	0	Prochlorococcus sp. AG-355-K15 (Screened)	2667527294	2162114	AG-355-K15	AG_355_K15		1.36008	31.51			1360080	1644	28	HOT-BATS-SingleCells	Bigelow Laboratory Single Cell Genomics Center (SCGC)	Illumina NextSeq	SPAdes genome assembler v.3.0.0, --careful --sc --phred-offset 33, passing_contig_length=2200bp	High light adapted (HL)
2667527295	No	Draft	0	Prochlorococcus sp. AG-355-K20 (Screened)	2667527295	2162115	AG-355-K20	AG_355_K20		1.54719	31.29			1547190	1873	30	HOT-BATS-SingleCells	Bigelow Laboratory Single Cell Genomics Center (SCGC)	Illumina NextSeq	SPAdes genome assembler v.3.0.0, --careful --sc --phred-offset 33, passing_contig_length=2200bp	High light adapted (HL)
2667527296	No	Draft	0	Prochlorococcus sp. AG-355-K23 (Screened)	2667527296	2162116	AG-355-K23	AG_355_K23		1.239607	31.54			1239607	1522	65	HOT-BATS-SingleCells	Bigelow Laboratory Single Cell Genomics Center (SCGC)	Illumina NextSeq	SPAdes genome assembler v.3.0.0, --careful --sc --phred-offset 33, passing_contig_length=2200bp	High light adapted (HL)
2667527297	No	Draft	0	Prochlorococcus sp. AG-355-L02 (Screened)	2667527297	2162117	AG-355-L02	AG_355_L02		1.432877	31.51			1432877	1735	26	HOT-BATS-SingleCells	Bigelow Laboratory Single Cell Genomics Center (SCGC)	Illumina NextSeq	SPAdes genome assembler v.3.0.0, --careful --sc --phred-offset 33, passing_contig_length=2200bp	High light adapted (HL)
2667527298	No	Draft	0	Prochlorococcus sp. AG-355-L20 (Screened)	2667527298	2162118	AG-355-L20	AG_355_L20		1.415685	31.31			1415685	1723	31	HOT-BATS-SingleCells	Bigelow Laboratory Single Cell Genomics Center (SCGC)	Illumina NextSeq	SPAdes genome assembler v.3.0.0, --careful --sc --phred-offset 33, passing_contig_length=2200bp	High light adapted (HL)
2667527299	No	Draft	0	Prochlorococcus sp. AG-355-L21 (Screened)	2667527299	2162119	AG-355-L21	AG_355_L21		0.65993	31.79			659930	757	35	HOT-BATS-SingleCells	Bigelow Laboratory Single Cell Genomics Center (SCGC)	Illumina NextSeq	SPAdes genome assembler v.3.0.0, --careful --sc --phred-offset 33, passing_contig_length=2200bp	High light adapted (HL)
2667527300	No	Draft	0	Prochlorococcus sp. AG-355-L22 (Screened)	2667527300	2162120	AG-355-L22	AG_355_L22		1.18225	31.34			1182250	1445	53	HOT-BATS-SingleCells	Bigelow Laboratory Single Cell Genomics Center (SCGC)	Illumina NextSeq	SPAdes genome assembler v.3.0.0, --careful --sc --phred-offset 33, passing_contig_length=2200bp	High light adapted (HL)
2667527301	No	Draft	0	Prochlorococcus sp. AG-355-M02 (Screened)	2667527301	2162121	AG-355-M02	AG_355_M02		1.537562	31.22			1537562	1849	22	HOT-BATS-SingleCells	Bigelow Laboratory Single Cell Genomics Center (SCGC)	Illumina NextSeq	SPAdes genome assembler v.3.0.0, --careful --sc --phred-offset 33, passing_contig_length=2200bp	High light adapted (HL)
2667527302	No	Draft	0	Prochlorococcus sp. AG-355-M18 (Screened)	2667527302	2162122	AG-355-M18	AG_355_M18		1.402439	31.11			1402439	1691	52	HOT-BATS-SingleCells	Bigelow Laboratory Single Cell Genomics Center (SCGC)	Illumina NextSeq	SPAdes genome assembler v.3.0.0, --careful --sc --phred-offset 33, passing_contig_length=2200bp	High light adapted (HL)
2667527303	No	Draft	0	Prochlorococcus sp. AG-355-N02 (Screened)	2667527303	2162123	AG-355-N02	AG_355_N02		1.484681	31.34			1484681	1793	38	HOT-BATS-SingleCells	Bigelow Laboratory Single Cell Genomics Center (SCGC)	Illumina NextSeq	SPAdes genome assembler v.3.0.0, --careful --sc --phred-offset 33, passing_contig_length=2200bp	High light adapted (HL)
2667527304	No	Draft	0	Prochlorococcus sp. AG-355-N16 (Screened)	2667527304	2162124	AG-355-N16	AG_355_N16		1.648612	31.24			1648612	1954	23	HOT-BATS-SingleCells	Bigelow Laboratory Single Cell Genomics Center (SCGC)	Illumina NextSeq	SPAdes genome assembler v.3.0.0, --careful --sc --phred-offset 33, passing_contig_length=2200bp	High light adapted (HL)
2667527305	No	Draft	0	Prochlorococcus sp. AG-355-N21 (Screened)	2667527305	2162125	AG-355-N21	AG_355_N21		0.498766	32.24			498766	568	15	HOT-BATS-SingleCells	Bigelow Laboratory Single Cell Genomics Center (SCGC)	Illumina NextSeq	SPAdes genome assembler v.3.0.0, --careful --sc --phred-offset 33, passing_contig_length=2200bp	High light adapted (HL)
2667527306	No	Draft	0	Prochlorococcus sp. AG-355-N22 (Screened)	2667527306	2162126	AG-355-N22	AG_355_N22		1.481069	31.34			1481069	1758	45	HOT-BATS-SingleCells	Bigelow Laboratory Single Cell Genomics Center (SCGC)	Illumina NextSeq	SPAdes genome assembler v.3.0.0, --careful --sc --phred-offset 33, passing_contig_length=2200bp	High light adapted (HL)
2667527307	No	Draft	0	Prochlorococcus sp. AG-355-N23 (Screened)	2667527307	2162127	AG-355-N23	AG_355_N23		0.99879	32.15			998790	1140	55	HOT-BATS-SingleCells	Bigelow Laboratory Single Cell Genomics Center (SCGC)	Illumina NextSeq	SPAdes genome assembler v.3.0.0, --careful --sc --phred-offset 33, passing_contig_length=2200bp	High light adapted (HL)
2667527308	No	Draft	0	Prochlorococcus sp. AG-355-O17 (Screened)	2667527308	2162128	AG-355-O17	AG_355_O17		1.592611	31.25			1592611	1928	32	HOT-BATS-SingleCells	Bigelow Laboratory Single Cell Genomics Center (SCGC)	Illumina NextSeq	SPAdes genome assembler v.3.0.0, --careful --sc --phred-offset 33, passing_contig_length=2200bp	High light adapted (HL)
2667527309	No	Draft	0	Prochlorococcus sp. AG-363-I04 (Screened)	2667527309	2162129	AG-363-I04	AG_363_I04		1.002749	37.24			1002749	1080	42	HOT-BATS-SingleCells	Bigelow Laboratory Single Cell Genomics Center (SCGC)	Illumina NextSeq	SPAdes genome assembler v.3.0.0, --careful --sc --phred-offset 33, passing_contig_length=2200bp	Low light adapted (LL)
2667527310	No	Draft	0	Prochlorococcus sp. AG-363-N16 (Screened)	2667527310	2162130	AG-363-N16	AG_363_N16		1.398838	35.36			1398838	1585	42	HOT-BATS-SingleCells	Bigelow Laboratory Single Cell Genomics Center (SCGC)	Illumina NextSeq	SPAdes genome assembler v.3.0.0, --careful --sc --phred-offset 33, passing_contig_length=2200bp	Low light adapted (LL)
2667527311	No	Draft	0	Prochlorococcus sp. AG-363-N20 (Screened)	2667527311	2162131	AG-363-N20	AG_363_N20		1.457281	40.05			1457281	1662	40	HOT-BATS-SingleCells	Bigelow Laboratory Single Cell Genomics Center (SCGC)	Illumina NextSeq	SPAdes genome assembler v.3.0.0, --careful --sc --phred-offset 33, passing_contig_length=2200bp	Low light adapted (LL)
2667527312	No	Draft	0	Prochlorococcus sp. AG-363-O06 (Screened)	2667527312	2162132	AG-363-O06	AG_363_O06		1.419431	39.65			1419431	1544	38	HOT-BATS-SingleCells	Bigelow Laboratory Single Cell Genomics Center (SCGC)	Illumina NextSeq	SPAdes genome assembler v.3.0.0, --careful --sc --phred-offset 33, passing_contig_length=2200bp	Low light adapted (LL)
2667527313	No	Draft	0	Prochlorococcus sp. AG-363-O15 (Screened)	2667527313	2162133	AG-363-O15	AG_363_O15		1.342813	38.64			1342813	1450	41	HOT-BATS-SingleCells	Bigelow Laboratory Single Cell Genomics Center (SCGC)	Illumina NextSeq	SPAdes genome assembler v.3.0.0, --careful --sc --phred-offset 33, passing_contig_length=2200bp	Low light adapted (LL)
2667527314	No	Draft	0	Prochlorococcus sp. AG-363-O16 (Screened)	2667527314	2162134	AG-363-O16	AG_363_O16		1.34835	39.69			1348350	1497	45	HOT-BATS-SingleCells	Bigelow Laboratory Single Cell Genomics Center (SCGC)	Illumina NextSeq	SPAdes genome assembler v.3.0.0, --careful --sc --phred-offset 33, passing_contig_length=2200bp	Low light adapted (LL)
2667527315	No	Draft	0	Prochlorococcus sp. AG-363-O21 (Screened)	2667527315	2162135	AG-363-O21	AG_363_O21		0.7315	39.98			731500	777	19	HOT-BATS-SingleCells	Bigelow Laboratory Single Cell Genomics Center (SCGC)	Illumina NextSeq	SPAdes genome assembler v.3.0.0, --careful --sc --phred-offset 33, passing_contig_length=2200bp	Low light adapted (LL)
2667527316	No	Draft	0	Prochlorococcus sp. AG-363-P01 (Screened)	2667527316	2162136	AG-363-P01	AG_363_P01		1.272788	38.84			1272788	1368	32	HOT-BATS-SingleCells	Bigelow Laboratory Single Cell Genomics Center (SCGC)	Illumina NextSeq	SPAdes genome assembler v.3.0.0, --careful --sc --phred-offset 33, passing_contig_length=2200bp	Low light adapted (LL)
2667527317	No	Draft	0	Prochlorococcus sp. AG-363-P06 (Screened)	2667527317	2162137	AG-363-P06	AG_363_P06		1.694833	30.84			1694833	1937	19	HOT-BATS-SingleCells	Bigelow Laboratory Single Cell Genomics Center (SCGC)	Illumina NextSeq	SPAdes genome assembler v.3.0.0, --careful --sc --phred-offset 33, passing_contig_length=2200bp	High light adapted (HL)
2667527318	No	Draft	0	Prochlorococcus sp. AG-363-P08 (Screened)	2667527318	2162138	AG-363-P08	AG_363_P08		1.583192	39.62			1583192	1737	37	HOT-BATS-SingleCells	Bigelow Laboratory Single Cell Genomics Center (SCGC)	Illumina NextSeq	SPAdes genome assembler v.3.0.0, --careful --sc --phred-offset 33, passing_contig_length=2200bp	Low light adapted (LL)
2667527319	No	Draft	0	Prochlorococcus sp. AG-363-P15 (Screened)	2667527319	2162139	AG-363-P15	AG_363_P15		1.114947	39.82			1114947	1214	65	HOT-BATS-SingleCells	Bigelow Laboratory Single Cell Genomics Center (SCGC)	Illumina NextSeq	SPAdes genome assembler v.3.0.0, --careful --sc --phred-offset 33, passing_contig_length=2200bp	Low light adapted (LL)
2667527320	No	Draft	0	Prochlorococcus sp. AG-363-P19 (Screened)	2667527320	2162140	AG-363-P19	AG_363_P19		1.781405	39.72			1781405	1950	29	HOT-BATS-SingleCells	Bigelow Laboratory Single Cell Genomics Center (SCGC)	Illumina NextSeq	SPAdes genome assembler v.3.0.0, --careful --sc --phred-offset 33, passing_contig_length=2200bp	Low light adapted (LL)
2667527321	No	Draft	0	Prochlorococcus sp. AG-347-B23 (Screened)	2667527321	2162141	AG-347-B23	AG_347_B23		1.220092	31.48			1220092	1476	48	HOT-BATS-SingleCells	Bigelow Laboratory Single Cell Genomics Center (SCGC)	Illumina NextSeq	SPAdes genome assembler v.3.0.0, --careful --sc --phred-offset 33, passing_contig_length=2200bp	High light adapted (HL)
2667527322	No	Draft	0	Prochlorococcus sp. AG-347-J22 (Screened)	2667527322	2162142	AG-347-J22	AG_347_J22		1.411991	30.85			1411991	1657	36	HOT-BATS-SingleCells	Bigelow Laboratory Single Cell Genomics Center (SCGC)	Illumina NextSeq	SPAdes genome assembler v.3.0.0, --careful --sc --phred-offset 33, passing_contig_length=2200bp	High light adapted (HL)
2667527323	No	Draft	0	Prochlorococcus sp. AG-347-J23 (Screened)	2667527323	2162143	AG-347-J23	AG_347_J23		1.336622	31.28			1336622	1587	43	HOT-BATS-SingleCells	Bigelow Laboratory Single Cell Genomics Center (SCGC)	Illumina NextSeq	SPAdes genome assembler v.3.0.0, --careful --sc --phred-offset 33, passing_contig_length=2200bp	High light adapted (HL)
2667527324	No	Draft	0	Prochlorococcus sp. AG-347-K02 (Screened)	2667527324	2162144	AG-347-K02	AG_347_K02		1.454557	31.2			1454557	1736	35	HOT-BATS-SingleCells	Bigelow Laboratory Single Cell Genomics Center (SCGC)	Illumina NextSeq	SPAdes genome assembler v.3.0.0, --careful --sc --phred-offset 33, passing_contig_length=2200bp	High light adapted (HL)
2667527325	No	Draft	0	Prochlorococcus sp. AG-347-K15 (Screened)	2667527325	2162145	AG-347-K15	AG_347_K15		1.165132	31.43			1165132	1398	50	HOT-BATS-SingleCells	Bigelow Laboratory Single Cell Genomics Center (SCGC)	Illumina NextSeq	SPAdes genome assembler v.3.0.0, --careful --sc --phred-offset 33, passing_contig_length=2200bp	High light adapted (HL)
2667527326	No	Draft	0	Prochlorococcus sp. AG-347-K16 (Screened)	2667527326	2162146	AG-347-K16	AG_347_K16		1.56622	31.34			1566220	1839	37	HOT-BATS-SingleCells	Bigelow Laboratory Single Cell Genomics Center (SCGC)	Illumina NextSeq	SPAdes genome assembler v.3.0.0, --careful --sc --phred-offset 33, passing_contig_length=2200bp	High light adapted (HL)
2667527327	No	Draft	0	Prochlorococcus sp. AG-363-M21 (Screened)	2667527327	2162147	AG-363-M21	AG_363_M21		1.16117	35.67			1161170	1298	26	HOT-BATS-SingleCells	Bigelow Laboratory Single Cell Genomics Center (SCGC)	Illumina NextSeq	SPAdes genome assembler v.3.0.0, --careful --sc --phred-offset 33, passing_contig_length=2200bp	Low light adapted (LL)
2667527328	No	Draft	0	Prochlorococcus sp. AG-363-N03 (Screened)	2667527328	2162148	AG-363-N03	AG_363_N03		0.735386	37.26			735386	792	29	HOT-BATS-SingleCells	Bigelow Laboratory Single Cell Genomics Center (SCGC)	Illumina NextSeq	SPAdes genome assembler v.3.0.0, --careful --sc --phred-offset 33, passing_contig_length=2200bp	Low light adapted (LL)
2667527329	No	Draft	0	Prochlorococcus sp. AG-347-G18 (Screened)	2667527329	2162149	AG-347-G18	AG_347_G18		1.593016	31.23			1593016	1884	25	HOT-BATS-SingleCells	Bigelow Laboratory Single Cell Genomics Center (SCGC)	Illumina NextSeq	SPAdes genome assembler v.3.0.0, --careful --sc --phred-offset 33, passing_contig_length=2200bp	High light adapted (HL)
2667527330	No	Draft	0	Prochlorococcus sp. AG-347-G20 (Screened)	2667527330	2162150	AG-347-G20	AG_347_G20		1.456849	31.35			1456849	1721	35	HOT-BATS-SingleCells	Bigelow Laboratory Single Cell Genomics Center (SCGC)	Illumina NextSeq	SPAdes genome assembler v.3.0.0, --careful --sc --phred-offset 33, passing_contig_length=2200bp	High light adapted (HL)
2667527331	No	Draft	0	Prochlorococcus sp. AG-347-G22 (Screened)	2667527331	2162151	AG-347-G22	AG_347_G22		1.326614	31.41			1326614	1567	42	HOT-BATS-SingleCells	Bigelow Laboratory Single Cell Genomics Center (SCGC)	Illumina NextSeq	SPAdes genome assembler v.3.0.0, --careful --sc --phred-offset 33, passing_contig_length=2200bp	High light adapted (HL)
2667527332	No	Draft	0	Prochlorococcus sp. AG-347-I06 (Screened)	2667527332	2162152	AG-347-I06	AG_347_I06		1.524652	31.31			1524652	1808	21	HOT-BATS-SingleCells	Bigelow Laboratory Single Cell Genomics Center (SCGC)	Illumina NextSeq	SPAdes genome assembler v.3.0.0, --careful --sc --phred-offset 33, passing_contig_length=2200bp	High light adapted (HL)
2667527333	No	Draft	0	Prochlorococcus sp. AG-347-I15 (Screened)	2667527333	2162153	AG-347-I15	AG_347_I15		1.285259	31.44			1285259	1502	34	HOT-BATS-SingleCells	Bigelow Laboratory Single Cell Genomics Center (SCGC)	Illumina NextSeq	SPAdes genome assembler v.3.0.0, --careful --sc --phred-offset 33, passing_contig_length=2200bp	High light adapted (HL)
2667527334	No	Draft	0	Prochlorococcus sp. AG-347-I19 (Screened)	2667527334	2162154	AG-347-I19	AG_347_I19		1.463307	31.45			1463307	1732	26	HOT-BATS-SingleCells	Bigelow Laboratory Single Cell Genomics Center (SCGC)	Illumina NextSeq	SPAdes genome assembler v.3.0.0, --careful --sc --phred-offset 33, passing_contig_length=2200bp	High light adapted (HL)
2667527335	No	Draft	0	Prochlorococcus sp. AG-347-I21 (Screened)	2667527335	2162155	AG-347-I21	AG_347_I21		1.5579	31.42			1557900	1876	40	HOT-BATS-SingleCells	Bigelow Laboratory Single Cell Genomics Center (SCGC)	Illumina NextSeq	SPAdes genome assembler v.3.0.0, --careful --sc --phred-offset 33, passing_contig_length=2200bp	High light adapted (HL)
2667527336	No	Draft	0	Prochlorococcus sp. AG-347-I22 (Screened)	2667527336	2162156	AG-347-I22	AG_347_I22		1.03559	32.22			1035590	1223	70	HOT-BATS-SingleCells	Bigelow Laboratory Single Cell Genomics Center (SCGC)	Illumina NextSeq	SPAdes genome assembler v.3.0.0, --careful --sc --phred-offset 33, passing_contig_length=2200bp	High light adapted (HL)
2667527337	No	Draft	0	Prochlorococcus sp. AG-347-I23 (Screened)	2667527337	2162157	AG-347-I23	AG_347_I23		1.057338	31.11			1057338	1289	29	HOT-BATS-SingleCells	Bigelow Laboratory Single Cell Genomics Center (SCGC)	Illumina NextSeq	SPAdes genome assembler v.3.0.0, --careful --sc --phred-offset 33, passing_contig_length=2200bp	High light adapted (HL)
2667527338	No	Draft	0	Prochlorococcus sp. AG-347-J14 (Screened)	2667527338	2162158	AG-347-J14	AG_347_J14		1.498306	31.29			1498306	1784	24	HOT-BATS-SingleCells	Bigelow Laboratory Single Cell Genomics Center (SCGC)	Illumina NextSeq	SPAdes genome assembler v.3.0.0, --careful --sc --phred-offset 33, passing_contig_length=2200bp	High light adapted (HL)
2667527339	No	Draft	0	Prochlorococcus sp. AG-347-J19 (Screened)	2667527339	2162159	AG-347-J19	AG_347_J19		1.592054	31.35			1592054	1883	20	HOT-BATS-SingleCells	Bigelow Laboratory Single Cell Genomics Center (SCGC)	Illumina NextSeq	SPAdes genome assembler v.3.0.0, --careful --sc --phred-offset 33, passing_contig_length=2200bp	High light adapted (HL)
2667527340	No	Draft	0	Prochlorococcus sp. AG-347-J20 (Screened)	2667527340	2162160	AG-347-J20	AG_347_J20		1.403792	31.49			1403792	1672	32	HOT-BATS-SingleCells	Bigelow Laboratory Single Cell Genomics Center (SCGC)	Illumina NextSeq	SPAdes genome assembler v.3.0.0, --careful --sc --phred-offset 33, passing_contig_length=2200bp	High light adapted (HL)
2667527341	No	Draft	0	Prochlorococcus sp. AG-347-J21 (Screened)	2667527341	2162161	AG-347-J21	AG_347_J21		1.421082	31.53			1421082	1654	26	HOT-BATS-SingleCells	Bigelow Laboratory Single Cell Genomics Center (SCGC)	Illumina NextSeq	SPAdes genome assembler v.3.0.0, --careful --sc --phred-offset 33, passing_contig_length=2200bp	High light adapted (HL)
2667527342	No	Draft	0	Prochlorococcus sp. AG-402-K14 (Screened)	2667527342	2162162	AG-402-K14	AG_402_K14		1.6497	34.55			1649700	1939	64	HOT-BATS-SingleCells	Bigelow Laboratory Single Cell Genomics Center (SCGC)	Illumina NextSeq	SPAdes genome assembler v.3.0.0, --careful --sc --phred-offset 33, passing_contig_length=2200bp	Low light adapted (LL)
2667527343	No	Draft	0	Prochlorococcus sp. AG-402-K16 (Screened)	2667527343	2162163	AG-402-K16	AG_402_K16		1.668702	31.45			1668702	1979	51	HOT-BATS-SingleCells	Bigelow Laboratory Single Cell Genomics Center (SCGC)	Illumina NextSeq	SPAdes genome assembler v.3.0.0, --careful --sc --phred-offset 33, passing_contig_length=2200bp	High light adapted (HL)
2667527344	No	Draft	0	Prochlorococcus sp. AG-402-K21 (Screened)	2667527344	2162164	AG-402-K21	AG_402_K21		1.635769	31.18			1635769	1940	20	HOT-BATS-SingleCells	Bigelow Laboratory Single Cell Genomics Center (SCGC)	Illumina NextSeq	SPAdes genome assembler v.3.0.0, --careful --sc --phred-offset 33, passing_contig_length=2200bp	High light adapted (HL)
2667527345	No	Draft	0	Prochlorococcus sp. AG-402-L18 (Screened)	2667527345	2162165	AG-402-L18	AG_402_L18		1.403113	30.7			1403113	1645	44	HOT-BATS-SingleCells	Bigelow Laboratory Single Cell Genomics Center (SCGC)	Illumina NextSeq	SPAdes genome assembler v.3.0.0, --careful --sc --phred-offset 33, passing_contig_length=2200bp	High light adapted (HL)
2667527346	No	Draft	0	Prochlorococcus sp. AG-355-J21 (Screened)	2667527346	2162166	AG-355-J21	AG_355_J21		0.740959	31.01			740959	945	25	HOT-BATS-SingleCells	Bigelow Laboratory Single Cell Genomics Center (SCGC)	Illumina NextSeq	SPAdes genome assembler v.3.0.0, --careful --sc --phred-offset 33, passing_contig_length=2200bp	High light adapted (HL)
2667527347	No	Draft	0	Prochlorococcus sp. AG-355-N18 (Screened)	2667527347	2162167	AG-355-N18	AG_355_N18		1.659147	31.49			1659147	1993	49	HOT-BATS-SingleCells	Bigelow Laboratory Single Cell Genomics Center (SCGC)	Illumina NextSeq	SPAdes genome assembler v.3.0.0, --careful --sc --phred-offset 33, passing_contig_length=2200bp	High light adapted (HL)
2667527348	No	Draft	0	Prochlorococcus sp. AG-355-P07 (Screened)	2667527348	2162168	AG-355-P07	AG_355_P07		1.524965	31.32			1524965	1812	30	HOT-BATS-SingleCells	Bigelow Laboratory Single Cell Genomics Center (SCGC)	Illumina NextSeq	SPAdes genome assembler v.3.0.0, --careful --sc --phred-offset 33, passing_contig_length=2200bp	High light adapted (HL)
2667527349	No	Draft	0	Prochlorococcus sp. AG-355-P11 (Screened)	2667527349	2162169	AG-355-P11	AG_355_P11		1.577421	31.26			1577421	1897	37	HOT-BATS-SingleCells	Bigelow Laboratory Single Cell Genomics Center (SCGC)	Illumina NextSeq	SPAdes genome assembler v.3.0.0, --careful --sc --phred-offset 33, passing_contig_length=2200bp	High light adapted (HL)
2667527350	No	Draft	0	Prochlorococcus sp. AG-355-P15 (Screened)	2667527350	2162170	AG-355-P15	AG_355_P15		1.310019	31.5			1310019	1611	45	HOT-BATS-SingleCells	Bigelow Laboratory Single Cell Genomics Center (SCGC)	Illumina NextSeq	SPAdes genome assembler v.3.0.0, --careful --sc --phred-offset 33, passing_contig_length=2200bp	High light adapted (HL)
2667527351	No	Draft	0	Prochlorococcus sp. AG-355-P16 (Screened)	2667527351	2162171	AG-355-P16	AG_355_P16		1.457356	31.33			1457356	1795	45	HOT-BATS-SingleCells	Bigelow Laboratory Single Cell Genomics Center (SCGC)	Illumina NextSeq	SPAdes genome assembler v.3.0.0, --careful --sc --phred-offset 33, passing_contig_length=2200bp	High light adapted (HL)
2667527352	No	Draft	0	Prochlorococcus sp. AG-355-P18 (Screened)	2667527352	2162172	AG-355-P18	AG_355_P18		1.451366	31.4			1451366	1730	47	HOT-BATS-SingleCells	Bigelow Laboratory Single Cell Genomics Center (SCGC)	Illumina NextSeq	SPAdes genome assembler v.3.0.0, --careful --sc --phred-offset 33, passing_contig_length=2200bp	High light adapted (HL)
2667527353	No	Draft	0	Prochlorococcus sp. AG-355-P23 (Screened)	2667527353	2162173	AG-355-P23	AG_355_P23		0.503776	31.95			503776	595	31	HOT-BATS-SingleCells	Bigelow Laboratory Single Cell Genomics Center (SCGC)	Illumina NextSeq	SPAdes genome assembler v.3.0.0, --careful --sc --phred-offset 33, passing_contig_length=2200bp	High light adapted (HL)
2667527354	No	Draft	0	Prochlorococcus sp. AG-363-A03 (Screened)	2667527354	2162174	AG-363-A03	AG_363_A03		1.373588	35.09			1373588	1679	64	HOT-BATS-SingleCells	Bigelow Laboratory Single Cell Genomics Center (SCGC)	Illumina NextSeq	SPAdes genome assembler v.3.0.0, --careful --sc --phred-offset 33, passing_contig_length=2200bp	Low light adapted (LL)
2667527355	No	Draft	0	Prochlorococcus sp. AG-363-A04 (Screened)	2667527355	2162175	AG-363-A04	AG_363_A04		1.02516	34.07			1025160	1273	32	HOT-BATS-SingleCells	Bigelow Laboratory Single Cell Genomics Center (SCGC)	Illumina NextSeq	SPAdes genome assembler v.3.0.0, --careful --sc --phred-offset 33, passing_contig_length=2200bp	Low light adapted (LL)
2667527356	No	Draft	0	Prochlorococcus sp. AG-363-A05 (Screened)	2667527356	2162176	AG-363-A05	AG_363_A05		0.792439	31.27			792439	938	34	HOT-BATS-SingleCells	Bigelow Laboratory Single Cell Genomics Center (SCGC)	Illumina NextSeq	SPAdes genome assembler v.3.0.0, --careful --sc --phred-offset 33, passing_contig_length=2200bp	High light adapted (HL)
2667527357	No	Draft	0	Prochlorococcus sp. AG-363-A06 (Screened)	2667527357	2162177	AG-363-A06	AG_363_A06		0.920375	38.47			920375	999	51	HOT-BATS-SingleCells	Bigelow Laboratory Single Cell Genomics Center (SCGC)	Illumina NextSeq	SPAdes genome assembler v.3.0.0, --careful --sc --phred-offset 33, passing_contig_length=2200bp	Low light adapted (LL)
2667527358	No	Draft	0	Prochlorococcus sp. AG-363-A15 (Screened)	2667527358	2162178	AG-363-A15	AG_363_A15		0.992663	39.61			992663	1080	36	HOT-BATS-SingleCells	Bigelow Laboratory Single Cell Genomics Center (SCGC)	Illumina NextSeq	SPAdes genome assembler v.3.0.0, --careful --sc --phred-offset 33, passing_contig_length=2200bp	Low light adapted (LL)
2667527359	No	Draft	0	Prochlorococcus sp. AG-363-A16 (Screened)	2667527359	2162179	AG-363-A16	AG_363_A16		1.743005	39.86			1743005	1903	47	HOT-BATS-SingleCells	Bigelow Laboratory Single Cell Genomics Center (SCGC)	Illumina NextSeq	SPAdes genome assembler v.3.0.0, --careful --sc --phred-offset 33, passing_contig_length=2200bp	Low light adapted (LL)
2667527360	No	Draft	0	Prochlorococcus sp. AG-363-B04 (Screened)	2667527360	2162180	AG-363-B04	AG_363_B04		1.503418	38.3			1503418	1644	41	HOT-BATS-SingleCells	Bigelow Laboratory Single Cell Genomics Center (SCGC)	Illumina NextSeq	SPAdes genome assembler v.3.0.0, --careful --sc --phred-offset 33, passing_contig_length=2200bp	Low light adapted (LL)
2667527361	No	Draft	0	Prochlorococcus sp. AG-363-B05 (Screened)	2667527361	2162181	AG-363-B05	AG_363_B05		1.085527	34.38			1085527	1264	37	HOT-BATS-SingleCells	Bigelow Laboratory Single Cell Genomics Center (SCGC)	Illumina NextSeq	SPAdes genome assembler v.3.0.0, --careful --sc --phred-offset 33, passing_contig_length=2200bp	Low light adapted (LL)
2667527362	No	Draft	0	Prochlorococcus sp. AG-363-B11 (Screened)	2667527362	2162182	AG-363-B11	AG_363_B11		1.493848	36.47			1493848	1728	47	HOT-BATS-SingleCells	Bigelow Laboratory Single Cell Genomics Center (SCGC)	Illumina NextSeq	SPAdes genome assembler v.3.0.0, --careful --sc --phred-offset 33, passing_contig_length=2200bp	Low light adapted (LL)
2667527363	No	Draft	0	Prochlorococcus sp. AG-363-B18 (Screened)	2667527363	2162183	AG-363-B18	AG_363_B18		1.553528	30.99			1553528	1820	23	HOT-BATS-SingleCells	Bigelow Laboratory Single Cell Genomics Center (SCGC)	Illumina NextSeq	SPAdes genome assembler v.3.0.0, --careful --sc --phred-offset 33, passing_contig_length=2200bp	High light adapted (HL)
2667527364	No	Draft	0	Prochlorococcus sp. AG-363-B19 (Screened)	2667527364	2162184	AG-363-B19	AG_363_B19		0.859267	34.32			859267	1027	33	HOT-BATS-SingleCells	Bigelow Laboratory Single Cell Genomics Center (SCGC)	Illumina NextSeq	SPAdes genome assembler v.3.0.0, --careful --sc --phred-offset 33, passing_contig_length=2200bp	Low light adapted (LL)
2667527365	No	Draft	0	Prochlorococcus sp. AG-363-C02 (Screened)	2667527365	2162185	AG-363-C02	AG_363_C02		1.420347	34.86			1420347	1636	42	HOT-BATS-SingleCells	Bigelow Laboratory Single Cell Genomics Center (SCGC)	Illumina NextSeq	SPAdes genome assembler v.3.0.0, --careful --sc --phred-offset 33, passing_contig_length=2200bp	Low light adapted (LL)
2667527366	No	Draft	0	Prochlorococcus sp. AG-363-C20 (Screened)	2667527366	2162186	AG-363-C20	AG_363_C20		1.750072	38.59			1750072	1916	65	HOT-BATS-SingleCells	Bigelow Laboratory Single Cell Genomics Center (SCGC)	Illumina NextSeq	SPAdes genome assembler v.3.0.0, --careful --sc --phred-offset 33, passing_contig_length=2200bp	Low light adapted (LL)
2667527367	No	Draft	0	Prochlorococcus sp. AG-363-G03 (Screened)	2667527367	2162187	AG-363-G03	AG_363_G03		1.206512	34.6			1206512	1526	61	HOT-BATS-SingleCells	Bigelow Laboratory Single Cell Genomics Center (SCGC)	Illumina NextSeq	SPAdes genome assembler v.3.0.0, --careful --sc --phred-offset 33, passing_contig_length=2200bp	Low light adapted (LL)
2667527368	No	Draft	0	Prochlorococcus sp. AG-363-G23 (Screened)	2667527368	2162188	AG-363-G23	AG_363_G23		0.646218	35.43			646218	774	37	HOT-BATS-SingleCells	Bigelow Laboratory Single Cell Genomics Center (SCGC)	Illumina NextSeq	SPAdes genome assembler v.3.0.0, --careful --sc --phred-offset 33, passing_contig_length=2200bp	Low light adapted (LL)
2667527369	No	Draft	0	Prochlorococcus sp. AG-363-I21 (Screened)	2667527369	2162189	AG-363-I21	AG_363_I21		1.261126	36.25			1261126	1411	48	HOT-BATS-SingleCells	Bigelow Laboratory Single Cell Genomics Center (SCGC)	Illumina NextSeq	SPAdes genome assembler v.3.0.0, --careful --sc --phred-offset 33, passing_contig_length=2200bp	Low light adapted (LL)
2667527370	No	Draft	0	Prochlorococcus sp. AG-363-J23 (Screened)	2667527370	2162190	AG-363-J23	AG_363_J23		1.314955	39.1			1314955	1447	55	HOT-BATS-SingleCells	Bigelow Laboratory Single Cell Genomics Center (SCGC)	Illumina NextSeq	SPAdes genome assembler v.3.0.0, --careful --sc --phred-offset 33, passing_contig_length=2200bp	Low light adapted (LL)
2667527371	No	Draft	0	Prochlorococcus sp. AG-363-K07 (Screened)	2667527371	2162191	AG-363-K07	AG_363_K07		1.737776	39.66			1737776	1867	42	HOT-BATS-SingleCells	Bigelow Laboratory Single Cell Genomics Center (SCGC)	Illumina NextSeq	SPAdes genome assembler v.3.0.0, --careful --sc --phred-offset 33, passing_contig_length=2200bp	Low light adapted (LL)
2667527372	No	Draft	0	Prochlorococcus sp. AG-363-L02 (Screened)	2667527372	2162192	AG-363-L02	AG_363_L02		0.780919	40.73			780919	833	38	HOT-BATS-SingleCells	Bigelow Laboratory Single Cell Genomics Center (SCGC)	Illumina NextSeq	SPAdes genome assembler v.3.0.0, --careful --sc --phred-offset 33, passing_contig_length=2200bp	Low light adapted (LL)
2667527373	No	Draft	0	Prochlorococcus sp. AG-363-L17 (Screened)	2667527373	2162193	AG-363-L17	AG_363_L17		1.043499	32.39			1043499	1167	40	HOT-BATS-SingleCells	Bigelow Laboratory Single Cell Genomics Center (SCGC)	Illumina NextSeq	SPAdes genome assembler v.3.0.0, --careful --sc --phred-offset 33, passing_contig_length=2200bp	High light adapted (HL)
2667527374	No	Draft	0	Prochlorococcus sp. AG-363-L19 (Screened)	2667527374	2162194	AG-363-L19	AG_363_L19		0.763517	37.12			763517	888	34	HOT-BATS-SingleCells	Bigelow Laboratory Single Cell Genomics Center (SCGC)	Illumina NextSeq	SPAdes genome assembler v.3.0.0, --careful --sc --phred-offset 33, passing_contig_length=2200bp	Low light adapted (LL)
2667527375	No	Draft	0	Prochlorococcus sp. AG-363-M17 (Screened)	2667527375	2162195	AG-363-M17	AG_363_M17		1.406914	39.96			1406914	1564	54	HOT-BATS-SingleCells	Bigelow Laboratory Single Cell Genomics Center (SCGC)	Illumina NextSeq	SPAdes genome assembler v.3.0.0, --careful --sc --phred-offset 33, passing_contig_length=2200bp	Low light adapted (LL)
2667527376	No	Draft	0	Prochlorococcus sp. AG-363-M20 (Screened)	2667527376	2162196	AG-363-M20	AG_363_M20		0.858293	35.48			858293	996	53	HOT-BATS-SingleCells	Bigelow Laboratory Single Cell Genomics Center (SCGC)	Illumina NextSeq	SPAdes genome assembler v.3.0.0, --careful --sc --phred-offset 33, passing_contig_length=2200bp	Low light adapted (LL)
2671180704	Yes	Permanent Draft	0	Prochlorococcus sp. scB241_526B19 BATS 243 60M	2671180704	1471438	BATS 243 60M	BATS_243_60M		0.400848	31.5			400848	470	38	Uncultured Prochlorococcus sp. single-cell Genome sequencing on B241 Sample collection	Massachusetts Institute of Technology	Illumina GAIIx	CLC NGS Cell v. 3.2
2681812859	Yes	Finished	1	Prochlorococcus sp. MIT0917	2681812859	1220	MIT0917	MIT0917	LLI	1.924674	34.6	0.35	5.26	1924674	2224	1	ProPortal-Culture-Genomes	Massachusetts Institute of Technology, University of Massachusetts Medical School (UMMS)	PacBio RS II	PacBio SMRT Analysis 2.3; RS_HGAP_Assembly.2 with 0.85 Minimum Polymerase Read Quality; Manual circularization; Consensus identification using Quiver in RS_Resequencing.1	Low light adapted (LL)
2681812899	Yes	Finished	1	Prochlorococcus sp. MIT0912	2681812899	1220	MIT0912	MIT0912	LLI	1.898947	34.82	0.35	5.26	1898947	2206	1	ProPortal-Culture-Genomes	Massachusetts Institute of Technology, University of Massachusetts Medical School (UMMS)	PacBio RS II	PacBio SMRT Analysis 2.3; RS_HGAP_Assembly.2 with 0.85 Minimum Polymerase Read Quality; Manual circularization; Consensus identification using Quiver in RS_Resequencing.1	Low light adapted (LL)
2681812900	Yes	Finished	1	Prochlorococcus sp. MIT0913	2681812900	1220	MIT0913	MIT0913	LLI	1.877877	34.8	0.35	5.26	1877877	2203	1	ProPortal-Culture-Genomes	Massachusetts Institute of Technology, University of Massachusetts Medical School (UMMS)	PacBio RS II	PacBio SMRT Analysis 2.3; RS_HGAP_Assembly.2 with 0.85 Minimum Polymerase Read Quality; Manual circularization; Consensus identification using Quiver in RS_Resequencing.1	Low light adapted (LL)
2681812901	Yes	Finished	1	Prochlorococcus sp. MIT0915	2681812901	1220	MIT0915	MIT0915	LLI	1.988105	35.47	0.35	5.26	1988105	2252	1	ProPortal-Culture-Genomes	Massachusetts Institute of Technology, University of Massachusetts Medical School (UMMS)	PacBio RS II	PacBio SMRT Analysis 2.3; RS_HGAP_Assembly.2 with 0.85 Minimum Polymerase Read Quality; Manual circularization; Consensus identification using Quiver in RS_Resequencing.1	Low light adapted (LL)
2681812902	Yes	Finished	1	Prochlorococcus sp. MIT0918	2681812902	1220	MIT0918	MIT0918	LLII_LLIII	1.789313	34.63	0.35	5.26	1789313	1997	1	ProPortal-Culture-Genomes	Massachusetts Institute of Technology, University of Massachusetts Medical School (UMMS)	PacBio RS II	PacBio SMRT Analysis 2.3; RS_HGAP_Assembly.2 with 0.85 Minimum Polymerase Read Quality; Manual circularization; Consensus identification using Quiver in RS_Resequencing.1	Low light adapted (LL)
2681812903	Yes	Finished	1	Prochlorococcus sp. MIT0919	2681812903	1220	MIT0919	MIT0919	LLII_LLIII	1.71677	37.04	0.35	5.26	1716770	1927	1	ProPortal-Culture-Genomes	Massachusetts Institute of Technology, University of Massachusetts Medical School (UMMS)	PacBio RS II	PacBio SMRT Analysis 2.3; RS_HGAP_Assembly.2 with 0.85 Minimum Polymerase Read Quality; Manual circularization; Consensus identification using Quiver in RS_Resequencing.1	Low light adapted (LL)
2681812904	Yes	Finished	1	Prochlorococcus sp. MIT1013	2681812904	1220	MIT1013	MIT1013	LLI	2.046712	34.52	0.35	5.26	2046712	2428	1	ProPortal-Culture-Genomes	Massachusetts Institute of Technology, University of Massachusetts Medical School (UMMS)	PacBio RS II	PacBio SMRT Analysis 2.3; RS_HGAP_Assembly.2 with 0.85 Minimum Polymerase Read Quality; Manual circularization; Consensus identification using Quiver in RS_Resequencing.1	Low light adapted (LL)
2681812923	Yes	Finished	1	Prochlorococcus sp. MIT1303	2681812923	1723647	MIT1303	MIT1303	LLIV	2.554803	50.48	0.45	11.95	2554803	2705	39	ProPortal-Culture-Genomes	Massachusetts Institute of Technology	Illumina MiSeq	SPAdes v3.1.1, minimum 500bp contig length	Low light adapted (LL)
2681812928	Yes	Finished	1	Prochlorococcus marinus MIT1320	2681812928	1801623	MIT1320	MIT1320	LLIV	2.496044	50.35	0.45	11.95	2496044	2661	20	ProPortal-Culture-Genomes	Massachusetts Institute of Technology	Illumina MiSeq	SPAdes v3.1.1, minimum 500bp contig length	Low light adapted (LL)
2681813566	Yes	Permanent Draft	1	Prochlorococcus sp. MIT1205	2681813566	1220	MIT1205	MIT1205	LLIV	2.527266	49.94	0.45	11.95	2527266	2674	45	ProPortal-Culture-Genomes	Massachusetts Institute of Technology	Illumina MiSeq	SPAdes v3.1.1, minimum 500bp contig length	Low light adapted (LL)
2681813567	Yes	Finished	1	Prochlorococcus sp. MIT1214	2681813567	1220	MIT1214	MIT1214	LLI	1.934849	34.76	0.35	5.26	1934849	2206	1	ProPortal-Culture-Genomes	Massachusetts Institute of Technology, University of Massachusetts Medical School (UMMS)	PacBio RS II	PacBio SMRT Analysis 2.3; RS_HGAP_Assembly.2 with 0.85 Minimum Polymerase Read Quality; Manual circularization; Consensus identification using Quiver in RS_Resequencing.1	Low light adapted (LL)
2681813568	Yes	Finished	0	Prochlorococcus sp. MIT1223	2681813568	1220	MIT1223	MIT1223	LL_MIT1223	1.795922	35.73			1795922	1991	1	ProPortal-Culture-Genomes	Massachusetts Institute of Technology, University of Massachusetts Medical School (UMMS)	PacBio RS II	PacBio SMRT Analysis 2.3; RS_HGAP_Assembly.2 with 0.85 Minimum Polymerase Read Quality; Manual circularization; Consensus identification using Quiver in RS_Resequencing.1	Low light adapted (LL)
2681813569	Yes	Permanent Draft	1	Prochlorococcus sp. MIT1227	2681813569	1220	MIT1227	MIT1227	LLIV	2.530891	50.73	0.45	11.95	2530891	2760	91	ProPortal-Culture-Genomes	Massachusetts Institute of Technology	Illumina MiSeq	SPAdes v3.1.1, minimum 500bp contig length	Low light adapted (LL)
2681813570	Yes	Finished	0	Prochlorococcus sp. MIT1300	2681813570	1220	MIT1300	MIT1300	LLVII	1.855146	41.4			1855146	2020	1	ProPortal-Culture-Genomes	Massachusetts Institute of Technology, University of Massachusetts Medical School (UMMS)	PacBio RS II	PacBio SMRT Analysis 2.3; RS_HGAP_Assembly.2 with 0.85 Minimum Polymerase Read Quality; Manual circularization; Consensus identification using Quiver in RS_Resequencing.1	Low light adapted (LL)
2681813571	Yes	Permanent Draft	1	Prochlorococcus sp. MIT1304	2681813571	1220	MIT1304	MIT1304	LLII_LLIII	1.762159	35.38	0.35	5.26	1762159	1952	8	ProPortal-Culture-Genomes	Massachusetts Institute of Technology	Illumina MiSeq	SPAdes v3.1.1, minimum 500bp contig length	Low light adapted (LL)
2681813572	Yes	Finished	0	Prochlorococcus sp. MIT1307	2681813572	1220	MIT1307	MIT1307	LLVII	2.032419	39.91			2032419	2198	1	ProPortal-Culture-Genomes	Massachusetts Institute of Technology, University of Massachusetts Medical School (UMMS)	PacBio RS II	PacBio SMRT Analysis 2.3; RS_HGAP_Assembly.2 with 0.85 Minimum Polymerase Read Quality; Manual circularization; Consensus identification using Quiver in RS_Resequencing.1	Low light adapted (LL)
2681813573	Yes	Finished	1	Prochlorococcus sp. MIT1314	2681813573	1220	MIT1314	MIT1314	HLII	1.704447	31.16	0.35	6.278	1704447	1982	1	ProPortal-Culture-Genomes	Massachusetts Institute of Technology, University of Massachusetts Medical School (UMMS)	PacBio RS II	PacBio SMRT Analysis 2.3; RS_HGAP_Assembly.2 with 0.85 Minimum Polymerase Read Quality; Manual circularization; Consensus identification using Quiver in RS_Resequencing.1	High light adapted (HL)
2681813574	Yes	Finished	0	Prochlorococcus sp. MIT1341	2681813574	1220	MIT1341	MIT1341	LLVII	1.937096	40.12			1937096	2090	1	ProPortal-Culture-Genomes	Massachusetts Institute of Technology, University of Massachusetts Medical School (UMMS)	PacBio RS II	PacBio SMRT Analysis 2.3; RS_HGAP_Assembly.2 with 0.85 Minimum Polymerase Read Quality; Manual circularization; Consensus identification using Quiver in RS_Resequencing.1	Low light adapted (LL)
2681813575	Yes	Permanent Draft	1	Prochlorococcus sp. MIT1418	2681813575	1220	MIT1418	MIT1418	LLIV	2.598653	50.06	0.45	11.95	2598653	2764	73	ProPortal-Culture-Genomes	Massachusetts Institute of Technology	Illumina MiSeq	SPAdes v3.1.1, minimum 500bp contig length	Low light adapted (LL)
2684622569	No	Permanent Draft	0	Prochlorococcus sp. scB241_526B22 BATS 245a 60M	2684622569	1471439	BATS 245a 60M	BATS_245a_60M		0.783593	31.68			783593	988	99	Uncultured Prochlorococcus sp. single-cell Genome sequencing on B241 Sample collection	Massachusetts Institute of Technology	Illumina GAIIx	CLC NGS Cell v. 3.2
2706794829	No	Permanent Draft	0	Prochlorococcus marinus JGI GoM_1m_183_H02 (contamination screened)	2706794829	1219	JGI GoM_1m_183_H02	JGI_GoM_1m_183_H02		1.13181	31.42			1131810	1337	31	Microbial and viral regulation of community carbon cycling across diverse low-oxygen zones	DOE Joint Genome Institute (JGI)	Illumina HiSeq 2000, Illumina HiSeq 2500, Illumina NextSeq-HO	spades v. 3.9.0
2706794833	No	Permanent Draft	0	Prochlorococcus marinus JGI GoM_1m_183_B01 (contamination screened)	2706794833	1219	JGI GoM_1m_183_B01	JGI_GoM_1m_183_B01		0.397407	31.13			397407	525	28	Microbial and viral regulation of community carbon cycling across diverse low-oxygen zones	DOE Joint Genome Institute (JGI)	Illumina HiSeq 2000, Illumina HiSeq 2500, Illumina NextSeq-HO	spades v. 3.9.0
2706794882	No	Permanent Draft	0	Prochlorococcus marinus JGI GoM_1m_183_H07 (contamination screened)	2706794882	1219	JGI GoM_1m_183_H07	JGI_GoM_1m_183_H07		0.523192	31.8			523192	646	28	Microbial and viral regulation of community carbon cycling across diverse low-oxygen zones	DOE Joint Genome Institute (JGI)	Illumina HiSeq 2000, Illumina HiSeq 2500, Illumina NextSeq-HO	spades v. 3.9.0
2716884259	No	Draft	0	Prochlorococcus sp. AG-321-L23	2716884259	2162197	AG-321-L23	AG_321_L23		0.272816	30.95			272816	321	24	BiGRAPA-SouthPacific-SingleCells	Bigelow Laboratory Single Cell Genomics Center (SCGC)	Illumina NextSeq	SPAdes v.3.0.0 --careful --sc --phred-offset 33	High light adapted (HL)
2716884260	No	Draft	0	Prochlorococcus sp. AG-335-I15	2716884260	2162198	AG-335-I15	AG_335_I15		0.49968	31.55			499680	558	24	BiGRAPA-SouthPacific-SingleCells	Bigelow Laboratory Single Cell Genomics Center (SCGC)	Illumina NextSeq	SPAdes v.3.0.0 --careful --sc --phred-offset 33	High light adapted (HL)
2716884261	No	Draft	0	Prochlorococcus sp. AG-341-K05	2716884261	2162199	AG-341-K05	AG_341_K05		0.37797	35.06			377970	508	33	BiGRAPA-SouthPacific-SingleCells	Bigelow Laboratory Single Cell Genomics Center (SCGC)	Illumina NextSeq	SPAdes v.3.0.0 --careful --sc --phred-offset 33	Low light adapted (LL)
2716884262	No	Draft	0	Prochlorococcus sp. AG-347-K10	2716884262	2162200	AG-347-K10	AG_347_K10		1.335039	31.39			1335039	1615	34	HOT-BATS-SingleCells	Bigelow Laboratory Single Cell Genomics Center (SCGC)	Illumina NextSeq	SPAdes v.3.0.0 --careful --sc --phred-offset 33	High light adapted (HL)
2716884263	No	Draft	0	Prochlorococcus sp. AG-347-K22	2716884263	2162201	AG-347-K22	AG_347_K22		0.866944	31.59			866944	1000	37	HOT-BATS-SingleCells	Bigelow Laboratory Single Cell Genomics Center (SCGC)	Illumina NextSeq	SPAdes v.3.0.0 --careful --sc --phred-offset 33	High light adapted (HL)
2716884264	No	Draft	0	Prochlorococcus sp. AG-347-L13	2716884264	2162202	AG-347-L13	AG_347_L13		0.97135	31.83			971350	1113	25	HOT-BATS-SingleCells	Bigelow Laboratory Single Cell Genomics Center (SCGC)	Illumina NextSeq	SPAdes v.3.0.0 --careful --sc --phred-offset 33	High light adapted (HL)
2716884265	No	Draft	0	Prochlorococcus sp. AG-402-G06	2716884265	2162203	AG-402-G06	AG_402_G06		1.489406	34.85			1489406	1714	58	HOT-BATS-SingleCells	Bigelow Laboratory Single Cell Genomics Center (SCGC)	Illumina NextSeq	SPAdes v.3.0.0 --careful --sc --phred-offset 33	Low light adapted (LL)
2716884266	No	Draft	0	Prochlorococcus sp. AG-409-D09	2716884266	2162204	AG-409-D09	AG_409_D09		1.218575	34.14			1218575	1438	49	bioGEOTRACES-SingleCells	Bigelow Laboratory Single Cell Genomics Center (SCGC)	Illumina NextSeq	SPAdes v.3.0.0 --careful --sc --phred-offset 33	Low light adapted (LL)
2716884267	No	Draft	0	Prochlorococcus sp. AG-432-D11	2716884267	2162205	AG-432-D11	AG_432_D11		0.981073	35.5			981073	1101	57	bioGEOTRACES-SingleCells	Bigelow Laboratory Single Cell Genomics Center (SCGC)	Illumina NextSeq	SPAdes v.3.0.0 --careful --sc --phred-offset 33	Low light adapted (LL)
2716884268	No	Draft	0	Prochlorococcus sp. AG-436-F13	2716884268	2162206	AG-436-F13	AG_436_F13		0.32664	48.21			326640	404	73	bioGEOTRACES-SingleCells	Bigelow Laboratory Single Cell Genomics Center (SCGC)	Illumina NextSeq	SPAdes v.3.0.0 --careful --sc --phred-offset 33	Low light adapted (LL)
2716884269	No	Draft	0	Prochlorococcus sp. AG-436-J02	2716884269	2162207	AG-436-J02	AG_436_J02		1.048913	34.34			1048913	1259	45	bioGEOTRACES-SingleCells	Bigelow Laboratory Single Cell Genomics Center (SCGC)	Illumina NextSeq	SPAdes v.3.0.0 --careful --sc --phred-offset 33	Low light adapted (LL)
2716884270	No	Draft	0	Prochlorococcus sp. AG-436-J08	2716884270	2162208	AG-436-J08	AG_436_J08		0.906601	48.92			906601	1004	100	bioGEOTRACES-SingleCells	Bigelow Laboratory Single Cell Genomics Center (SCGC)	Illumina NextSeq	SPAdes v.3.0.0 --careful --sc --phred-offset 33	Low light adapted (LL)
2716884271	No	Draft	0	Prochlorococcus sp. AG-436-K22	2716884271	2162209	AG-436-K22	AG_436_K22		1.265112	36.78			1265112	1425	61	bioGEOTRACES-SingleCells	Bigelow Laboratory Single Cell Genomics Center (SCGC)	Illumina NextSeq	SPAdes v.3.0.0 --careful --sc --phred-offset 33	Low light adapted (LL)
2716884272	No	Draft	0	Prochlorococcus sp. AG-679-P15	2716884272	2162210	AG-679-P15	AG_679_P15		1.077894	30.98			1077894	1282	68	SCOPE-GRADIENT-SingleCells	Bigelow Laboratory Single Cell Genomics Center (SCGC)	Illumina NextSeq	SPAdes v.3.0.0 --careful --sc --phred-offset 33	High light adapted (HL)
2716884273	No	Draft	0	Prochlorococcus sp. AG-679-P16	2716884273	2162211	AG-679-P16	AG_679_P16		0.828295	31.07			828295	1004	68	SCOPE-GRADIENT-SingleCells	Bigelow Laboratory Single Cell Genomics Center (SCGC)	Illumina NextSeq	SPAdes v.3.0.0 --careful --sc --phred-offset 33	High light adapted (HL)
2716884274	No	Draft	0	Prochlorococcus sp. AG-683-K15	2716884274	2162212	AG-683-K15	AG_683_K15		0.783804	30.98			783804	954	41	SCOPE-GRADIENT-SingleCells	Bigelow Laboratory Single Cell Genomics Center (SCGC)	Illumina NextSeq	SPAdes v.3.0.0 --careful --sc --phred-offset 33	High light adapted (HL)
2716884275	No	Draft	0	Prochlorococcus sp. AG-683-N17	2716884275	2162213	AG-683-N17	AG_683_N17		0.581479	30.64			581479	748	69	SCOPE-GRADIENT-SingleCells	Bigelow Laboratory Single Cell Genomics Center (SCGC)	Illumina NextSeq	SPAdes v.3.0.0 --careful --sc --phred-offset 33	High light adapted (HL)
2716884276	No	Draft	0	Prochlorococcus sp. AG-683-O15	2716884276	2162214	AG-683-O15	AG_683_O15		1.063781	31.03			1063781	1300	48	SCOPE-GRADIENT-SingleCells	Bigelow Laboratory Single Cell Genomics Center (SCGC)	Illumina NextSeq	SPAdes v.3.0.0 --careful --sc --phred-offset 33	High light adapted (HL)
2716884277	No	Draft	0	Prochlorococcus sp. AG-683-O20	2716884277	2162215	AG-683-O20	AG_683_O20		0.416977	31.73			416977	499	38	SCOPE-GRADIENT-SingleCells	Bigelow Laboratory Single Cell Genomics Center (SCGC)	Illumina NextSeq	SPAdes v.3.0.0 --careful --sc --phred-offset 33	High light adapted (HL)
2716884278	No	Draft	0	Prochlorococcus sp. AG-686-I20	2716884278	2162216	AG-686-I20	AG_686_I20		0.499721	39.1			499721	570	57	SCOPE-GRADIENT-SingleCells	Bigelow Laboratory Single Cell Genomics Center (SCGC)	Illumina NextSeq	SPAdes v.3.0.0 --careful --sc --phred-offset 33	High light adapted (HL)
2716884279	No	Draft	0	Prochlorococcus sp. AG-686-J21	2716884279	2162217	AG-686-J21	AG_686_J21		1.577724	30.91			1577724	1844	32	SCOPE-GRADIENT-SingleCells	Bigelow Laboratory Single Cell Genomics Center (SCGC)	Illumina NextSeq	SPAdes v.3.0.0 --careful --sc --phred-offset 33	High light adapted (HL)
2716884280	No	Draft	0	Prochlorococcus sp. AG-686-P11	2716884280	2162218	AG-686-P11	AG_686_P11		0.348188	30.88			348188	455	51	SCOPE-GRADIENT-SingleCells	Bigelow Laboratory Single Cell Genomics Center (SCGC)	Illumina NextSeq	SPAdes v.3.0.0 --careful --sc --phred-offset 33	High light adapted (HL)
2716884281	No	Draft	0	Prochlorococcus sp. AG-686-P16	2716884281	2162219	AG-686-P16	AG_686_P16		0.832312	31.19			832312	1070	87	SCOPE-GRADIENT-SingleCells	Bigelow Laboratory Single Cell Genomics Center (SCGC)	Illumina NextSeq	SPAdes v.3.0.0 --careful --sc --phred-offset 33	High light adapted (HL)
2716884282	No	Draft	0	Prochlorococcus sp. AG-686-P21	2716884282	2162220	AG-686-P21	AG_686_P21		0.48086	31.74			480860	577	66	SCOPE-GRADIENT-SingleCells	Bigelow Laboratory Single Cell Genomics Center (SCGC)	Illumina NextSeq	SPAdes v.3.0.0 --careful --sc --phred-offset 33	High light adapted (HL)
2716884343	No	Draft	0	Prochlorococcus sp. AG-335-I21	2716884343	2162221	AG-335-I21	AG_335_I21		0.936124	30.99			936124	1119	51	BiGRAPA-SouthPacific-SingleCells	Bigelow Laboratory Single Cell Genomics Center (SCGC)	Illumina NextSeq	SPAdes v.3.0.0 --careful --sc --phred-offset 33	High light adapted (HL)
2716884344	No	Draft	0	Prochlorococcus sp. AG-335-N20	2716884344	2162222	AG-335-N20	AG_335_N20		0.610661	30.94			610661	754	35	BiGRAPA-SouthPacific-SingleCells	Bigelow Laboratory Single Cell Genomics Center (SCGC)	Illumina NextSeq	SPAdes v.3.0.0 --careful --sc --phred-offset 33	High light adapted (HL)
2716884345	No	Draft	0	Prochlorococcus sp. AG-335-P02	2716884345	2162223	AG-335-P02	AG_335_P02		0.692929	30.6			692929	848	47	BiGRAPA-SouthPacific-SingleCells	Bigelow Laboratory Single Cell Genomics Center (SCGC)	Illumina NextSeq	SPAdes v.3.0.0 --careful --sc --phred-offset 33	High light adapted (HL)
2716884346	No	Draft	0	Prochlorococcus sp. AG-341-B22	2716884346	2162224	AG-341-B22	AG_341_B22		0.290012	33.86			290012	307	18	BiGRAPA-SouthPacific-SingleCells	Bigelow Laboratory Single Cell Genomics Center (SCGC)	Illumina NextSeq	SPAdes v.3.0.0 --careful --sc --phred-offset 33	Low light adapted (LL)
2716884347	No	Draft	0	Prochlorococcus sp. AG-341-I22	2716884347	2162225	AG-341-I22	AG_341_I22		0.49631	35.15			496310	617	29	BiGRAPA-SouthPacific-SingleCells	Bigelow Laboratory Single Cell Genomics Center (SCGC)	Illumina NextSeq	SPAdes v.3.0.0 --careful --sc --phred-offset 33	Low light adapted (LL)
2716884348	No	Draft	0	Prochlorococcus sp. AG-341-L22	2716884348	2162226	AG-341-L22	AG_341_L22		0.483633	34.44			483633	631	33	BiGRAPA-SouthPacific-SingleCells	Bigelow Laboratory Single Cell Genomics Center (SCGC)	Illumina NextSeq	SPAdes v.3.0.0 --careful --sc --phred-offset 33	Low light adapted (LL)
2716884349	No	Draft	0	Prochlorococcus sp. AG-341-N05	2716884349	2162227	AG-341-N05	AG_341_N05		0.570862	35.65			570862	630	27	BiGRAPA-SouthPacific-SingleCells	Bigelow Laboratory Single Cell Genomics Center (SCGC)	Illumina NextSeq	SPAdes v.3.0.0 --careful --sc --phred-offset 33	Low light adapted (LL)
2716884350	No	Draft	0	Prochlorococcus sp. AG-341-O20	2716884350	2162228	AG-341-O20	AG_341_O20		0.269424	35			269424	317	20	BiGRAPA-SouthPacific-SingleCells	Bigelow Laboratory Single Cell Genomics Center (SCGC)	Illumina NextSeq	SPAdes v.3.0.0 --careful --sc --phred-offset 33	Low light adapted (LL)
2716884351	No	Draft	0	Prochlorococcus sp. AG-341-P17	2716884351	2162229	AG-341-P17	AG_341_P17		0.134516	32.9			134516	160	4	BiGRAPA-SouthPacific-SingleCells	Bigelow Laboratory Single Cell Genomics Center (SCGC)	Illumina NextSeq	SPAdes v.3.0.0 --careful --sc --phred-offset 33	Low light adapted (LL)
2716884352	No	Draft	0	Uncultured Prochlorococcus sp. AG-345-K09	2716884352	1218	AG-345-K09	AG_345_K09		0.075855	35.21			75855	108	17	BiGRAPA-SouthPacific-SingleCells	Bigelow Laboratory Single Cell Genomics Center (SCGC)	Illumina NextSeq	SPAdes v.3.0.0 --careful --sc --phred-offset 33	Low light adapted (LL)
2716884353	No	Draft	0	Uncultured Prochlorococcus sp. AG-345-M19	2716884353	1218	AG-345-M19	AG_345_M19		0.05218	35.88			52180	82	15	BiGRAPA-SouthPacific-SingleCells	Bigelow Laboratory Single Cell Genomics Center (SCGC)	Illumina NextSeq	SPAdes v.3.0.0 --careful --sc --phred-offset 33	Low light adapted (LL)
2716884354	No	Draft	0	Uncultured Prochlorococcus sp. AG-345-P13	2716884354	1218	AG-345-P13	AG_345_P13		0.080654	35.61			80654	109	23	BiGRAPA-SouthPacific-SingleCells	Bigelow Laboratory Single Cell Genomics Center (SCGC)	Illumina NextSeq	SPAdes v.3.0.0 --careful --sc --phred-offset 33	Low light adapted (LL)
2716884355	No	Draft	0	Prochlorococcus sp. AG-347-B08	2716884355	2162233	AG-347-B08	AG_347_B08		0.788178	30.92			788178	962	32	HOT-BATS-SingleCells	Bigelow Laboratory Single Cell Genomics Center (SCGC)	Illumina NextSeq	SPAdes v.3.0.0 --careful --sc --phred-offset 33	High light adapted (HL)
2716884356	No	Draft	0	Prochlorococcus sp. AG-347-C10	2716884356	2162234	AG-347-C10	AG_347_C10		1.258105	31.12			1258105	1528	54	HOT-BATS-SingleCells	Bigelow Laboratory Single Cell Genomics Center (SCGC)	Illumina NextSeq	SPAdes v.3.0.0 --careful --sc --phred-offset 33	High light adapted (HL)
2716884357	No	Draft	0	Prochlorococcus sp. AG-347-E03	2716884357	2162235	AG-347-E03	AG_347_E03		1.376825	31.34			1376825	1611	42	HOT-BATS-SingleCells	Bigelow Laboratory Single Cell Genomics Center (SCGC)	Illumina NextSeq	SPAdes v.3.0.0 --careful --sc --phred-offset 33	High light adapted (HL)
2716884358	No	Draft	0	Prochlorococcus sp. AG-347-E23	2716884358	2162236	AG-347-E23	AG_347_E23		1.502555	31.34			1502555	1794	31	HOT-BATS-SingleCells	Bigelow Laboratory Single Cell Genomics Center (SCGC)	Illumina NextSeq	SPAdes v.3.0.0 --careful --sc --phred-offset 33	High light adapted (HL)
2716884359	No	Draft	0	Prochlorococcus sp. AG-347-I04	2716884359	2162237	AG-347-I04	AG_347_I04		1.473772	31.4			1473772	1719	34	HOT-BATS-SingleCells	Bigelow Laboratory Single Cell Genomics Center (SCGC)	Illumina NextSeq	SPAdes v.3.0.0 --careful --sc --phred-offset 33	High light adapted (HL)
2716884360	No	Draft	0	Prochlorococcus sp. AG-347-J06	2716884360	2162238	AG-347-J06	AG_347_J06		1.412937	31.24			1412937	1672	51	HOT-BATS-SingleCells	Bigelow Laboratory Single Cell Genomics Center (SCGC)	Illumina NextSeq	SPAdes v.3.0.0 --careful --sc --phred-offset 33	High light adapted (HL)
2716884361	No	Draft	0	Prochlorococcus sp. AG-347-M08	2716884361	2162239	AG-347-M08	AG_347_M08		1.476354	31.27			1476354	1783	25	HOT-BATS-SingleCells	Bigelow Laboratory Single Cell Genomics Center (SCGC)	Illumina NextSeq	SPAdes v.3.0.0 --careful --sc --phred-offset 33	High light adapted (HL)
2716884362	No	Draft	0	Prochlorococcus sp. AG-355-A18	2716884362	2162240	AG-355-A18	AG_355_A18		1.180834	31.18			1180834	1459	33	HOT-BATS-SingleCells	Bigelow Laboratory Single Cell Genomics Center (SCGC)	Illumina NextSeq	SPAdes v.3.0.0 --careful --sc --phred-offset 33	High light adapted (HL)
2716884363	No	Draft	0	Prochlorococcus sp. AG-355-J17	2716884363	2162241	AG-355-J17	AG_355_J17		0.87301	31.12			873010	1122	36	HOT-BATS-SingleCells	Bigelow Laboratory Single Cell Genomics Center (SCGC)	Illumina NextSeq	SPAdes v.3.0.0 --careful --sc --phred-offset 33	High light adapted (HL)
2716884364	No	Draft	0	Prochlorococcus sp. AG-355-K03	2716884364	2162242	AG-355-K03	AG_355_K03		1.291877	31.66			1291877	1509	56	HOT-BATS-SingleCells	Bigelow Laboratory Single Cell Genomics Center (SCGC)	Illumina NextSeq	SPAdes v.3.0.0 --careful --sc --phred-offset 33	High light adapted (HL)
2716884365	No	Draft	0	Prochlorococcus sp. AG-355-K10	2716884365	2162243	AG-355-K10	AG_355_K10		0.865356	31.39			865356	1007	22	HOT-BATS-SingleCells	Bigelow Laboratory Single Cell Genomics Center (SCGC)	Illumina NextSeq	SPAdes v.3.0.0 --careful --sc --phred-offset 33	High light adapted (HL)
2716884366	No	Draft	0	Prochlorococcus sp. AG-355-O19	2716884366	2162244	AG-355-O19	AG_355_O19		0.647015	31.76			647015	803	27	HOT-BATS-SingleCells	Bigelow Laboratory Single Cell Genomics Center (SCGC)	Illumina NextSeq	SPAdes v.3.0.0 --careful --sc --phred-offset 33	High light adapted (HL)
2716884367	No	Draft	0	Prochlorococcus sp. AG-388-E21	2716884367	2162245	AG-388-E21	AG_388_E21		1.661104	30.86			1661104	1972	17	bioGEOTRACES-SingleCells	Bigelow Laboratory Single Cell Genomics Center (SCGC)	Illumina NextSeq	SPAdes v.3.0.0 --careful --sc --phred-offset 33	High light adapted (HL)
2716884368	No	Draft	0	Prochlorococcus sp. AG-388-F11	2716884368	2162246	AG-388-F11	AG_388_F11		1.499217	31.17			1499217	1804	37	bioGEOTRACES-SingleCells	Bigelow Laboratory Single Cell Genomics Center (SCGC)	Illumina NextSeq	SPAdes v.3.0.0 --careful --sc --phred-offset 33	High light adapted (HL)
2716884369	No	Draft	0	Prochlorococcus sp. AG-388-I18	2716884369	2162247	AG-388-I18	AG_388_I18		1.609845	30.93			1609845	1873	25	bioGEOTRACES-SingleCells	Bigelow Laboratory Single Cell Genomics Center (SCGC)	Illumina NextSeq	SPAdes v.3.0.0 --careful --sc --phred-offset 33	High light adapted (HL)
2716884370	No	Draft	0	Prochlorococcus sp. AG-388-L21	2716884370	2162248	AG-388-L21	AG_388_L21		1.411541	35.09			1411541	1723	49	bioGEOTRACES-SingleCells	Bigelow Laboratory Single Cell Genomics Center (SCGC)	Illumina NextSeq	SPAdes v.3.0.0 --careful --sc --phred-offset 33	Low light adapted (LL)
2716884371	No	Draft	0	Prochlorococcus sp. AG-388-O02	2716884371	2162249	AG-388-O02	AG_388_O02		1.66532	35.08			1665320	2023	49	bioGEOTRACES-SingleCells	Bigelow Laboratory Single Cell Genomics Center (SCGC)	Illumina NextSeq	SPAdes v.3.0.0 --careful --sc --phred-offset 33	Low light adapted (LL)
2716884372	No	Draft	0	Prochlorococcus sp. AG-402-A04	2716884372	2162250	AG-402-A04	AG_402_A04		1.300179	31.73			1300179	1476	44	HOT-BATS-SingleCells	Bigelow Laboratory Single Cell Genomics Center (SCGC)	Illumina NextSeq	SPAdes v.3.0.0 --careful --sc --phred-offset 33	High light adapted (HL)
2716884373	No	Draft	0	Prochlorococcus sp. AG-402-A08	2716884373	2162251	AG-402-A08	AG_402_A08		1.594446	34.58			1594446	1893	69	HOT-BATS-SingleCells	Bigelow Laboratory Single Cell Genomics Center (SCGC)	Illumina NextSeq	SPAdes v.3.0.0 --careful --sc --phred-offset 33	Low light adapted (LL)
2716884374	No	Draft	0	Prochlorococcus sp. AG-402-B03	2716884374	2162252	AG-402-B03	AG_402_B03		1.720847	34.91			1720847	2048	39	HOT-BATS-SingleCells	Bigelow Laboratory Single Cell Genomics Center (SCGC)	Illumina NextSeq	SPAdes v.3.0.0 --careful --sc --phred-offset 33	Low light adapted (LL)
2716884375	No	Draft	0	Prochlorococcus sp. AG-402-B05	2716884375	2162253	AG-402-B05	AG_402_B05		1.762426	35.08			1762426	2074	62	HOT-BATS-SingleCells	Bigelow Laboratory Single Cell Genomics Center (SCGC)	Illumina NextSeq	SPAdes v.3.0.0 --careful --sc --phred-offset 33	Low light adapted (LL)
2716884376	No	Draft	0	Prochlorococcus sp. AG-402-B10	2716884376	2162254	AG-402-B10	AG_402_B10		1.097025	35.23			1097025	1327	44	HOT-BATS-SingleCells	Bigelow Laboratory Single Cell Genomics Center (SCGC)	Illumina NextSeq	SPAdes v.3.0.0 --careful --sc --phred-offset 33	Low light adapted (LL)
2716884377	No	Draft	0	Prochlorococcus sp. AG-402-C09	2716884377	2162255	AG-402-C09	AG_402_C09		1.626188	34.75			1626188	1912	34	HOT-BATS-SingleCells	Bigelow Laboratory Single Cell Genomics Center (SCGC)	Illumina NextSeq	SPAdes v.3.0.0 --careful --sc --phred-offset 33	Low light adapted (LL)
2716884378	No	Draft	0	Prochlorococcus sp. AG-402-C22	2716884378	2162256	AG-402-C22	AG_402_C22		1.171404	31.78			1171404	1331	46	HOT-BATS-SingleCells	Bigelow Laboratory Single Cell Genomics Center (SCGC)	Illumina NextSeq	SPAdes v.3.0.0 --careful --sc --phred-offset 33	High light adapted (HL)
2716884379	No	Draft	0	Prochlorococcus sp. AG-402-E17	2716884379	2162257	AG-402-E17	AG_402_E17		1.328116	34.57			1328116	1619	59	HOT-BATS-SingleCells	Bigelow Laboratory Single Cell Genomics Center (SCGC)	Illumina NextSeq	SPAdes v.3.0.0 --careful --sc --phred-offset 33	Low light adapted (LL)
2716884380	No	Draft	0	Prochlorococcus sp. AG-402-F05	2716884380	2162258	AG-402-F05	AG_402_F05		1.629827	31.27			1629827	1887	45	HOT-BATS-SingleCells	Bigelow Laboratory Single Cell Genomics Center (SCGC)	Illumina NextSeq	SPAdes v.3.0.0 --careful --sc --phred-offset 33	High light adapted (HL)
2716884381	No	Draft	0	Prochlorococcus sp. AG-402-G08	2716884381	2162259	AG-402-G08	AG_402_G08		1.630164	35			1630164	1975	55	HOT-BATS-SingleCells	Bigelow Laboratory Single Cell Genomics Center (SCGC)	Illumina NextSeq	SPAdes v.3.0.0 --careful --sc --phred-offset 33	Low light adapted (LL)
2716884382	No	Draft	0	Prochlorococcus sp. AG-402-K04	2716884382	2162260	AG-402-K04	AG_402_K04		1.37874	34.68			1378740	1660	44	HOT-BATS-SingleCells	Bigelow Laboratory Single Cell Genomics Center (SCGC)	Illumina NextSeq	SPAdes v.3.0.0 --careful --sc --phred-offset 33	Low light adapted (LL)
2716884383	No	Draft	0	Prochlorococcus sp. AG-402-N08	2716884383	2162261	AG-402-N08	AG_402_N08		1.614457	31.25			1614457	1888	28	HOT-BATS-SingleCells	Bigelow Laboratory Single Cell Genomics Center (SCGC)	Illumina NextSeq	SPAdes v.3.0.0 --careful --sc --phred-offset 33	High light adapted (HL)
2716884384	No	Draft	0	Prochlorococcus sp. AG-402-N09	2716884384	2162262	AG-402-N09	AG_402_N09		1.538304	35.11			1538304	1830	53	HOT-BATS-SingleCells	Bigelow Laboratory Single Cell Genomics Center (SCGC)	Illumina NextSeq	SPAdes v.3.0.0 --careful --sc --phred-offset 33	Low light adapted (LL)
2716884385	No	Draft	0	Prochlorococcus sp. AG-409-A10	2716884385	2162263	AG-409-A10	AG_409_A10		1.583466	35.2			1583466	1773	29	bioGEOTRACES-SingleCells	Bigelow Laboratory Single Cell Genomics Center (SCGC)	Illumina NextSeq	SPAdes v.3.0.0 --careful --sc --phred-offset 33	Low light adapted (LL)
2716884386	No	Draft	0	Prochlorococcus sp. AG-409-A19	2716884386	2162264	AG-409-A19	AG_409_A19		1.330441	40.15			1330441	1423	44	bioGEOTRACES-SingleCells	Bigelow Laboratory Single Cell Genomics Center (SCGC)	Illumina NextSeq	SPAdes v.3.0.0 --careful --sc --phred-offset 33	Low light adapted (LL)
2716884387	No	Draft	0	Prochlorococcus sp. AG-409-A22	2716884387	2162265	AG-409-A22	AG_409_A22		1.075198	31.16			1075198	1274	47	bioGEOTRACES-SingleCells	Bigelow Laboratory Single Cell Genomics Center (SCGC)	Illumina NextSeq	SPAdes v.3.0.0 --careful --sc --phred-offset 33	High light adapted (HL)
2716884388	No	Draft	0	Prochlorococcus sp. AG-409-B05	2716884388	2162266	AG-409-B05	AG_409_B05		1.797579	38.86			1797579	1953	52	bioGEOTRACES-SingleCells	Bigelow Laboratory Single Cell Genomics Center (SCGC)	Illumina NextSeq	SPAdes v.3.0.0 --careful --sc --phred-offset 33	Low light adapted (LL)
2716884389	No	Draft	0	Prochlorococcus sp. AG-409-B13	2716884389	2162267	AG-409-B13	AG_409_B13		1.450612	41.09			1450612	1580	47	bioGEOTRACES-SingleCells	Bigelow Laboratory Single Cell Genomics Center (SCGC)	Illumina NextSeq	SPAdes v.3.0.0 --careful --sc --phred-offset 33	Low light adapted (LL)
2716884390	No	Draft	0	Prochlorococcus sp. AG-409-B20	2716884390	2162268	AG-409-B20	AG_409_B20		0.856961	41.01			856961	957	35	bioGEOTRACES-SingleCells	Bigelow Laboratory Single Cell Genomics Center (SCGC)	Illumina NextSeq	SPAdes v.3.0.0 --careful --sc --phred-offset 33	Low light adapted (LL)
2716884391	No	Draft	0	Prochlorococcus sp. AG-409-C21	2716884391	2162269	AG-409-C21	AG_409_C21		0.877608	37.65			877608	994	46	bioGEOTRACES-SingleCells	Bigelow Laboratory Single Cell Genomics Center (SCGC)	Illumina NextSeq	SPAdes v.3.0.0 --careful --sc --phred-offset 33	Low light adapted (LL)
2716884392	No	Draft	0	Prochlorococcus sp. AG-409-D06	2716884392	2162270	AG-409-D06	AG_409_D06		0.532342	35.93			532342	589	10	bioGEOTRACES-SingleCells	Bigelow Laboratory Single Cell Genomics Center (SCGC)	Illumina NextSeq	SPAdes v.3.0.0 --careful --sc --phred-offset 33	Low light adapted (LL)
2716884393	No	Draft	0	Prochlorococcus sp. AG-409-M02	2716884393	2162271	AG-409-M02	AG_409_M02		0.39435	43.76			394350	419	14	bioGEOTRACES-SingleCells	Bigelow Laboratory Single Cell Genomics Center (SCGC)	Illumina NextSeq	SPAdes v.3.0.0 --careful --sc --phred-offset 33	Low light adapted (LL)
2716884394	No	Draft	0	Prochlorococcus sp. AG-409-M05	2716884394	2162272	AG-409-M05	AG_409_M05		1.69276	40.7			1692760	1824	32	bioGEOTRACES-SingleCells	Bigelow Laboratory Single Cell Genomics Center (SCGC)	Illumina NextSeq	SPAdes v.3.0.0 --careful --sc --phred-offset 33	Low light adapted (LL)
2716884395	No	Draft	0	Prochlorococcus sp. AG-409-N21	2716884395	2162273	AG-409-N21	AG_409_N21		1.280359	38.96			1280359	1441	37	bioGEOTRACES-SingleCells	Bigelow Laboratory Single Cell Genomics Center (SCGC)	Illumina NextSeq	SPAdes v.3.0.0 --careful --sc --phred-offset 33	Low light adapted (LL)
2716884396	No	Draft	0	Prochlorococcus sp. AG-409-O23	2716884396	2162274	AG-409-O23	AG_409_O23		1.382535	42.05			1382535	1544	55	bioGEOTRACES-SingleCells	Bigelow Laboratory Single Cell Genomics Center (SCGC)	Illumina NextSeq	SPAdes v.3.0.0 --careful --sc --phred-offset 33	Low light adapted (LL)
2716884397	No	Draft	0	Prochlorococcus sp. AG-409-P01	2716884397	2162275	AG-409-P01	AG_409_P01		1.783663	41.89			1783663	1935	31	bioGEOTRACES-SingleCells	Bigelow Laboratory Single Cell Genomics Center (SCGC)	Illumina NextSeq	SPAdes v.3.0.0 --careful --sc --phred-offset 33	Low light adapted (LL)
2716884398	No	Draft	0	Prochlorococcus sp. AG-409-P03	2716884398	2162276	AG-409-P03	AG_409_P03		1.35958	41.4			1359580	1507	47	bioGEOTRACES-SingleCells	Bigelow Laboratory Single Cell Genomics Center (SCGC)	Illumina NextSeq	SPAdes v.3.0.0 --careful --sc --phred-offset 33	Low light adapted (LL)
2716884399	No	Draft	0	Prochlorococcus sp. AG-409-P19	2716884399	2162277	AG-409-P19	AG_409_P19		1.164213	35.63			1164213	1300	35	bioGEOTRACES-SingleCells	Bigelow Laboratory Single Cell Genomics Center (SCGC)	Illumina NextSeq	SPAdes v.3.0.0 --careful --sc --phred-offset 33	Low light adapted (LL)
2716884400	No	Draft	0	Prochlorococcus sp. AG-412-A14	2716884400	2162278	AG-412-A14	AG_412_A14		1.390573	31.1			1390573	1651	36	bioGEOTRACES-SingleCells	Bigelow Laboratory Single Cell Genomics Center (SCGC)	Illumina NextSeq	SPAdes v.3.0.0 --careful --sc --phred-offset 33	High light adapted (HL)
2716884401	No	Draft	0	Prochlorococcus sp. AG-418-F16	2716884401	2162279	AG-418-F16	AG_418_F16		1.169063	31.25			1169063	1405	54	bioGEOTRACES-SingleCells	Bigelow Laboratory Single Cell Genomics Center (SCGC)	Illumina NextSeq	SPAdes v.3.0.0 --careful --sc --phred-offset 33	High light adapted (HL)
2716884402	No	Draft	0	Prochlorococcus sp. AG-418-G23	2716884402	2162280	AG-418-G23	AG_418_G23		1.179322	31.3			1179322	1414	61	bioGEOTRACES-SingleCells	Bigelow Laboratory Single Cell Genomics Center (SCGC)	Illumina NextSeq	SPAdes v.3.0.0 --careful --sc --phred-offset 33	High light adapted (HL)
2716884403	No	Draft	0	Prochlorococcus sp. AG-418-I20	2716884403	2162281	AG-418-I20	AG_418_I20		1.498119	31.33			1498119	1767	24	bioGEOTRACES-SingleCells	Bigelow Laboratory Single Cell Genomics Center (SCGC)	Illumina NextSeq	SPAdes v.3.0.0 --careful --sc --phred-offset 33	High light adapted (HL)
2716884404	No	Draft	0	Prochlorococcus sp. AG-418-J17	2716884404	2162282	AG-418-J17	AG_418_J17		1.454284	31.38			1454284	1755	53	bioGEOTRACES-SingleCells	Bigelow Laboratory Single Cell Genomics Center (SCGC)	Illumina NextSeq	SPAdes v.3.0.0 --careful --sc --phred-offset 33	High light adapted (HL)
2716884405	No	Draft	0	Prochlorococcus sp. AG-418-J19	2716884405	2162283	AG-418-J19	AG_418_J19		1.071668	31.67			1071668	1354	64	bioGEOTRACES-SingleCells	Bigelow Laboratory Single Cell Genomics Center (SCGC)	Illumina NextSeq	SPAdes v.3.0.0 --careful --sc --phred-offset 33	High light adapted (HL)
2716884406	No	Draft	0	Prochlorococcus sp. AG-418-K17	2716884406	2162284	AG-418-K17	AG_418_K17		1.27301	31.37			1273010	1508	45	bioGEOTRACES-SingleCells	Bigelow Laboratory Single Cell Genomics Center (SCGC)	Illumina NextSeq	SPAdes v.3.0.0 --careful --sc --phred-offset 33	High light adapted (HL)
2716884407	No	Draft	0	Prochlorococcus sp. AG-418-L19	2716884407	2162285	AG-418-L19	AG_418_L19		0.684985	32.15			684985	772	16	bioGEOTRACES-SingleCells	Bigelow Laboratory Single Cell Genomics Center (SCGC)	Illumina NextSeq	SPAdes v.3.0.0 --careful --sc --phred-offset 33	High light adapted (HL)
2716884408	No	Draft	0	Prochlorococcus sp. AG-418-M05	2716884408	2162286	AG-418-M05	AG_418_M05		0.240465	32.75			240465	336	48	bioGEOTRACES-SingleCells	Bigelow Laboratory Single Cell Genomics Center (SCGC)	Illumina NextSeq	SPAdes v.3.0.0 --careful --sc --phred-offset 33	High light adapted (HL)
2716884409	No	Draft	0	Prochlorococcus sp. AG-418-M08	2716884409	2162287	AG-418-M08	AG_418_M08		1.664652	30.6			1664652	1915	29	bioGEOTRACES-SingleCells	Bigelow Laboratory Single Cell Genomics Center (SCGC)	Illumina NextSeq	SPAdes v.3.0.0 --careful --sc --phred-offset 33	High light adapted (HL)
2716884410	No	Draft	0	Prochlorococcus sp. AG-418-M21	2716884410	2162288	AG-418-M21	AG_418_M21		2.096514	30.48			2096514	2356	96	bioGEOTRACES-SingleCells	Bigelow Laboratory Single Cell Genomics Center (SCGC)	Illumina NextSeq	SPAdes v.3.0.0 --careful --sc --phred-offset 33	High light adapted (HL)
2716884411	No	Draft	0	Prochlorococcus sp. AG-418-O02	2716884411	2162289	AG-418-O02	AG_418_O02		1.340197	31.43			1340197	1653	48	bioGEOTRACES-SingleCells	Bigelow Laboratory Single Cell Genomics Center (SCGC)	Illumina NextSeq	SPAdes v.3.0.0 --careful --sc --phred-offset 33	High light adapted (HL)
2716884412	No	Draft	0	Prochlorococcus sp. AG-418-O03	2716884412	2162290	AG-418-O03	AG_418_O03		1.313503	31.73			1313503	1610	74	bioGEOTRACES-SingleCells	Bigelow Laboratory Single Cell Genomics Center (SCGC)	Illumina NextSeq	SPAdes v.3.0.0 --careful --sc --phred-offset 33	High light adapted (HL)
2716884413	No	Draft	0	Prochlorococcus sp. AG-418-P06	2716884413	2162291	AG-418-P06	AG_418_P06		1.442942	31.38			1442942	1760	41	bioGEOTRACES-SingleCells	Bigelow Laboratory Single Cell Genomics Center (SCGC)	Illumina NextSeq	SPAdes v.3.0.0 --careful --sc --phred-offset 33	High light adapted (HL)
2716884414	No	Draft	0	Prochlorococcus sp. AG-418-P13	2716884414	2162292	AG-418-P13	AG_418_P13		1.498982	31.54			1498982	1776	36	bioGEOTRACES-SingleCells	Bigelow Laboratory Single Cell Genomics Center (SCGC)	Illumina NextSeq	SPAdes v.3.0.0 --careful --sc --phred-offset 33	High light adapted (HL)
2716884415	No	Draft	0	Prochlorococcus sp. AG-424-A03	2716884415	2162293	AG-424-A03	AG_424_A03		1.097307	31.41			1097307	1406	57	bioGEOTRACES-SingleCells	Bigelow Laboratory Single Cell Genomics Center (SCGC)	Illumina NextSeq	SPAdes v.3.0.0 --careful --sc --phred-offset 33	High light adapted (HL)
2716884416	No	Draft	0	Prochlorococcus sp. AG-424-A14	2716884416	2162294	AG-424-A14	AG_424_A14		1.253221	31.46			1253221	1541	58	bioGEOTRACES-SingleCells	Bigelow Laboratory Single Cell Genomics Center (SCGC)	Illumina NextSeq	SPAdes v.3.0.0 --careful --sc --phred-offset 33	High light adapted (HL)
2716884417	No	Draft	0	Prochlorococcus sp. AG-424-E18	2716884417	2162295	AG-424-E18	AG_424_E18		1.453179	31.33			1453179	1753	31	bioGEOTRACES-SingleCells	Bigelow Laboratory Single Cell Genomics Center (SCGC)	Illumina NextSeq	SPAdes v.3.0.0 --careful --sc --phred-offset 33	High light adapted (HL)
2716884418	No	Draft	0	Prochlorococcus sp. AG-424-G03	2716884418	2162296	AG-424-G03	AG_424_G03		0.943198	31.48			943198	1171	41	bioGEOTRACES-SingleCells	Bigelow Laboratory Single Cell Genomics Center (SCGC)	Illumina NextSeq	SPAdes v.3.0.0 --careful --sc --phred-offset 33	High light adapted (HL)
2716884419	No	Draft	0	Prochlorococcus sp. AG-424-P18	2716884419	2162297	AG-424-P18	AG_424_P18		1.47933	31.17			1479330	1790	45	bioGEOTRACES-SingleCells	Bigelow Laboratory Single Cell Genomics Center (SCGC)	Illumina NextSeq	SPAdes v.3.0.0 --careful --sc --phred-offset 33	High light adapted (HL)
2716884420	No	Draft	0	Prochlorococcus sp. AG-424-P23	2716884420	2162298	AG-424-P23	AG_424_P23		1.453684	31.4			1453684	1740	40	bioGEOTRACES-SingleCells	Bigelow Laboratory Single Cell Genomics Center (SCGC)	Illumina NextSeq	SPAdes v.3.0.0 --careful --sc --phred-offset 33	High light adapted (HL)
2716884421	No	Draft	0	Prochlorococcus sp. AG-429-A02	2716884421	2162299	AG-429-A02	AG_429_A02		0.35267	32.07			352670	446	61	bioGEOTRACES-SingleCells	Bigelow Laboratory Single Cell Genomics Center (SCGC)	Illumina NextSeq	SPAdes v.3.0.0 --careful --sc --phred-offset 33	High light adapted (HL)
2716884422	No	Draft	0	Prochlorococcus sp. AG-429-C19	2716884422	2162300	AG-429-C19	AG_429_C19		0.604614	31.84			604614	763	57	bioGEOTRACES-SingleCells	Bigelow Laboratory Single Cell Genomics Center (SCGC)	Illumina NextSeq	SPAdes v.3.0.0 --careful --sc --phred-offset 33	High light adapted (HL)
2716884423	No	Draft	0	Prochlorococcus sp. AG-429-E20	2716884423	2162301	AG-429-E20	AG_429_E20		0.381172	31.6			381172	531	75	bioGEOTRACES-SingleCells	Bigelow Laboratory Single Cell Genomics Center (SCGC)	Illumina NextSeq	SPAdes v.3.0.0 --careful --sc --phred-offset 33	High light adapted (HL)
2716884424	No	Draft	0	Prochlorococcus sp. AG-429-J03	2716884424	2162302	AG-429-J03	AG_429_J03		0.353636	34.44			353636	485	55	bioGEOTRACES-SingleCells	Bigelow Laboratory Single Cell Genomics Center (SCGC)	Illumina NextSeq	SPAdes v.3.0.0 --careful --sc --phred-offset 33	Low light adapted (LL)
2716884425	No	Draft	0	Prochlorococcus sp. AG-429-P21	2716884425	2162303	AG-429-P21	AG_429_P21		0.270893	37.69			270893	346	14	bioGEOTRACES-SingleCells	Bigelow Laboratory Single Cell Genomics Center (SCGC)	Illumina NextSeq	SPAdes v.3.0.0 --careful --sc --phred-offset 33	High light adapted (HL)
2716884426	No	Draft	0	Prochlorococcus sp. AG-432-B15	2716884426	2162304	AG-432-B15	AG_432_B15		1.004026	34.87			1004026	1259	73	bioGEOTRACES-SingleCells	Bigelow Laboratory Single Cell Genomics Center (SCGC)	Illumina NextSeq	SPAdes v.3.0.0 --careful --sc --phred-offset 33	Low light adapted (LL)
2716884427	No	Draft	0	Prochlorococcus sp. AG-432-D09	2716884427	2162305	AG-432-D09	AG_432_D09		0.882702	51.16			882702	1008	64	bioGEOTRACES-SingleCells	Bigelow Laboratory Single Cell Genomics Center (SCGC)	Illumina NextSeq	SPAdes v.3.0.0 --careful --sc --phred-offset 33	Low light adapted (LL)
2716884428	No	Draft	0	Prochlorococcus sp. AG-432-O20	2716884428	2162306	AG-432-O20	AG_432_O20		0.440284	38.98			440284	563	70	bioGEOTRACES-SingleCells	Bigelow Laboratory Single Cell Genomics Center (SCGC)	Illumina NextSeq	SPAdes v.3.0.0 --careful --sc --phred-offset 33	Low light adapted (LL)
2716884429	No	Draft	0	Prochlorococcus sp. AG-436-A02	2716884429	2162307	AG-436-A02	AG_436_A02		0.199221	36.35			199221	250	16	bioGEOTRACES-SingleCells	Bigelow Laboratory Single Cell Genomics Center (SCGC)	Illumina NextSeq	SPAdes v.3.0.0 --careful --sc --phred-offset 33	Low light adapted (LL)
2716884430	No	Draft	0	Prochlorococcus sp. AG-436-A04	2716884430	2162308	AG-436-A04	AG_436_A04		1.440735	31.18			1440735	1710	42	bioGEOTRACES-SingleCells	Bigelow Laboratory Single Cell Genomics Center (SCGC)	Illumina NextSeq	SPAdes v.3.0.0 --careful --sc --phred-offset 33	High light adapted (HL)
2716884431	No	Draft	0	Prochlorococcus sp. AG-436-B23	2716884431	2162309	AG-436-B23	AG_436_B23		0.716213	31.7			716213	850	41	bioGEOTRACES-SingleCells	Bigelow Laboratory Single Cell Genomics Center (SCGC)	Illumina NextSeq	SPAdes v.3.0.0 --careful --sc --phred-offset 33	High light adapted (HL)
2716884432	No	Draft	0	Prochlorococcus sp. AG-436-C05	2716884432	2162310	AG-436-C05	AG_436_C05		1.136101	30.88			1136101	1350	40	bioGEOTRACES-SingleCells	Bigelow Laboratory Single Cell Genomics Center (SCGC)	Illumina NextSeq	SPAdes v.3.0.0 --careful --sc --phred-offset 33	High light adapted (HL)
2716884433	No	Draft	0	Prochlorococcus sp. AG-436-C13	2716884433	2162311	AG-436-C13	AG_436_C13		1.551218	35.11			1551218	1829	38	bioGEOTRACES-SingleCells	Bigelow Laboratory Single Cell Genomics Center (SCGC)	Illumina NextSeq	SPAdes v.3.0.0 --careful --sc --phred-offset 33	Low light adapted (LL)
2716884434	No	Draft	0	Prochlorococcus sp. AG-436-C14	2716884434	2162312	AG-436-C14	AG_436_C14		1.721468	34.63			1721468	2012	52	bioGEOTRACES-SingleCells	Bigelow Laboratory Single Cell Genomics Center (SCGC)	Illumina NextSeq	SPAdes v.3.0.0 --careful --sc --phred-offset 33	Low light adapted (LL)
2716884435	No	Draft	0	Prochlorococcus sp. AG-436-D07	2716884435	2162313	AG-436-D07	AG_436_D07		0.387567	41.86			387567	449	52	bioGEOTRACES-SingleCells	Bigelow Laboratory Single Cell Genomics Center (SCGC)	Illumina NextSeq	SPAdes v.3.0.0 --careful --sc --phred-offset 33	Low light adapted (LL)
2716884436	No	Draft	0	Prochlorococcus sp. AG-436-D21	2716884436	2162314	AG-436-D21	AG_436_D21		1.162959	31.47			1162959	1397	47	bioGEOTRACES-SingleCells	Bigelow Laboratory Single Cell Genomics Center (SCGC)	Illumina NextSeq	SPAdes v.3.0.0 --careful --sc --phred-offset 33	High light adapted (HL)
2716884437	No	Draft	0	Prochlorococcus sp. AG-436-E22	2716884437	2162315	AG-436-E22	AG_436_E22		1.023528	31.42			1023528	1264	60	bioGEOTRACES-SingleCells	Bigelow Laboratory Single Cell Genomics Center (SCGC)	Illumina NextSeq	SPAdes v.3.0.0 --careful --sc --phred-offset 33	High light adapted (HL)
2716884438	No	Draft	0	Prochlorococcus sp. AG-436-M02	2716884438	2162316	AG-436-M02	AG_436_M02		1.501005	36.2			1501005	1718	53	bioGEOTRACES-SingleCells	Bigelow Laboratory Single Cell Genomics Center (SCGC)	Illumina NextSeq	SPAdes v.3.0.0 --careful --sc --phred-offset 33	Low light adapted (LL)
2716884439	No	Draft	0	Prochlorococcus sp. AG-436-N08	2716884439	2162317	AG-436-N08	AG_436_N08		0.84989	37.12			849890	940	39	bioGEOTRACES-SingleCells	Bigelow Laboratory Single Cell Genomics Center (SCGC)	Illumina NextSeq	SPAdes v.3.0.0 --careful --sc --phred-offset 33	Low light adapted (LL)
2716884440	No	Draft	0	Prochlorococcus sp. AG-436-O09	2716884440	2162318	AG-436-O09	AG_436_O09		1.191806	37.41			1191806	1414	62	bioGEOTRACES-SingleCells	Bigelow Laboratory Single Cell Genomics Center (SCGC)	Illumina NextSeq	SPAdes v.3.0.0 --careful --sc --phred-offset 33	Low light adapted (LL)
2716884441	No	Draft	0	Prochlorococcus sp. AG-436-O11	2716884441	2162319	AG-436-O11	AG_436_O11		1.279919	31.19			1279919	1512	36	bioGEOTRACES-SingleCells	Bigelow Laboratory Single Cell Genomics Center (SCGC)	Illumina NextSeq	SPAdes v.3.0.0 --careful --sc --phred-offset 33	High light adapted (HL)
2716884442	No	Draft	0	Prochlorococcus sp. AG-436-O17	2716884442	2162320	AG-436-O17	AG_436_O17		0.773737	36.2			773737	904	57	bioGEOTRACES-SingleCells	Bigelow Laboratory Single Cell Genomics Center (SCGC)	Illumina NextSeq	SPAdes v.3.0.0 --careful --sc --phred-offset 33	Low light adapted (LL)
2716884443	No	Draft	0	Prochlorococcus sp. AG-436-O20	2716884443	2162321	AG-436-O20	AG_436_O20		0.76282	36.72			762820	859	26	bioGEOTRACES-SingleCells	Bigelow Laboratory Single Cell Genomics Center (SCGC)	Illumina NextSeq	SPAdes v.3.0.0 --careful --sc --phred-offset 33	Low light adapted (LL)
2716884444	No	Draft	0	Prochlorococcus sp. AG-436-P23	2716884444	2162322	AG-436-P23	AG_436_P23		1.715567	50.52			1715567	1881	105	bioGEOTRACES-SingleCells	Bigelow Laboratory Single Cell Genomics Center (SCGC)	Illumina NextSeq	SPAdes v.3.0.0 --careful --sc --phred-offset 33	Low light adapted (LL)
2716884445	No	Draft	0	Prochlorococcus sp. AG-442-M23	2716884445	2162323	AG-442-M23	AG_442_M23		1.634928	30.72			1634928	1862	27	bioGEOTRACES-SingleCells	Bigelow Laboratory Single Cell Genomics Center (SCGC)	Illumina NextSeq	SPAdes v.3.0.0 --careful --sc --phred-offset 33	High light adapted (HL)
2716884446	No	Draft	0	Prochlorococcus sp. AG-442-N07	2716884446	2162324	AG-442-N07	AG_442_N07		1.443471	31.34			1443471	1699	33	bioGEOTRACES-SingleCells	Bigelow Laboratory Single Cell Genomics Center (SCGC)	Illumina NextSeq	SPAdes v.3.0.0 --careful --sc --phred-offset 33	High light adapted (HL)
2716884447	No	Draft	0	Prochlorococcus sp. AG-442-N17	2716884447	2162325	AG-442-N17	AG_442_N17		1.180721	30.78			1180721	1372	34	bioGEOTRACES-SingleCells	Bigelow Laboratory Single Cell Genomics Center (SCGC)	Illumina NextSeq	SPAdes v.3.0.0 --careful --sc --phred-offset 33	High light adapted (HL)
2716884448	No	Draft	0	Prochlorococcus sp. AG-449-C14	2716884448	2162326	AG-449-C14	AG_449_C14		1.18225	31.64			1182250	1453	70	bioGEOTRACES-SingleCells	Bigelow Laboratory Single Cell Genomics Center (SCGC)	Illumina NextSeq	SPAdes v.3.0.0 --careful --sc --phred-offset 33	High light adapted (HL)
2716884449	No	Draft	0	Prochlorococcus sp. AG-449-O05	2716884449	2162327	AG-449-O05	AG_449_O05		1.028885	31.53			1028885	1288	68	bioGEOTRACES-SingleCells	Bigelow Laboratory Single Cell Genomics Center (SCGC)	Illumina NextSeq	SPAdes v.3.0.0 --careful --sc --phred-offset 33	High light adapted (HL)
2716884450	No	Draft	0	Prochlorococcus sp. AG-449-P16	2716884450	2162328	AG-449-P16	AG_449_P16		1.064203	31.37			1064203	1261	46	bioGEOTRACES-SingleCells	Bigelow Laboratory Single Cell Genomics Center (SCGC)	Illumina NextSeq	SPAdes v.3.0.0 --careful --sc --phred-offset 33	High light adapted (HL)
2716884451	No	Draft	0	Prochlorococcus sp. AG-455-B05	2716884451	2162329	AG-455-B05	AG_455_B05		0.931365	35.2			931365	1171	79	bioGEOTRACES-SingleCells	Bigelow Laboratory Single Cell Genomics Center (SCGC)	Illumina NextSeq	SPAdes v.3.0.0 --careful --sc --phred-offset 33	Low light adapted (LL)
2716884452	No	Draft	0	Prochlorococcus sp. AG-455-E04	2716884452	2162330	AG-455-E04	AG_455_E04		0.560841	31.94			560841	709	59	bioGEOTRACES-SingleCells	Bigelow Laboratory Single Cell Genomics Center (SCGC)	Illumina NextSeq	SPAdes v.3.0.0 --careful --sc --phred-offset 33	High light adapted (HL)
2716884453	No	Draft	0	Prochlorococcus sp. AG-455-E15	2716884453	2162331	AG-455-E15	AG_455_E15		0.824644	31.9			824644	1002	77	bioGEOTRACES-SingleCells	Bigelow Laboratory Single Cell Genomics Center (SCGC)	Illumina NextSeq	SPAdes v.3.0.0 --careful --sc --phred-offset 33	High light adapted (HL)
2716884454	No	Draft	0	Prochlorococcus sp. AG-455-G08	2716884454	2162332	AG-455-G08	AG_455_G08		0.913442	35.4			913442	1077	53	bioGEOTRACES-SingleCells	Bigelow Laboratory Single Cell Genomics Center (SCGC)	Illumina NextSeq	SPAdes v.3.0.0 --careful --sc --phred-offset 33	Low light adapted (LL)
2716884455	No	Draft	0	Prochlorococcus sp. AG-455-O05	2716884455	2162333	AG-455-O05	AG_455_O05		0.769298	31			769298	913	82	bioGEOTRACES-SingleCells	Bigelow Laboratory Single Cell Genomics Center (SCGC)	Illumina NextSeq	SPAdes v.3.0.0 --careful --sc --phred-offset 33	High light adapted (HL)
2716884456	No	Draft	0	Prochlorococcus sp. AG-459-A01	2716884456	2162334	AG-459-A01	AG_459_A01		0.773886	30.92			773886	996	88	bioGEOTRACES-SingleCells	Bigelow Laboratory Single Cell Genomics Center (SCGC)	Illumina NextSeq	SPAdes v.3.0.0 --careful --sc --phred-offset 33	High light adapted (HL)
2716884457	No	Draft	0	Prochlorococcus sp. AG-459-A02	2716884457	2162335	AG-459-A02	AG_459_A02		0.975842	31.36			975842	1165	75	bioGEOTRACES-SingleCells	Bigelow Laboratory Single Cell Genomics Center (SCGC)	Illumina NextSeq	SPAdes v.3.0.0 --careful --sc --phred-offset 33	High light adapted (HL)
2716884458	No	Draft	0	Prochlorococcus sp. AG-459-O09	2716884458	2162336	AG-459-O09	AG_459_O09		1.228265	31.36			1228265	1473	76	bioGEOTRACES-SingleCells	Bigelow Laboratory Single Cell Genomics Center (SCGC)	Illumina NextSeq	SPAdes v.3.0.0 --careful --sc --phred-offset 33	High light adapted (HL)
2716884459	No	Draft	0	Prochlorococcus sp. AG-459-P02	2716884459	2162337	AG-459-P02	AG_459_P02		0.9978	30.71			997800	1282	49	bioGEOTRACES-SingleCells	Bigelow Laboratory Single Cell Genomics Center (SCGC)	Illumina NextSeq	SPAdes v.3.0.0 --careful --sc --phred-offset 33	High light adapted (HL)
2716884460	No	Draft	0	Prochlorococcus sp. AG-459-P16	2716884460	2162338	AG-459-P16	AG_459_P16		0.961696	30.81			961696	1189	56	bioGEOTRACES-SingleCells	Bigelow Laboratory Single Cell Genomics Center (SCGC)	Illumina NextSeq	SPAdes v.3.0.0 --careful --sc --phred-offset 33	High light adapted (HL)
2716884461	No	Draft	0	Prochlorococcus sp. AG-463-A20	2716884461	2162339	AG-463-A20	AG_463_A20		0.182961	42			182961	231	38	bioGEOTRACES-SingleCells	Bigelow Laboratory Single Cell Genomics Center (SCGC)	Illumina NextSeq	SPAdes v.3.0.0 --careful --sc --phred-offset 33	Low light adapted (LL)
2716884462	No	Draft	0	Prochlorococcus sp. AG-463-D13	2716884462	2162340	AG-463-D13	AG_463_D13		0.551271	40.5			551271	634	47	bioGEOTRACES-SingleCells	Bigelow Laboratory Single Cell Genomics Center (SCGC)	Illumina NextSeq	SPAdes v.3.0.0 --careful --sc --phred-offset 33	Low light adapted (LL)
2716884463	No	Draft	0	Prochlorococcus sp. AG-463-D18	2716884463	2162341	AG-463-D18	AG_463_D18		0.421293	41.75			421293	517	49	bioGEOTRACES-SingleCells	Bigelow Laboratory Single Cell Genomics Center (SCGC)	Illumina NextSeq	SPAdes v.3.0.0 --careful --sc --phred-offset 33	Low light adapted (LL)
2716884464	No	Draft	0	Prochlorococcus sp. AG-463-F02	2716884464	2162342	AG-463-F02	AG_463_F02		1.098046	50.7			1098046	1235	58	bioGEOTRACES-SingleCells	Bigelow Laboratory Single Cell Genomics Center (SCGC)	Illumina NextSeq	SPAdes v.3.0.0 --careful --sc --phred-offset 33	Low light adapted (LL)
2716884465	No	Draft	0	Prochlorococcus sp. AG-463-F15	2716884465	2162343	AG-463-F15	AG_463_F15		1.076628	40.59			1076628	1203	69	bioGEOTRACES-SingleCells	Bigelow Laboratory Single Cell Genomics Center (SCGC)	Illumina NextSeq	SPAdes v.3.0.0 --careful --sc --phred-offset 33	Low light adapted (LL)
2716884466	No	Draft	0	Prochlorococcus sp. AG-463-I04	2716884466	2162344	AG-463-I04	AG_463_I04		0.521117	39.68			521117	630	69	bioGEOTRACES-SingleCells	Bigelow Laboratory Single Cell Genomics Center (SCGC)	Illumina NextSeq	SPAdes v.3.0.0 --careful --sc --phred-offset 33	Low light adapted (LL)
2716884467	No	Draft	0	Prochlorococcus sp. AG-463-J16	2716884467	2162345	AG-463-J16	AG_463_J16		0.71774	41.34			717740	835	64	bioGEOTRACES-SingleCells	Bigelow Laboratory Single Cell Genomics Center (SCGC)	Illumina NextSeq	SPAdes v.3.0.0 --careful --sc --phred-offset 33	Low light adapted (LL)
2716884468	No	Draft	0	Prochlorococcus sp. AG-463-L06	2716884468	2162346	AG-463-L06	AG_463_L06		0.791672	39.14			791672	887	45	bioGEOTRACES-SingleCells	Bigelow Laboratory Single Cell Genomics Center (SCGC)	Illumina NextSeq	SPAdes v.3.0.0 --careful --sc --phred-offset 33	Low light adapted (LL)
2716884469	No	Draft	0	Prochlorococcus sp. AG-463-N15	2716884469	2162347	AG-463-N15	AG_463_N15		0.8403	40.69			840300	913	73	bioGEOTRACES-SingleCells	Bigelow Laboratory Single Cell Genomics Center (SCGC)	Illumina NextSeq	SPAdes v.3.0.0 --careful --sc --phred-offset 33	Low light adapted (LL)
2716884470	No	Draft	0	Prochlorococcus sp. AG-463-P14	2716884470	2162348	AG-463-P14	AG_463_P14		1.135631	40.41			1135631	1265	73	bioGEOTRACES-SingleCells	Bigelow Laboratory Single Cell Genomics Center (SCGC)	Illumina NextSeq	SPAdes v.3.0.0 --careful --sc --phred-offset 33	Low light adapted (LL)
2716884471	No	Draft	0	Prochlorococcus sp. AG-463-P23	2716884471	2162349	AG-463-P23	AG_463_P23		0.823439	50.51			823439	923	82	bioGEOTRACES-SingleCells	Bigelow Laboratory Single Cell Genomics Center (SCGC)	Illumina NextSeq	SPAdes v.3.0.0 --careful --sc --phred-offset 33	Low light adapted (LL)
2716884472	No	Draft	0	Prochlorococcus sp. AG-469-F22	2716884472	2162350	AG-469-F22	AG_469_F22		1.10703	31.24			1107030	1382	80	bioGEOTRACES-SingleCells	Bigelow Laboratory Single Cell Genomics Center (SCGC)	Illumina NextSeq	SPAdes v.3.0.0 --careful --sc --phred-offset 33	High light adapted (HL)
2716884473	No	Draft	0	Prochlorococcus sp. AG-670-J16	2716884473	2162351	AG-670-J16	AG_670_J16		1.283623	31.01			1283623	1572	56	SCOPE-GRADIENT-SingleCells	Bigelow Laboratory Single Cell Genomics Center (SCGC)	Illumina NextSeq	SPAdes v.3.0.0 --careful --sc --phred-offset 33	High light adapted (HL)
2716884474	No	Draft	0	Prochlorococcus sp. AG-670-J21	2716884474	2162352	AG-670-J21	AG_670_J21		0.712761	31.87			712761	806	67	SCOPE-GRADIENT-SingleCells	Bigelow Laboratory Single Cell Genomics Center (SCGC)	Illumina NextSeq	SPAdes v.3.0.0 --careful --sc --phred-offset 33	High light adapted (HL)
2716884475	No	Draft	0	Prochlorococcus sp. AG-670-K23	2716884475	2162353	AG-670-K23	AG_670_K23		0.408127	31.14			408127	545	43	SCOPE-GRADIENT-SingleCells	Bigelow Laboratory Single Cell Genomics Center (SCGC)	Illumina NextSeq	SPAdes v.3.0.0 --careful --sc --phred-offset 33	High light adapted (HL)
2716884476	No	Draft	0	Prochlorococcus sp. AG-670-L08	2716884476	2162354	AG-670-L08	AG_670_L08		1.46715	31.11			1467150	1723	53	SCOPE-GRADIENT-SingleCells	Bigelow Laboratory Single Cell Genomics Center (SCGC)	Illumina NextSeq	SPAdes v.3.0.0 --careful --sc --phred-offset 33	High light adapted (HL)
2716884477	No	Draft	0	Prochlorococcus sp. AG-670-L16	2716884477	2162355	AG-670-L16	AG_670_L16		0.55639	31.89			556390	705	49	SCOPE-GRADIENT-SingleCells	Bigelow Laboratory Single Cell Genomics Center (SCGC)	Illumina NextSeq	SPAdes v.3.0.0 --careful --sc --phred-offset 33	High light adapted (HL)
2716884478	No	Draft	0	Prochlorococcus sp. AG-670-M15	2716884478	2162356	AG-670-M15	AG_670_M15		1.16969	31.56			1169690	1367	75	SCOPE-GRADIENT-SingleCells	Bigelow Laboratory Single Cell Genomics Center (SCGC)	Illumina NextSeq	SPAdes v.3.0.0 --careful --sc --phred-offset 33	High light adapted (HL)
2716884479	No	Draft	0	Prochlorococcus sp. AG-670-M18	2716884479	2162357	AG-670-M18	AG_670_M18		0.833491	31.97			833491	1021	83	SCOPE-GRADIENT-SingleCells	Bigelow Laboratory Single Cell Genomics Center (SCGC)	Illumina NextSeq	SPAdes v.3.0.0 --careful --sc --phred-offset 33	High light adapted (HL)
2716884480	No	Draft	0	Prochlorococcus sp. AG-670-N10	2716884480	2162358	AG-670-N10	AG_670_N10		1.447806	30.81			1447806	1708	62	SCOPE-GRADIENT-SingleCells	Bigelow Laboratory Single Cell Genomics Center (SCGC)	Illumina NextSeq	SPAdes v.3.0.0 --careful --sc --phred-offset 33	High light adapted (HL)
2716884481	No	Draft	0	Prochlorococcus sp. AG-670-O07	2716884481	2162359	AG-670-O07	AG_670_O07		1.488532	30.81			1488532	1840	60	SCOPE-GRADIENT-SingleCells	Bigelow Laboratory Single Cell Genomics Center (SCGC)	Illumina NextSeq	SPAdes v.3.0.0 --careful --sc --phred-offset 33	High light adapted (HL)
2716884482	No	Draft	0	Prochlorococcus sp. AG-670-O09	2716884482	2162360	AG-670-O09	AG_670_O09		0.653196	31.12			653196	803	88	SCOPE-GRADIENT-SingleCells	Bigelow Laboratory Single Cell Genomics Center (SCGC)	Illumina NextSeq	SPAdes v.3.0.0 --careful --sc --phred-offset 33	High light adapted (HL)
2716884483	No	Draft	0	Prochlorococcus sp. AG-670-O11	2716884483	2162361	AG-670-O11	AG_670_O11		0.817477	31.38			817477	983	73	SCOPE-GRADIENT-SingleCells	Bigelow Laboratory Single Cell Genomics Center (SCGC)	Illumina NextSeq	SPAdes v.3.0.0 --careful --sc --phred-offset 33	High light adapted (HL)
2716884484	No	Draft	0	Prochlorococcus sp. AG-670-O13	2716884484	2162362	AG-670-O13	AG_670_O13		1.06028	30.8			1060280	1235	66	SCOPE-GRADIENT-SingleCells	Bigelow Laboratory Single Cell Genomics Center (SCGC)	Illumina NextSeq	SPAdes v.3.0.0 --careful --sc --phred-offset 33	High light adapted (HL)
2716884485	No	Draft	0	Prochlorococcus sp. AG-670-O19	2716884485	2162363	AG-670-O19	AG_670_O19		0.746243	31.29			746243	894	89	SCOPE-GRADIENT-SingleCells	Bigelow Laboratory Single Cell Genomics Center (SCGC)	Illumina NextSeq	SPAdes v.3.0.0 --careful --sc --phred-offset 33	High light adapted (HL)
2716884486	No	Draft	0	Prochlorococcus sp. AG-673-I19	2716884486	2162364	AG-673-I19	AG_673_I19		0.363745	31.56			363745	452	45	SCOPE-GRADIENT-SingleCells	Bigelow Laboratory Single Cell Genomics Center (SCGC)	Illumina NextSeq	SPAdes v.3.0.0 --careful --sc --phred-offset 33	High light adapted (HL)
2716884487	No	Draft	0	Prochlorococcus sp. AG-673-K21	2716884487	2162365	AG-673-K21	AG_673_K21		0.727535	31.35			727535	846	56	SCOPE-GRADIENT-SingleCells	Bigelow Laboratory Single Cell Genomics Center (SCGC)	Illumina NextSeq	SPAdes v.3.0.0 --careful --sc --phred-offset 33	High light adapted (HL)
2716884488	No	Draft	0	Prochlorococcus sp. AG-673-L20	2716884488	2162366	AG-673-L20	AG_673_L20		1.421661	30.68			1421661	1729	54	SCOPE-GRADIENT-SingleCells	Bigelow Laboratory Single Cell Genomics Center (SCGC)	Illumina NextSeq	SPAdes v.3.0.0 --careful --sc --phred-offset 33	High light adapted (HL)
2716884489	No	Draft	0	Prochlorococcus sp. AG-673-L23	2716884489	2162367	AG-673-L23	AG_673_L23		0.99043	31.38			990430	1202	43	SCOPE-GRADIENT-SingleCells	Bigelow Laboratory Single Cell Genomics Center (SCGC)	Illumina NextSeq	SPAdes v.3.0.0 --careful --sc --phred-offset 33	High light adapted (HL)
2716884490	No	Draft	0	Prochlorococcus sp. AG-673-M19	2716884490	2162368	AG-673-M19	AG_673_M19		1.080278	30.73			1080278	1324	55	SCOPE-GRADIENT-SingleCells	Bigelow Laboratory Single Cell Genomics Center (SCGC)	Illumina NextSeq	SPAdes v.3.0.0 --careful --sc --phred-offset 33	High light adapted (HL)
2716884491	No	Draft	0	Prochlorococcus sp. AG-673-O02	2716884491	2162369	AG-673-O02	AG_673_O02		1.454258	30.94			1454258	1725	47	SCOPE-GRADIENT-SingleCells	Bigelow Laboratory Single Cell Genomics Center (SCGC)	Illumina NextSeq	SPAdes v.3.0.0 --careful --sc --phred-offset 33	High light adapted (HL)
2716884492	No	Draft	0	Prochlorococcus sp. AG-673-O13	2716884492	2162370	AG-673-O13	AG_673_O13		0.778053	31.38			778053	993	68	SCOPE-GRADIENT-SingleCells	Bigelow Laboratory Single Cell Genomics Center (SCGC)	Illumina NextSeq	SPAdes v.3.0.0 --careful --sc --phred-offset 33	High light adapted (HL)
2716884493	No	Draft	0	Prochlorococcus sp. AG-676-J23	2716884493	2162371	AG-676-J23	AG_676_J23		0.926484	31.33			926484	1065	36	SCOPE-GRADIENT-SingleCells	Bigelow Laboratory Single Cell Genomics Center (SCGC)	Illumina NextSeq	SPAdes v.3.0.0 --careful --sc --phred-offset 33	High light adapted (HL)
2716884494	No	Draft	0	Prochlorococcus sp. AG-676-M04	2716884494	2162372	AG-676-M04	AG_676_M04		1.270658	30.58			1270658	1578	70	SCOPE-GRADIENT-SingleCells	Bigelow Laboratory Single Cell Genomics Center (SCGC)	Illumina NextSeq	SPAdes v.3.0.0 --careful --sc --phred-offset 33	High light adapted (HL)
2716884495	No	Draft	0	Prochlorococcus sp. AG-676-M23	2716884495	2162373	AG-676-M23	AG_676_M23		0.582872	30.9			582872	698	56	SCOPE-GRADIENT-SingleCells	Bigelow Laboratory Single Cell Genomics Center (SCGC)	Illumina NextSeq	SPAdes v.3.0.0 --careful --sc --phred-offset 33	High light adapted (HL)
2716884496	No	Draft	0	Prochlorococcus sp. AG-676-O21	2716884496	2162374	AG-676-O21	AG_676_O21		1.225825	30.91			1225825	1488	70	SCOPE-GRADIENT-SingleCells	Bigelow Laboratory Single Cell Genomics Center (SCGC)	Illumina NextSeq	SPAdes v.3.0.0 --careful --sc --phred-offset 33	High light adapted (HL)
2716884497	No	Draft	0	Prochlorococcus sp. AG-676-P03	2716884497	2162375	AG-676-P03	AG_676_P03		0.979831	31.42			979831	1176	64	SCOPE-GRADIENT-SingleCells	Bigelow Laboratory Single Cell Genomics Center (SCGC)	Illumina NextSeq	SPAdes v.3.0.0 --careful --sc --phred-offset 33	High light adapted (HL)
2716884498	No	Draft	0	Prochlorococcus sp. AG-676-P15-1	2716884498	2162376	AG-676-P15-1	AG_676_P15_1		1.147413	31.01			1147413	1419	82	SCOPE-GRADIENT-SingleCells	Bigelow Laboratory Single Cell Genomics Center (SCGC)	Illumina NextSeq	SPAdes v.3.0.0 --careful --sc --phred-offset 33	High light adapted (HL)
2716884499	No	Draft	0	Prochlorococcus sp. AG-676-P23	2716884499	2162377	AG-676-P23	AG_676_P23		1.178708	31.11			1178708	1463	63	SCOPE-GRADIENT-SingleCells	Bigelow Laboratory Single Cell Genomics Center (SCGC)	Illumina NextSeq	SPAdes v.3.0.0 --careful --sc --phred-offset 33	High light adapted (HL)
2716884500	No	Draft	0	Prochlorococcus sp. AG-679-I23	2716884500	2162378	AG-679-I23	AG_679_I23		1.470552	35.28			1470552	1744	46	SCOPE-GRADIENT-SingleCells	Bigelow Laboratory Single Cell Genomics Center (SCGC)	Illumina NextSeq	SPAdes v.3.0.0 --careful --sc --phred-offset 33	Low light adapted (LL)
2716884501	No	Draft	0	Prochlorococcus sp. AG-679-K21	2716884501	2162379	AG-679-K21	AG_679_K21		1.07253	31.01			1072530	1263	74	SCOPE-GRADIENT-SingleCells	Bigelow Laboratory Single Cell Genomics Center (SCGC)	Illumina NextSeq	SPAdes v.3.0.0 --careful --sc --phred-offset 33	High light adapted (HL)
2716884502	No	Draft	0	Prochlorococcus sp. AG-679-M10	2716884502	2162380	AG-679-M10	AG_679_M10		1.007628	31.08			1007628	1237	42	SCOPE-GRADIENT-SingleCells	Bigelow Laboratory Single Cell Genomics Center (SCGC)	Illumina NextSeq	SPAdes v.3.0.0 --careful --sc --phred-offset 33	High light adapted (HL)
2716884503	No	Draft	0	Prochlorococcus sp. AG-679-M23	2716884503	2162381	AG-679-M23	AG_679_M23		1.64599	30.75			1645990	1964	16	SCOPE-GRADIENT-SingleCells	Bigelow Laboratory Single Cell Genomics Center (SCGC)	Illumina NextSeq	SPAdes v.3.0.0 --careful --sc --phred-offset 33	High light adapted (HL)
2716884504	No	Draft	0	Prochlorococcus sp. AG-679-N02	2716884504	2162382	AG-679-N02	AG_679_N02		1.06147	31.01			1061470	1290	58	SCOPE-GRADIENT-SingleCells	Bigelow Laboratory Single Cell Genomics Center (SCGC)	Illumina NextSeq	SPAdes v.3.0.0 --careful --sc --phred-offset 33	High light adapted (HL)
2716884505	No	Draft	0	Prochlorococcus sp. AG-679-N22	2716884505	2162383	AG-679-N22	AG_679_N22		1.086122	31.1			1086122	1293	75	SCOPE-GRADIENT-SingleCells	Bigelow Laboratory Single Cell Genomics Center (SCGC)	Illumina NextSeq	SPAdes v.3.0.0 --careful --sc --phred-offset 33	High light adapted (HL)
2716884506	No	Draft	0	Prochlorococcus sp. AG-679-O20	2716884506	2162384	AG-679-O20	AG_679_O20		0.929447	31.31			929447	1123	68	SCOPE-GRADIENT-SingleCells	Bigelow Laboratory Single Cell Genomics Center (SCGC)	Illumina NextSeq	SPAdes v.3.0.0 --careful --sc --phred-offset 33	High light adapted (HL)
2716884507	No	Draft	0	Prochlorococcus sp. AG-686-L16	2716884507	2162385	AG-686-L16	AG_686_L16		0.644424	31.82			644424	760	56	SCOPE-GRADIENT-SingleCells	Bigelow Laboratory Single Cell Genomics Center (SCGC)	Illumina NextSeq	SPAdes v.3.0.0 --careful --sc --phred-offset 33	High light adapted (HL)
2716884508	No	Draft	0	Prochlorococcus sp. AG-686-M10	2716884508	2162386	AG-686-M10	AG_686_M10		1.17224	30.77			1172240	1432	97	SCOPE-GRADIENT-SingleCells	Bigelow Laboratory Single Cell Genomics Center (SCGC)	Illumina NextSeq	SPAdes v.3.0.0 --careful --sc --phred-offset 33	High light adapted (HL)
2716884509	No	Draft	0	Prochlorococcus sp. AG-686-O05	2716884509	2162387	AG-686-O05	AG_686_O05		1.088813	30.75			1088813	1398	83	SCOPE-GRADIENT-SingleCells	Bigelow Laboratory Single Cell Genomics Center (SCGC)	Illumina NextSeq	SPAdes v.3.0.0 --careful --sc --phred-offset 33	High light adapted (HL)
2716884510	No	Draft	0	Prochlorococcus sp. AG-686-P08	2716884510	2162388	AG-686-P08	AG_686_P08		0.941462	30.94			941462	1171	79	SCOPE-GRADIENT-SingleCells	Bigelow Laboratory Single Cell Genomics Center (SCGC)	Illumina NextSeq	SPAdes v.3.0.0 --careful --sc --phred-offset 33	High light adapted (HL)
2716884632	No	Draft	0	Prochlorococcus sp. AG-311-K14	2716884632	2162389	AG-311-K14	AG_311_K14		0.19432	34.86			194320	243	19	BiGRAPA-SouthPacific-SingleCells	Bigelow Laboratory Single Cell Genomics Center (SCGC)	Illumina NextSeq	SPAdes v.3.0.0 --careful --sc --phred-offset 33	Low light adapted (LL)
2716884633	No	Draft	0	Prochlorococcus sp. AG-311-K21	2716884633	2162390	AG-311-K21	AG_311_K21		0.878448	34.82			878448	1028	52	BiGRAPA-SouthPacific-SingleCells	Bigelow Laboratory Single Cell Genomics Center (SCGC)	Illumina NextSeq	SPAdes v.3.0.0 --careful --sc --phred-offset 33	Low light adapted (LL)
2716884634	No	Draft	0	Prochlorococcus sp. AG-311-K22	2716884634	2162391	AG-311-K22	AG_311_K22		0.355689	30.58			355689	419	17	BiGRAPA-SouthPacific-SingleCells	Bigelow Laboratory Single Cell Genomics Center (SCGC)	Illumina NextSeq	SPAdes v.3.0.0 --careful --sc --phred-offset 33	High light adapted (HL)
2716884635	No	Draft	0	Prochlorococcus sp. AG-311-L21	2716884635	2162392	AG-311-L21	AG_311_L21		0.190276	36.45			190276	230	21	BiGRAPA-SouthPacific-SingleCells	Bigelow Laboratory Single Cell Genomics Center (SCGC)	Illumina NextSeq	SPAdes v.3.0.0 --careful --sc --phred-offset 33	Low light adapted (LL)
2716884636	No	Draft	0	Prochlorococcus sp. AG-311-M23	2716884636	2162393	AG-311-M23	AG_311_M23		0.651213	31.29			651213	785	43	BiGRAPA-SouthPacific-SingleCells	Bigelow Laboratory Single Cell Genomics Center (SCGC)	Illumina NextSeq	SPAdes v.3.0.0 --careful --sc --phred-offset 33	High light adapted (HL)
2716884637	No	Draft	0	Prochlorococcus sp. AG-311-N19	2716884637	2162394	AG-311-N19	AG_311_N19		0.496564	35.23			496564	713	28	BiGRAPA-SouthPacific-SingleCells	Bigelow Laboratory Single Cell Genomics Center (SCGC)	Illumina NextSeq	SPAdes v.3.0.0 --careful --sc --phred-offset 33	Low light adapted (LL)
2716884638	No	Draft	0	Prochlorococcus sp. AG-315-I10	2716884638	2162395	AG-315-I10	AG_315_I10		0.347214	34.18			347214	357	20	BiGRAPA-SouthPacific-SingleCells	Bigelow Laboratory Single Cell Genomics Center (SCGC)	Illumina NextSeq	SPAdes v.3.0.0 --careful --sc --phred-offset 33	Low light adapted (LL)
2716884639	No	Draft	0	Prochlorococcus sp. AG-315-I14	2716884639	2162396	AG-315-I14	AG_315_I14		0.85112	34.89			851120	989	51	BiGRAPA-SouthPacific-SingleCells	Bigelow Laboratory Single Cell Genomics Center (SCGC)	Illumina NextSeq	SPAdes v.3.0.0 --careful --sc --phred-offset 33	Low light adapted (LL)
2716884640	No	Draft	0	Prochlorococcus sp. AG-315-N18	2716884640	2162397	AG-315-N18	AG_315_N18		0.874329	34.98			874329	1004	60	BiGRAPA-SouthPacific-SingleCells	Bigelow Laboratory Single Cell Genomics Center (SCGC)	Illumina NextSeq	SPAdes v.3.0.0 --careful --sc --phred-offset 33	Low light adapted (LL)
2716884641	No	Draft	0	Prochlorococcus sp. AG-315-O03	2716884641	2162398	AG-315-O03	AG_315_O03		0.584193	34.43			584193	716	46	BiGRAPA-SouthPacific-SingleCells	Bigelow Laboratory Single Cell Genomics Center (SCGC)	Illumina NextSeq	SPAdes v.3.0.0 --careful --sc --phred-offset 33	Low light adapted (LL)
2716884642	No	Draft	0	Prochlorococcus sp. AG-316-A05	2716884642	2162399	AG-316-A05	AG_316_A05		0.220822	45.33			220822	229	20	BiGRAPA-SouthPacific-SingleCells	Bigelow Laboratory Single Cell Genomics Center (SCGC)	Illumina NextSeq	SPAdes v.3.0.0 --careful --sc --phred-offset 33
2716884643	No	Draft	0	Prochlorococcus sp. AG-316-G21	2716884643	2162400	AG-316-G21	AG_316_G21		0.317236	45.99			317236	362	22	BiGRAPA-SouthPacific-SingleCells	Bigelow Laboratory Single Cell Genomics Center (SCGC)	Illumina NextSeq	SPAdes v.3.0.0 --careful --sc --phred-offset 33
2716884644	No	Draft	0	Prochlorococcus sp. AG-316-N21	2716884644	2162401	AG-316-N21	AG_316_N21		0.364684	46.95			364684	386	34	BiGRAPA-SouthPacific-SingleCells	Bigelow Laboratory Single Cell Genomics Center (SCGC)	Illumina NextSeq	SPAdes v.3.0.0 --careful --sc --phred-offset 33	Low light adapted (LL)
2716884645	No	Draft	0	Prochlorococcus sp. AG-321-I09	2716884645	2162402	AG-321-I09	AG_321_I09		0.3287	30.62			328700	419	34	BiGRAPA-SouthPacific-SingleCells	Bigelow Laboratory Single Cell Genomics Center (SCGC)	Illumina NextSeq	SPAdes v.3.0.0 --careful --sc --phred-offset 33	High light adapted (HL)
2716884646	No	Draft	0	Prochlorococcus sp. AG-321-K06	2716884646	2162403	AG-321-K06	AG_321_K06		0.172047	31.75			172047	201	21	BiGRAPA-SouthPacific-SingleCells	Bigelow Laboratory Single Cell Genomics Center (SCGC)	Illumina NextSeq	SPAdes v.3.0.0 --careful --sc --phred-offset 33	High light adapted (HL)
2716884647	No	Draft	0	Prochlorococcus sp. AG-321-M21	2716884647	2162404	AG-321-M21	AG_321_M21		0.827358	31.09			827358	1004	66	BiGRAPA-SouthPacific-SingleCells	Bigelow Laboratory Single Cell Genomics Center (SCGC)	Illumina NextSeq	SPAdes v.3.0.0 --careful --sc --phred-offset 33	High light adapted (HL)
2716884648	No	Draft	0	Uncultured Prochlorococcus sp. AG-321-O21	2716884648	1218	AG-321-O21	AG_321_O21		0.099003	30.87			99003	123	14	BiGRAPA-SouthPacific-SingleCells	Bigelow Laboratory Single Cell Genomics Center (SCGC)	Illumina NextSeq	SPAdes v.3.0.0 --careful --sc --phred-offset 33	High light adapted (HL)
2716884649	No	Draft	0	Prochlorococcus sp. AG-321-P21	2716884649	2162406	AG-321-P21	AG_321_P21		0.377088	31.33			377088	461	48	BiGRAPA-SouthPacific-SingleCells	Bigelow Laboratory Single Cell Genomics Center (SCGC)	Illumina NextSeq	SPAdes v.3.0.0 --careful --sc --phred-offset 33	High light adapted (HL)
2716884650	No	Draft	0	Prochlorococcus sp. AG-331-A01	2716884650	2162407	AG-331-A01	AG_331_A01		0.585972	35.19			585972	660	31	BiGRAPA-SouthPacific-SingleCells	Bigelow Laboratory Single Cell Genomics Center (SCGC)	Illumina NextSeq	SPAdes v.3.0.0 --careful --sc --phred-offset 33	Low light adapted (LL)
2716884651	No	Draft	0	Prochlorococcus sp. AG-331-A02	2716884651	2162408	AG-331-A02	AG_331_A02		0.154309	31.43			154309	187	21	BiGRAPA-SouthPacific-SingleCells	Bigelow Laboratory Single Cell Genomics Center (SCGC)	Illumina NextSeq	SPAdes v.3.0.0 --careful --sc --phred-offset 33	High light adapted (HL)
2716884652	No	Draft	0	Prochlorococcus sp. AG-331-B22	2716884652	2162409	AG-331-B22	AG_331_B22		0.268123	35.28			268123	297	18	BiGRAPA-SouthPacific-SingleCells	Bigelow Laboratory Single Cell Genomics Center (SCGC)	Illumina NextSeq	SPAdes v.3.0.0 --careful --sc --phred-offset 33	Low light adapted (LL)
2716884653	No	Draft	0	Prochlorococcus sp. AG-331-B23	2716884653	2162410	AG-331-B23	AG_331_B23		0.179082	31.04			179082	217	7	BiGRAPA-SouthPacific-SingleCells	Bigelow Laboratory Single Cell Genomics Center (SCGC)	Illumina NextSeq	SPAdes v.3.0.0 --careful --sc --phred-offset 33	High light adapted (HL)
2716884654	No	Draft	0	Prochlorococcus sp. AG-331-D10	2716884654	2162411	AG-331-D10	AG_331_D10		0.329172	34.57			329172	404	20	BiGRAPA-SouthPacific-SingleCells	Bigelow Laboratory Single Cell Genomics Center (SCGC)	Illumina NextSeq	SPAdes v.3.0.0 --careful --sc --phred-offset 33	Low light adapted (LL)
2716884655	No	Draft	0	Prochlorococcus sp. AG-331-D11	2716884655	2162412	AG-331-D11	AG_331_D11		0.294564	31.34			294564	340	28	BiGRAPA-SouthPacific-SingleCells	Bigelow Laboratory Single Cell Genomics Center (SCGC)	Illumina NextSeq	SPAdes v.3.0.0 --careful --sc --phred-offset 33	High light adapted (HL)
2716884656	No	Draft	0	Prochlorococcus sp. AG-331-E10	2716884656	2162413	AG-331-E10	AG_331_E10		0.435202	31.37			435202	548	36	BiGRAPA-SouthPacific-SingleCells	Bigelow Laboratory Single Cell Genomics Center (SCGC)	Illumina NextSeq	SPAdes v.3.0.0 --careful --sc --phred-offset 33	High light adapted (HL)
2716884657	No	Draft	0	Uncultured Prochlorococcus sp. AG-331-E16	2716884657	1218	AG-331-E16	AG_331_E16		0.051412	33.57			51412	69	3	BiGRAPA-SouthPacific-SingleCells	Bigelow Laboratory Single Cell Genomics Center (SCGC)	Illumina NextSeq	SPAdes v.3.0.0 --careful --sc --phred-offset 33	Low light adapted (LL)
2716884658	No	Draft	0	Prochlorococcus sp. AG-331-F21	2716884658	2162415	AG-331-F21	AG_331_F21		0.208992	31.17			208992	272	26	BiGRAPA-SouthPacific-SingleCells	Bigelow Laboratory Single Cell Genomics Center (SCGC)	Illumina NextSeq	SPAdes v.3.0.0 --careful --sc --phred-offset 33	High light adapted (HL)
2716884659	No	Draft	0	Prochlorococcus sp. AG-331-J19	2716884659	2162416	AG-331-J19	AG_331_J19		0.385518	31.35			385518	446	34	BiGRAPA-SouthPacific-SingleCells	Bigelow Laboratory Single Cell Genomics Center (SCGC)	Illumina NextSeq	SPAdes v.3.0.0 --careful --sc --phred-offset 33	High light adapted (HL)
2716884660	No	Draft	0	Prochlorococcus sp. AG-331-J21	2716884660	2162417	AG-331-J21	AG_331_J21		0.364482	31.16			364482	442	35	BiGRAPA-SouthPacific-SingleCells	Bigelow Laboratory Single Cell Genomics Center (SCGC)	Illumina NextSeq	SPAdes v.3.0.0 --careful --sc --phred-offset 33	High light adapted (HL)
2716884661	No	Draft	0	Prochlorococcus sp. AG-331-K04	2716884661	2162418	AG-331-K04	AG_331_K04		0.318947	35.44			318947	378	11	BiGRAPA-SouthPacific-SingleCells	Bigelow Laboratory Single Cell Genomics Center (SCGC)	Illumina NextSeq	SPAdes v.3.0.0 --careful --sc --phred-offset 33	Low light adapted (LL)
2716884681	No	Draft	0	Prochlorococcus sp. AG-311-D23	2716884681	2162419	AG-311-D23	AG_311_D23		1.466304	35.01			1466304	1796	65	BiGRAPA-SouthPacific-SingleCells	Bigelow Laboratory Single Cell Genomics Center (SCGC)	Illumina NextSeq	SPAdes v.3.0.0 --careful --sc --phred-offset 33	Low light adapted (LL)
2716884682	No	Draft	0	Prochlorococcus sp. AG-311-I02	2716884682	2162420	AG-311-I02	AG_311_I02		0.19529	34.26			195290	271	24	BiGRAPA-SouthPacific-SingleCells	Bigelow Laboratory Single Cell Genomics Center (SCGC)	Illumina NextSeq	SPAdes v.3.0.0 --careful --sc --phred-offset 33	Low light adapted (LL)
2716884683	No	Draft	0	Prochlorococcus sp. AG-311-I09	2716884683	2162421	AG-311-I09	AG_311_I09		0.69797	30.53			697970	812	52	BiGRAPA-SouthPacific-SingleCells	Bigelow Laboratory Single Cell Genomics Center (SCGC)	Illumina NextSeq	SPAdes v.3.0.0 --careful --sc --phred-offset 33	High light adapted (HL)
2716884684	No	Draft	0	Prochlorococcus sp. AG-311-J05	2716884684	2162422	AG-311-J05	AG_311_J05		0.623148	30.18			623148	755	48	BiGRAPA-SouthPacific-SingleCells	Bigelow Laboratory Single Cell Genomics Center (SCGC)	Illumina NextSeq	SPAdes v.3.0.0 --careful --sc --phred-offset 33	High light adapted (HL)
2716884685	No	Draft	0	Prochlorococcus sp. AG-311-J23	2716884685	2162423	AG-311-J23	AG_311_J23		1.427538	35.07			1427538	1677	55	BiGRAPA-SouthPacific-SingleCells	Bigelow Laboratory Single Cell Genomics Center (SCGC)	Illumina NextSeq	SPAdes v.3.0.0 --careful --sc --phred-offset 33	Low light adapted (LL)
2716884686	No	Draft	0	Prochlorococcus sp. AG-311-L23	2716884686	2162424	AG-311-L23	AG_311_L23		0.287318	32.27			287318	334	20	BiGRAPA-SouthPacific-SingleCells	Bigelow Laboratory Single Cell Genomics Center (SCGC)	Illumina NextSeq	SPAdes v.3.0.0 --careful --sc --phred-offset 33	High light adapted (HL)
2716884687	No	Draft	0	Prochlorococcus sp. AG-311-M15	2716884687	2162425	AG-311-M15	AG_311_M15		0.32157	32			321570	387	22	BiGRAPA-SouthPacific-SingleCells	Bigelow Laboratory Single Cell Genomics Center (SCGC)	Illumina NextSeq	SPAdes v.3.0.0 --careful --sc --phred-offset 33
2716884688	No	Draft	0	Prochlorococcus sp. AG-315-A03	2716884688	2162426	AG-315-A03	AG_315_A03		0.670439	34.58			670439	828	59	BiGRAPA-SouthPacific-SingleCells	Bigelow Laboratory Single Cell Genomics Center (SCGC)	Illumina NextSeq	SPAdes v.3.0.0 --careful --sc --phred-offset 33	Low light adapted (LL)
2716884689	No	Draft	0	Prochlorococcus sp. AG-315-B03	2716884689	2162427	AG-315-B03	AG_315_B03		0.957139	34.84			957139	1082	61	BiGRAPA-SouthPacific-SingleCells	Bigelow Laboratory Single Cell Genomics Center (SCGC)	Illumina NextSeq	SPAdes v.3.0.0 --careful --sc --phred-offset 33	Low light adapted (LL)
2716884690	No	Draft	0	Prochlorococcus sp. AG-315-C08	2716884690	2162428	AG-315-C08	AG_315_C08		0.961761	34.74			961761	1131	77	BiGRAPA-SouthPacific-SingleCells	Bigelow Laboratory Single Cell Genomics Center (SCGC)	Illumina NextSeq	SPAdes v.3.0.0 --careful --sc --phred-offset 33	Low light adapted (LL)
2716884691	No	Draft	0	Prochlorococcus sp. AG-315-C22	2716884691	2162429	AG-315-C22	AG_315_C22		0.751617	35.05			751617	876	67	BiGRAPA-SouthPacific-SingleCells	Bigelow Laboratory Single Cell Genomics Center (SCGC)	Illumina NextSeq	SPAdes v.3.0.0 --careful --sc --phred-offset 33	Low light adapted (LL)
2716884692	No	Draft	0	Prochlorococcus sp. AG-315-D17	2716884692	2162430	AG-315-D17	AG_315_D17		0.961065	35.12			961065	1115	56	BiGRAPA-SouthPacific-SingleCells	Bigelow Laboratory Single Cell Genomics Center (SCGC)	Illumina NextSeq	SPAdes v.3.0.0 --careful --sc --phred-offset 33	Low light adapted (LL)
2716884693	No	Draft	0	Prochlorococcus sp. AG-315-J23	2716884693	2162431	AG-315-J23	AG_315_J23		0.578346	35.24			578346	665	36	BiGRAPA-SouthPacific-SingleCells	Bigelow Laboratory Single Cell Genomics Center (SCGC)	Illumina NextSeq	SPAdes v.3.0.0 --careful --sc --phred-offset 33	Low light adapted (LL)
2716884694	No	Draft	0	Prochlorococcus sp. AG-315-K21	2716884694	2162432	AG-315-K21	AG_315_K21		0.593732	34.91			593732	737	62	BiGRAPA-SouthPacific-SingleCells	Bigelow Laboratory Single Cell Genomics Center (SCGC)	Illumina NextSeq	SPAdes v.3.0.0 --careful --sc --phred-offset 33	Low light adapted (LL)
2716884695	No	Draft	0	Prochlorococcus sp. AG-315-L02	2716884695	2162433	AG-315-L02	AG_315_L02		0.415004	34.92			415004	522	31	BiGRAPA-SouthPacific-SingleCells	Bigelow Laboratory Single Cell Genomics Center (SCGC)	Illumina NextSeq	SPAdes v.3.0.0 --careful --sc --phred-offset 33	Low light adapted (LL)
2716884696	No	Draft	0	Prochlorococcus sp. AG-315-L09	2716884696	2162434	AG-315-L09	AG_315_L09		0.304597	35.22			304597	384	24	BiGRAPA-SouthPacific-SingleCells	Bigelow Laboratory Single Cell Genomics Center (SCGC)	Illumina NextSeq	SPAdes v.3.0.0 --careful --sc --phred-offset 33	Low light adapted (LL)
2716884697	No	Draft	0	Prochlorococcus sp. AG-315-M16	2716884697	2162435	AG-315-M16	AG_315_M16		0.679565	34.81			679565	778	42	BiGRAPA-SouthPacific-SingleCells	Bigelow Laboratory Single Cell Genomics Center (SCGC)	Illumina NextSeq	SPAdes v.3.0.0 --careful --sc --phred-offset 33	Low light adapted (LL)
2716884698	No	Draft	0	Prochlorococcus sp. AG-316-L16	2716884698	2162436	AG-316-L16	AG_316_L16		0.79336	47.87			793360	804	64	BiGRAPA-SouthPacific-SingleCells	Bigelow Laboratory Single Cell Genomics Center (SCGC)	Illumina NextSeq	SPAdes v.3.0.0 --careful --sc --phred-offset 33	Low light adapted (LL)
2716884699	No	Draft	0	Prochlorococcus sp. AG-316-L21	2716884699	2162437	AG-316-L21	AG_316_L21		0.449261	48.77			449261	442	34	BiGRAPA-SouthPacific-SingleCells	Bigelow Laboratory Single Cell Genomics Center (SCGC)	Illumina NextSeq	SPAdes v.3.0.0 --careful --sc --phred-offset 33	Low light adapted (LL)
2716884700	No	Draft	0	Prochlorococcus sp. AG-316-N23	2716884700	2162438	AG-316-N23	AG_316_N23		0.565546	48.62			565546	632	41	BiGRAPA-SouthPacific-SingleCells	Bigelow Laboratory Single Cell Genomics Center (SCGC)	Illumina NextSeq	SPAdes v.3.0.0 --careful --sc --phred-offset 33	Low light adapted (LL)
2716884701	No	Draft	0	Prochlorococcus sp. AG-316-P23	2716884701	2162439	AG-316-P23	AG_316_P23		0.398905	47.62			398905	447	31	BiGRAPA-SouthPacific-SingleCells	Bigelow Laboratory Single Cell Genomics Center (SCGC)	Illumina NextSeq	SPAdes v.3.0.0 --careful --sc --phred-offset 33	Low light adapted (LL)
2716884702	No	Draft	0	Prochlorococcus sp. AG-321-B08	2716884702	2162440	AG-321-B08	AG_321_B08		0.186806	31.2			186806	208	11	BiGRAPA-SouthPacific-SingleCells	Bigelow Laboratory Single Cell Genomics Center (SCGC)	Illumina NextSeq	SPAdes v.3.0.0 --careful --sc --phred-offset 33
2716884703	No	Draft	0	Prochlorococcus sp. AG-321-B15	2716884703	2162441	AG-321-B15	AG_321_B15		0.337563	30.44			337563	450	40	BiGRAPA-SouthPacific-SingleCells	Bigelow Laboratory Single Cell Genomics Center (SCGC)	Illumina NextSeq	SPAdes v.3.0.0 --careful --sc --phred-offset 33	High light adapted (HL)
2716884704	No	Draft	0	Prochlorococcus sp. AG-321-D23	2716884704	2162442	AG-321-D23	AG_321_D23		1.201571	31.05			1201571	1484	72	BiGRAPA-SouthPacific-SingleCells	Bigelow Laboratory Single Cell Genomics Center (SCGC)	Illumina NextSeq	SPAdes v.3.0.0 --careful --sc --phred-offset 33	High light adapted (HL)
2716884705	No	Draft	0	Prochlorococcus sp. AG-321-E21	2716884705	2162443	AG-321-E21	AG_321_E21		1.31475	30.58			1314750	1583	48	BiGRAPA-SouthPacific-SingleCells	Bigelow Laboratory Single Cell Genomics Center (SCGC)	Illumina NextSeq	SPAdes v.3.0.0 --careful --sc --phred-offset 33	High light adapted (HL)
2716884706	No	Draft	0	Prochlorococcus sp. AG-321-F02	2716884706	2162444	AG-321-F02	AG_321_F02		0.581146	30.55			581146	721	53	BiGRAPA-SouthPacific-SingleCells	Bigelow Laboratory Single Cell Genomics Center (SCGC)	Illumina NextSeq	SPAdes v.3.0.0 --careful --sc --phred-offset 33	High light adapted (HL)
2716884707	No	Draft	0	Prochlorococcus sp. AG-321-G20	2716884707	2162445	AG-321-G20	AG_321_G20		0.566495	31.13			566495	665	47	BiGRAPA-SouthPacific-SingleCells	Bigelow Laboratory Single Cell Genomics Center (SCGC)	Illumina NextSeq	SPAdes v.3.0.0 --careful --sc --phred-offset 33	High light adapted (HL)
2716884708	No	Draft	0	Prochlorococcus sp. AG-321-G21	2716884708	2162446	AG-321-G21	AG_321_G21		0.391011	30.76			391011	485	51	BiGRAPA-SouthPacific-SingleCells	Bigelow Laboratory Single Cell Genomics Center (SCGC)	Illumina NextSeq	SPAdes v.3.0.0 --careful --sc --phred-offset 33	High light adapted (HL)
2716884709	No	Draft	0	Prochlorococcus sp. AG-321-K11	2716884709	2162447	AG-321-K11	AG_321_K11		0.214142	31.22			214142	251	29	BiGRAPA-SouthPacific-SingleCells	Bigelow Laboratory Single Cell Genomics Center (SCGC)	Illumina NextSeq	SPAdes v.3.0.0 --careful --sc --phred-offset 33	High light adapted (HL)
2716884710	No	Draft	0	Prochlorococcus sp. AG-331-C07	2716884710	2162448	AG-331-C07	AG_331_C07		0.776264	34.53			776264	925	59	BiGRAPA-SouthPacific-SingleCells	Bigelow Laboratory Single Cell Genomics Center (SCGC)	Illumina NextSeq	SPAdes v.3.0.0 --careful --sc --phred-offset 33	Low light adapted (LL)
2716884711	No	Draft	0	Prochlorococcus sp. AG-331-M18	2716884711	2162449	AG-331-M18	AG_331_M18		1.161185	35.03			1161185	1401	69	BiGRAPA-SouthPacific-SingleCells	Bigelow Laboratory Single Cell Genomics Center (SCGC)	Illumina NextSeq	SPAdes v.3.0.0 --careful --sc --phred-offset 33	Low light adapted (LL)
2716884712	No	Draft	0	Prochlorococcus sp. AG-335-A05	2716884712	2162450	AG-335-A05	AG_335_A05		0.857646	30.91			857646	1040	53	BiGRAPA-SouthPacific-SingleCells	Bigelow Laboratory Single Cell Genomics Center (SCGC)	Illumina NextSeq	SPAdes v.3.0.0 --careful --sc --phred-offset 33	High light adapted (HL)
2716884713	No	Draft	0	Prochlorococcus sp. AG-335-B08	2716884713	2162451	AG-335-B08	AG_335_B08		0.584135	31.32			584135	696	45	BiGRAPA-SouthPacific-SingleCells	Bigelow Laboratory Single Cell Genomics Center (SCGC)	Illumina NextSeq	SPAdes v.3.0.0 --careful --sc --phred-offset 33	High light adapted (HL)
2716884714	No	Draft	0	Prochlorococcus sp. AG-335-C21	2716884714	2162452	AG-335-C21	AG_335_C21		0.484388	31.25			484388	531	47	BiGRAPA-SouthPacific-SingleCells	Bigelow Laboratory Single Cell Genomics Center (SCGC)	Illumina NextSeq	SPAdes v.3.0.0 --careful --sc --phred-offset 33	High light adapted (HL)
2716884715	No	Draft	0	Prochlorococcus sp. AG-335-D02	2716884715	2162453	AG-335-D02	AG_335_D02		0.674981	31.22			674981	843	62	BiGRAPA-SouthPacific-SingleCells	Bigelow Laboratory Single Cell Genomics Center (SCGC)	Illumina NextSeq	SPAdes v.3.0.0 --careful --sc --phred-offset 33	High light adapted (HL)
2716884716	No	Draft	0	Prochlorococcus sp. AG-335-D04	2716884716	2162454	AG-335-D04	AG_335_D04		0.500327	31.2			500327	612	46	BiGRAPA-SouthPacific-SingleCells	Bigelow Laboratory Single Cell Genomics Center (SCGC)	Illumina NextSeq	SPAdes v.3.0.0 --careful --sc --phred-offset 33	High light adapted (HL)
2716884717	No	Draft	0	Prochlorococcus sp. AG-335-E22	2716884717	2162455	AG-335-E22	AG_335_E22		0.814114	31.24			814114	980	48	BiGRAPA-SouthPacific-SingleCells	Bigelow Laboratory Single Cell Genomics Center (SCGC)	Illumina NextSeq	SPAdes v.3.0.0 --careful --sc --phred-offset 33	High light adapted (HL)
2716884718	No	Draft	0	Prochlorococcus sp. AG-335-F06	2716884718	2162456	AG-335-F06	AG_335_F06		0.361666	31.49			361666	409	36	BiGRAPA-SouthPacific-SingleCells	Bigelow Laboratory Single Cell Genomics Center (SCGC)	Illumina NextSeq	SPAdes v.3.0.0 --careful --sc --phred-offset 33	High light adapted (HL)
2716884719	No	Draft	0	Prochlorococcus sp. AG-335-J02	2716884719	2162457	AG-335-J02	AG_335_J02		0.489314	31.43			489314	574	32	BiGRAPA-SouthPacific-SingleCells	Bigelow Laboratory Single Cell Genomics Center (SCGC)	Illumina NextSeq	SPAdes v.3.0.0 --careful --sc --phred-offset 33	High light adapted (HL)
2716884720	No	Draft	0	Prochlorococcus sp. AG-335-J19	2716884720	2162458	AG-335-J19	AG_335_J19		0.821743	31.16			821743	971	52	BiGRAPA-SouthPacific-SingleCells	Bigelow Laboratory Single Cell Genomics Center (SCGC)	Illumina NextSeq	SPAdes v.3.0.0 --careful --sc --phred-offset 33	High light adapted (HL)
2716884721	No	Draft	0	Prochlorococcus sp. AG-335-L06	2716884721	2162459	AG-335-L06	AG_335_L06		0.739995	31.72			739995	886	46	BiGRAPA-SouthPacific-SingleCells	Bigelow Laboratory Single Cell Genomics Center (SCGC)	Illumina NextSeq	SPAdes v.3.0.0 --careful --sc --phred-offset 33	High light adapted (HL)
2716884722	No	Draft	0	Prochlorococcus sp. AG-335-O19	2716884722	2162460	AG-335-O19	AG_335_O19		0.949962	30.74			949962	1182	51	BiGRAPA-SouthPacific-SingleCells	Bigelow Laboratory Single Cell Genomics Center (SCGC)	Illumina NextSeq	SPAdes v.3.0.0 --careful --sc --phred-offset 33	High light adapted (HL)
2716884723	No	Draft	0	Prochlorococcus sp. AG-341-A02	2716884723	2162461	AG-341-A02	AG_341_A02		0.464855	34.25			464855	592	25	BiGRAPA-SouthPacific-SingleCells	Bigelow Laboratory Single Cell Genomics Center (SCGC)	Illumina NextSeq	SPAdes v.3.0.0 --careful --sc --phred-offset 33	Low light adapted (LL)
2716884724	No	Draft	0	Prochlorococcus sp. AG-341-E15	2716884724	2162462	AG-341-E15	AG_341_E15		0.670841	35.22			670841	857	42	BiGRAPA-SouthPacific-SingleCells	Bigelow Laboratory Single Cell Genomics Center (SCGC)	Illumina NextSeq	SPAdes v.3.0.0 --careful --sc --phred-offset 33	Low light adapted (LL)
2716884725	No	Draft	0	Prochlorococcus sp. AG-341-K02	2716884725	2162463	AG-341-K02	AG_341_K02		0.470737	35.13			470737	614	47	BiGRAPA-SouthPacific-SingleCells	Bigelow Laboratory Single Cell Genomics Center (SCGC)	Illumina NextSeq	SPAdes v.3.0.0 --careful --sc --phred-offset 33	Low light adapted (LL)
2716884726	No	Draft	0	Prochlorococcus sp. AG-347-J05	2716884726	2162464	AG-347-J05	AG_347_J05		0.72589	31.42			725890	839	32	HOT-BATS-SingleCells	Bigelow Laboratory Single Cell Genomics Center (SCGC)	Illumina NextSeq	SPAdes v.3.0.0 --careful --sc --phred-offset 33	High light adapted (HL)
2716884727	No	Draft	0	Prochlorococcus sp. AG-388-A01	2716884727	2162465	AG-388-A01	AG_388_A01		1.546107	31.13			1546107	1821	38	bioGEOTRACES-SingleCells	Bigelow Laboratory Single Cell Genomics Center (SCGC)	Illumina NextSeq	SPAdes v.3.0.0 --careful --sc --phred-offset 33	High light adapted (HL)
2716884728	No	Draft	0	Prochlorococcus sp. AG-388-A04	2716884728	2162466	AG-388-A04	AG_388_A04		1.489502	30.84			1489502	1756	41	bioGEOTRACES-SingleCells	Bigelow Laboratory Single Cell Genomics Center (SCGC)	Illumina NextSeq	SPAdes v.3.0.0 --careful --sc --phred-offset 33	High light adapted (HL)
2716884729	No	Draft	0	Prochlorococcus sp. AG-388-B05	2716884729	2162467	AG-388-B05	AG_388_B05		1.479994	30.86			1479994	1783	47	bioGEOTRACES-SingleCells	Bigelow Laboratory Single Cell Genomics Center (SCGC)	Illumina NextSeq	SPAdes v.3.0.0 --careful --sc --phred-offset 33	High light adapted (HL)
2716884730	No	Draft	0	Prochlorococcus sp. AG-388-D03	2716884730	2162468	AG-388-D03	AG_388_D03		1.415793	30.6			1415793	1690	52	bioGEOTRACES-SingleCells	Bigelow Laboratory Single Cell Genomics Center (SCGC)	Illumina NextSeq	SPAdes v.3.0.0 --careful --sc --phred-offset 33	High light adapted (HL)
2716884731	No	Draft	0	Prochlorococcus sp. AG-388-J02	2716884731	2162469	AG-388-J02	AG_388_J02		1.721047	30.84			1721047	2064	24	bioGEOTRACES-SingleCells	Bigelow Laboratory Single Cell Genomics Center (SCGC)	Illumina NextSeq	SPAdes v.3.0.0 --careful --sc --phred-offset 33	High light adapted (HL)
2716884732	No	Draft	0	Prochlorococcus sp. AG-402-B19	2716884732	2162470	AG-402-B19	AG_402_B19		1.548023	34.4			1548023	1807	41	HOT-BATS-SingleCells	Bigelow Laboratory Single Cell Genomics Center (SCGC)	Illumina NextSeq	SPAdes v.3.0.0 --careful --sc --phred-offset 33	Low light adapted (LL)
2716884733	No	Draft	0	Prochlorococcus sp. AG-402-G10	2716884733	2162471	AG-402-G10	AG_402_G10		1.620738	37.21			1620738	1875	37	HOT-BATS-SingleCells	Bigelow Laboratory Single Cell Genomics Center (SCGC)	Illumina NextSeq	SPAdes v.3.0.0 --careful --sc --phred-offset 33	Low light adapted (LL)
2716884734	No	Draft	0	Prochlorococcus sp. AG-402-G19	2716884734	2162472	AG-402-G19	AG_402_G19		1.282444	34.45			1282444	1531	45	HOT-BATS-SingleCells	Bigelow Laboratory Single Cell Genomics Center (SCGC)	Illumina NextSeq	SPAdes v.3.0.0 --careful --sc --phred-offset 33	Low light adapted (LL)
2716884735	No	Draft	0	Prochlorococcus sp. AG-402-N17	2716884735	2162473	AG-402-N17	AG_402_N17		1.14406	31.35			1144060	1401	36	HOT-BATS-SingleCells	Bigelow Laboratory Single Cell Genomics Center (SCGC)	Illumina NextSeq	SPAdes v.3.0.0 --careful --sc --phred-offset 33	High light adapted (HL)
2716884736	No	Draft	0	Prochlorococcus sp. AG-409-A23	2716884736	2162474	AG-409-A23	AG_409_A23		0.489435	37.46			489435	587	30	bioGEOTRACES-SingleCells	Bigelow Laboratory Single Cell Genomics Center (SCGC)	Illumina NextSeq	SPAdes v.3.0.0 --careful --sc --phred-offset 33	Low light adapted (LL)
2716884737	No	Draft	0	Prochlorococcus sp. AG-409-B09	2716884737	2162475	AG-409-B09	AG_409_B09		0.438708	38.94			438708	493	19	bioGEOTRACES-SingleCells	Bigelow Laboratory Single Cell Genomics Center (SCGC)	Illumina NextSeq	SPAdes v.3.0.0 --careful --sc --phred-offset 33	Low light adapted (LL)
2716884738	No	Draft	0	Prochlorococcus sp. AG-409-D14	2716884738	2162476	AG-409-D14	AG_409_D14		0.959905	35.29			959905	1060	20	bioGEOTRACES-SingleCells	Bigelow Laboratory Single Cell Genomics Center (SCGC)	Illumina NextSeq	SPAdes v.3.0.0 --careful --sc --phred-offset 33	Low light adapted (LL)
2716884739	No	Draft	0	Prochlorococcus sp. AG-409-D20	2716884739	2162477	AG-409-D20	AG_409_D20		0.897509	38.57			897509	997	30	bioGEOTRACES-SingleCells	Bigelow Laboratory Single Cell Genomics Center (SCGC)	Illumina NextSeq	SPAdes v.3.0.0 --careful --sc --phred-offset 33	Low light adapted (LL)
2716884740	No	Draft	0	Prochlorococcus sp. AG-409-E05	2716884740	2162478	AG-409-E05	AG_409_E05		0.543211	42.3			543211	574	26	bioGEOTRACES-SingleCells	Bigelow Laboratory Single Cell Genomics Center (SCGC)	Illumina NextSeq	SPAdes v.3.0.0 --careful --sc --phred-offset 33	Low light adapted (LL)
2716884741	No	Draft	0	Prochlorococcus sp. AG-409-E23	2716884741	2162479	AG-409-E23	AG_409_E23		0.783108	31.98			783108	883	31	bioGEOTRACES-SingleCells	Bigelow Laboratory Single Cell Genomics Center (SCGC)	Illumina NextSeq	SPAdes v.3.0.0 --careful --sc --phred-offset 33	High light adapted (HL)
2716884742	No	Draft	0	Prochlorococcus sp. AG-409-F19	2716884742	2162480	AG-409-F19	AG_409_F19		0.912028	37.39			912028	1054	29	bioGEOTRACES-SingleCells	Bigelow Laboratory Single Cell Genomics Center (SCGC)	Illumina NextSeq	SPAdes v.3.0.0 --careful --sc --phred-offset 33	Low light adapted (LL)
2716884743	No	Draft	0	Prochlorococcus sp. AG-409-G20	2716884743	2162481	AG-409-G20	AG_409_G20		1.503784	38.36			1503784	1620	30	bioGEOTRACES-SingleCells	Bigelow Laboratory Single Cell Genomics Center (SCGC)	Illumina NextSeq	SPAdes v.3.0.0 --careful --sc --phred-offset 33	Low light adapted (LL)
2716884744	No	Draft	0	Prochlorococcus sp. AG-409-I11	2716884744	2162482	AG-409-I11	AG_409_I11		1.33279	37.56			1332790	1503	37	bioGEOTRACES-SingleCells	Bigelow Laboratory Single Cell Genomics Center (SCGC)	Illumina NextSeq	SPAdes v.3.0.0 --careful --sc --phred-offset 33	Low light adapted (LL)
2716884745	No	Draft	0	Prochlorococcus sp. AG-409-I21	2716884745	2162483	AG-409-I21	AG_409_I21		0.643297	38.96			643297	728	29	bioGEOTRACES-SingleCells	Bigelow Laboratory Single Cell Genomics Center (SCGC)	Illumina NextSeq	SPAdes v.3.0.0 --careful --sc --phred-offset 33	Low light adapted (LL)
2716884746	No	Draft	0	Prochlorococcus sp. AG-409-J03	2716884746	2162484	AG-409-J03	AG_409_J03		0.910103	36.29			910103	1045	67	bioGEOTRACES-SingleCells	Bigelow Laboratory Single Cell Genomics Center (SCGC)	Illumina NextSeq	SPAdes v.3.0.0 --careful --sc --phred-offset 33	Low light adapted (LL)
2716884747	No	Draft	0	Prochlorococcus sp. AG-409-J11	2716884747	2162485	AG-409-J11	AG_409_J11		0.628943	39.01			628943	692	32	bioGEOTRACES-SingleCells	Bigelow Laboratory Single Cell Genomics Center (SCGC)	Illumina NextSeq	SPAdes v.3.0.0 --careful --sc --phred-offset 33	Low light adapted (LL)
2716884748	No	Draft	0	Prochlorococcus sp. AG-409-J16	2716884748	2162486	AG-409-J16	AG_409_J16		1.843369	40.2			1843369	2002	18	bioGEOTRACES-SingleCells	Bigelow Laboratory Single Cell Genomics Center (SCGC)	Illumina NextSeq	SPAdes v.3.0.0 --careful --sc --phred-offset 33	Low light adapted (LL)
2716884749	No	Draft	0	Prochlorococcus sp. AG-409-J19	2716884749	2162487	AG-409-J19	AG_409_J19		1.411358	38.73			1411358	1492	38	bioGEOTRACES-SingleCells	Bigelow Laboratory Single Cell Genomics Center (SCGC)	Illumina NextSeq	SPAdes v.3.0.0 --careful --sc --phred-offset 33	Low light adapted (LL)
2716884750	No	Draft	0	Prochlorococcus sp. AG-409-J23	2716884750	2162488	AG-409-J23	AG_409_J23		0.640246	37.22			640246	732	27	bioGEOTRACES-SingleCells	Bigelow Laboratory Single Cell Genomics Center (SCGC)	Illumina NextSeq	SPAdes v.3.0.0 --careful --sc --phred-offset 33	Low light adapted (LL)
2716884751	No	Draft	0	Prochlorococcus sp. AG-409-K04	2716884751	2162489	AG-409-K04	AG_409_K04		1.414612	34.79			1414612	1576	38	bioGEOTRACES-SingleCells	Bigelow Laboratory Single Cell Genomics Center (SCGC)	Illumina NextSeq	SPAdes v.3.0.0 --careful --sc --phred-offset 33	Low light adapted (LL)
2716884752	No	Draft	0	Prochlorococcus sp. AG-409-L14	2716884752	2162490	AG-409-L14	AG_409_L14		1.145608	38.58			1145608	1285	35	bioGEOTRACES-SingleCells	Bigelow Laboratory Single Cell Genomics Center (SCGC)	Illumina NextSeq	SPAdes v.3.0.0 --careful --sc --phred-offset 33	Low light adapted (LL)
2716884753	No	Draft	0	Prochlorococcus sp. AG-409-L18	2716884753	2162491	AG-409-L18	AG_409_L18		1.775338	40.52			1775338	1931	43	bioGEOTRACES-SingleCells	Bigelow Laboratory Single Cell Genomics Center (SCGC)	Illumina NextSeq	SPAdes v.3.0.0 --careful --sc --phred-offset 33	Low light adapted (LL)
2716884754	No	Draft	0	Prochlorococcus sp. AG-409-L21	2716884754	2162492	AG-409-L21	AG_409_L21		1.341328	35.24			1341328	1504	27	bioGEOTRACES-SingleCells	Bigelow Laboratory Single Cell Genomics Center (SCGC)	Illumina NextSeq	SPAdes v.3.0.0 --careful --sc --phred-offset 33	Low light adapted (LL)
2716884755	No	Draft	0	Prochlorococcus sp. AG-412-C21	2716884755	2162493	AG-412-C21	AG_412_C21		1.251759	31.2			1251759	1521	65	bioGEOTRACES-SingleCells	Bigelow Laboratory Single Cell Genomics Center (SCGC)	Illumina NextSeq	SPAdes v.3.0.0 --careful --sc --phred-offset 33	High light adapted (HL)
2716884756	No	Draft	0	Prochlorococcus sp. AG-412-F02	2716884756	2162494	AG-412-F02	AG_412_F02		1.29186	30.99			1291860	1500	51	bioGEOTRACES-SingleCells	Bigelow Laboratory Single Cell Genomics Center (SCGC)	Illumina NextSeq	SPAdes v.3.0.0 --careful --sc --phred-offset 33	High light adapted (HL)
2716884757	No	Draft	0	Prochlorococcus sp. AG-412-G19	2716884757	2162495	AG-412-G19	AG_412_G19		1.568926	35.1			1568926	1865	46	bioGEOTRACES-SingleCells	Bigelow Laboratory Single Cell Genomics Center (SCGC)	Illumina NextSeq	SPAdes v.3.0.0 --careful --sc --phred-offset 33	Low light adapted (LL)
2716884758	No	Draft	0	Prochlorococcus sp. AG-412-I05	2716884758	2162496	AG-412-I05	AG_412_I05		2.134671	49.29			2134671	2348	101	bioGEOTRACES-SingleCells	Bigelow Laboratory Single Cell Genomics Center (SCGC)	Illumina NextSeq	SPAdes v.3.0.0 --careful --sc --phred-offset 33	Low light adapted (LL)
2716884759	No	Draft	0	Prochlorococcus sp. AG-412-I20	2716884759	2162497	AG-412-I20	AG_412_I20		1.484224	49.81			1484224	1532	89	bioGEOTRACES-SingleCells	Bigelow Laboratory Single Cell Genomics Center (SCGC)	Illumina NextSeq	SPAdes v.3.0.0 --careful --sc --phred-offset 33	Low light adapted (LL)
2716884760	No	Draft	0	Prochlorococcus sp. AG-412-J13	2716884760	2162498	AG-412-J13	AG_412_J13		1.828325	31.43			1828325	2084	58	bioGEOTRACES-SingleCells	Bigelow Laboratory Single Cell Genomics Center (SCGC)	Illumina NextSeq	SPAdes v.3.0.0 --careful --sc --phred-offset 33	High light adapted (HL)
2716884761	No	Draft	0	Prochlorococcus sp. AG-412-L10	2716884761	2162499	AG-412-L10	AG_412_L10		1.639124	50.33			1639124	1779	95	bioGEOTRACES-SingleCells	Bigelow Laboratory Single Cell Genomics Center (SCGC)	Illumina NextSeq	SPAdes v.3.0.0 --careful --sc --phred-offset 33	Low light adapted (LL)
2716884762	No	Draft	0	Prochlorococcus sp. AG-412-N03	2716884762	2162500	AG-412-N03	AG_412_N03		0.266116	31.93			266116	326	13	bioGEOTRACES-SingleCells	Bigelow Laboratory Single Cell Genomics Center (SCGC)	Illumina NextSeq	SPAdes v.3.0.0 --careful --sc --phred-offset 33	High light adapted (HL)
2716884763	No	Draft	0	Prochlorococcus sp. AG-412-O03	2716884763	2162501	AG-412-O03	AG_412_O03		1.527011	35.49			1527011	1880	48	bioGEOTRACES-SingleCells	Bigelow Laboratory Single Cell Genomics Center (SCGC)	Illumina NextSeq	SPAdes v.3.0.0 --careful --sc --phred-offset 33	Low light adapted (LL)
2716884764	No	Draft	0	Prochlorococcus sp. AG-412-P08	2716884764	2162502	AG-412-P08	AG_412_P08		1.54547	37.11			1545470	1767	52	bioGEOTRACES-SingleCells	Bigelow Laboratory Single Cell Genomics Center (SCGC)	Illumina NextSeq	SPAdes v.3.0.0 --careful --sc --phred-offset 33	Low light adapted (LL)
2716884765	No	Draft	0	Prochlorococcus sp. AG-418-B17	2716884765	2162503	AG-418-B17	AG_418_B17		1.09637	31.55			1096370	1362	64	bioGEOTRACES-SingleCells	Bigelow Laboratory Single Cell Genomics Center (SCGC)	Illumina NextSeq	SPAdes v.3.0.0 --careful --sc --phred-offset 33	High light adapted (HL)
2716884766	No	Draft	0	Prochlorococcus sp. AG-418-C09	2716884766	2162504	AG-418-C09	AG_418_C09		1.600365	33.1			1600365	1847	32	bioGEOTRACES-SingleCells	Bigelow Laboratory Single Cell Genomics Center (SCGC)	Illumina NextSeq	SPAdes v.3.0.0 --careful --sc --phred-offset 33	High light adapted (HL)
2716884767	No	Draft	0	Prochlorococcus sp. AG-418-C17	2716884767	2162505	AG-418-C17	AG_418_C17		1.131705	31.51			1131705	1393	48	bioGEOTRACES-SingleCells	Bigelow Laboratory Single Cell Genomics Center (SCGC)	Illumina NextSeq	SPAdes v.3.0.0 --careful --sc --phred-offset 33	High light adapted (HL)
2716884768	No	Draft	0	Prochlorococcus sp. AG-418-D13	2716884768	2162506	AG-418-D13	AG_418_D13		1.619825	31.21			1619825	1871	23	bioGEOTRACES-SingleCells	Bigelow Laboratory Single Cell Genomics Center (SCGC)	Illumina NextSeq	SPAdes v.3.0.0 --careful --sc --phred-offset 33	High light adapted (HL)
2716884769	No	Draft	0	Prochlorococcus sp. AG-418-F08	2716884769	2162507	AG-418-F08	AG_418_F08		1.323692	31.49			1323692	1567	40	bioGEOTRACES-SingleCells	Bigelow Laboratory Single Cell Genomics Center (SCGC)	Illumina NextSeq	SPAdes v.3.0.0 --careful --sc --phred-offset 33	High light adapted (HL)
2716884770	No	Draft	0	Prochlorococcus sp. AG-418-G18	2716884770	2162508	AG-418-G18	AG_418_G18		1.15021	31.29			1150210	1350	40	bioGEOTRACES-SingleCells	Bigelow Laboratory Single Cell Genomics Center (SCGC)	Illumina NextSeq	SPAdes v.3.0.0 --careful --sc --phred-offset 33	High light adapted (HL)
2716884771	No	Draft	0	Prochlorococcus sp. AG-418-I21	2716884771	2162509	AG-418-I21	AG_418_I21		1.10452	31.57			1104520	1329	53	bioGEOTRACES-SingleCells	Bigelow Laboratory Single Cell Genomics Center (SCGC)	Illumina NextSeq	SPAdes v.3.0.0 --careful --sc --phred-offset 33	High light adapted (HL)
2716884772	No	Draft	0	Prochlorococcus sp. AG-424-E20	2716884772	2162510	AG-424-E20	AG_424_E20		1.273735	35.28			1273735	1547	89	bioGEOTRACES-SingleCells	Bigelow Laboratory Single Cell Genomics Center (SCGC)	Illumina NextSeq	SPAdes v.3.0.0 --careful --sc --phred-offset 33	Low light adapted (LL)
2716884773	No	Draft	0	Prochlorococcus sp. AG-424-J22	2716884773	2162511	AG-424-J22	AG_424_J22		1.445102	31.36			1445102	1771	33	bioGEOTRACES-SingleCells	Bigelow Laboratory Single Cell Genomics Center (SCGC)	Illumina NextSeq	SPAdes v.3.0.0 --careful --sc --phred-offset 33	High light adapted (HL)
2716884774	No	Draft	0	Prochlorococcus sp. AG-424-L22	2716884774	2162512	AG-424-L22	AG_424_L22		0.29935	31.45			299350	420	51	bioGEOTRACES-SingleCells	Bigelow Laboratory Single Cell Genomics Center (SCGC)	Illumina NextSeq	SPAdes v.3.0.0 --careful --sc --phred-offset 33	High light adapted (HL)
2716884775	No	Draft	0	Prochlorococcus sp. AG-424-M03	2716884775	2162513	AG-424-M03	AG_424_M03		1.118237	31.4			1118237	1323	71	bioGEOTRACES-SingleCells	Bigelow Laboratory Single Cell Genomics Center (SCGC)	Illumina NextSeq	SPAdes v.3.0.0 --careful --sc --phred-offset 33	High light adapted (HL)
2716884776	No	Draft	0	Prochlorococcus sp. AG-424-P16	2716884776	2162514	AG-424-P16	AG_424_P16		1.237428	31.23			1237428	1554	54	bioGEOTRACES-SingleCells	Bigelow Laboratory Single Cell Genomics Center (SCGC)	Illumina NextSeq	SPAdes v.3.0.0 --careful --sc --phred-offset 33	High light adapted (HL)
2716884777	No	Draft	0	Prochlorococcus sp. AG-432-A07	2716884777	2162515	AG-432-A07	AG_432_A07		0.740276	35.6			740276	934	80	bioGEOTRACES-SingleCells	Bigelow Laboratory Single Cell Genomics Center (SCGC)	Illumina NextSeq	SPAdes v.3.0.0 --careful --sc --phred-offset 33	Low light adapted (LL)
2716884778	No	Draft	0	Prochlorococcus sp. AG-432-E11	2716884778	2162516	AG-432-E11	AG_432_E11		0.955702	35.13			955702	1218	51	bioGEOTRACES-SingleCells	Bigelow Laboratory Single Cell Genomics Center (SCGC)	Illumina NextSeq	SPAdes v.3.0.0 --careful --sc --phred-offset 33	Low light adapted (LL)
2716884779	No	Draft	0	Prochlorococcus sp. AG-432-G10	2716884779	2162517	AG-432-G10	AG_432_G10		0.397565	31.03			397565	505	37	bioGEOTRACES-SingleCells	Bigelow Laboratory Single Cell Genomics Center (SCGC)	Illumina NextSeq	SPAdes v.3.0.0 --careful --sc --phred-offset 33	High light adapted (HL)
2716884780	No	Draft	0	Prochlorococcus sp. AG-432-K16	2716884780	2162518	AG-432-K16	AG_432_K16		0.683382	31.97			683382	812	79	bioGEOTRACES-SingleCells	Bigelow Laboratory Single Cell Genomics Center (SCGC)	Illumina NextSeq	SPAdes v.3.0.0 --careful --sc --phred-offset 33	High light adapted (HL)
2716884781	No	Draft	0	Prochlorococcus sp. AG-432-K17	2716884781	2162519	AG-432-K17	AG_432_K17		0.82479	34.84			824790	1023	55	bioGEOTRACES-SingleCells	Bigelow Laboratory Single Cell Genomics Center (SCGC)	Illumina NextSeq	SPAdes v.3.0.0 --careful --sc --phred-offset 33	Low light adapted (LL)
2716884782	No	Draft	0	Prochlorococcus sp. AG-442-B03	2716884782	2162520	AG-442-B03	AG_442_B03		1.490193	31.22			1490193	1794	30	bioGEOTRACES-SingleCells	Bigelow Laboratory Single Cell Genomics Center (SCGC)	Illumina NextSeq	SPAdes v.3.0.0 --careful --sc --phred-offset 33	High light adapted (HL)
2716884783	No	Draft	0	Prochlorococcus sp. AG-442-D10	2716884783	2162521	AG-442-D10	AG_442_D10		1.568271	30.78			1568271	1859	30	bioGEOTRACES-SingleCells	Bigelow Laboratory Single Cell Genomics Center (SCGC)	Illumina NextSeq	SPAdes v.3.0.0 --careful --sc --phred-offset 33	High light adapted (HL)
2716884784	No	Draft	0	Prochlorococcus sp. AG-449-D16	2716884784	2162522	AG-449-D16	AG_449_D16		0.704	31.79			704000	872	42	bioGEOTRACES-SingleCells	Bigelow Laboratory Single Cell Genomics Center (SCGC)	Illumina NextSeq	SPAdes v.3.0.0 --careful --sc --phred-offset 33	High light adapted (HL)
2716884785	No	Draft	0	Prochlorococcus sp. AG-449-D22	2716884785	2162523	AG-449-D22	AG_449_D22		0.627479	31.71			627479	767	59	bioGEOTRACES-SingleCells	Bigelow Laboratory Single Cell Genomics Center (SCGC)	Illumina NextSeq	SPAdes v.3.0.0 --careful --sc --phred-offset 33	High light adapted (HL)
2716884786	No	Draft	0	Prochlorococcus sp. AG-449-G23	2716884786	2162524	AG-449-G23	AG_449_G23		1.40693	31.37			1406930	1712	41	bioGEOTRACES-SingleCells	Bigelow Laboratory Single Cell Genomics Center (SCGC)	Illumina NextSeq	SPAdes v.3.0.0 --careful --sc --phred-offset 33	High light adapted (HL)
2716884787	No	Draft	0	Prochlorococcus sp. AG-449-J16	2716884787	2162525	AG-449-J16	AG_449_J16		1.322195	31.47			1322195	1604	52	bioGEOTRACES-SingleCells	Bigelow Laboratory Single Cell Genomics Center (SCGC)	Illumina NextSeq	SPAdes v.3.0.0 --careful --sc --phred-offset 33	High light adapted (HL)
2716884788	No	Draft	0	Prochlorococcus sp. AG-449-K21	2716884788	2162526	AG-449-K21	AG_449_K21		0.705748	31.91			705748	858	40	bioGEOTRACES-SingleCells	Bigelow Laboratory Single Cell Genomics Center (SCGC)	Illumina NextSeq	SPAdes v.3.0.0 --careful --sc --phred-offset 33	High light adapted (HL)
2716884789	No	Draft	0	Prochlorococcus sp. AG-459-A09	2716884789	2162527	AG-459-A09	AG_459_A09		1.511323	30.73			1511323	1812	49	bioGEOTRACES-SingleCells	Bigelow Laboratory Single Cell Genomics Center (SCGC)	Illumina NextSeq	SPAdes v.3.0.0 --careful --sc --phred-offset 33	High light adapted (HL)
2716884790	No	Draft	0	Prochlorococcus sp. AG-459-B06	2716884790	2162528	AG-459-B06	AG_459_B06		1.181521	31.43			1181521	1452	56	bioGEOTRACES-SingleCells	Bigelow Laboratory Single Cell Genomics Center (SCGC)	Illumina NextSeq	SPAdes v.3.0.0 --careful --sc --phred-offset 33	High light adapted (HL)
2716884791	No	Draft	0	Prochlorococcus sp. AG-459-C18	2716884791	2162529	AG-459-C18	AG_459_C18		0.896699	35.3			896699	1133	89	bioGEOTRACES-SingleCells	Bigelow Laboratory Single Cell Genomics Center (SCGC)	Illumina NextSeq	SPAdes v.3.0.0 --careful --sc --phred-offset 33	Low light adapted (LL)
2716884792	No	Draft	0	Prochlorococcus sp. AG-459-D04	2716884792	2162530	AG-459-D04	AG_459_D04		1.144341	31.55			1144341	1354	67	bioGEOTRACES-SingleCells	Bigelow Laboratory Single Cell Genomics Center (SCGC)	Illumina NextSeq	SPAdes v.3.0.0 --careful --sc --phred-offset 33	High light adapted (HL)
2716884793	No	Draft	0	Prochlorococcus sp. AG-459-E08	2716884793	2162531	AG-459-E08	AG_459_E08		1.1364	31.01			1136400	1356	51	bioGEOTRACES-SingleCells	Bigelow Laboratory Single Cell Genomics Center (SCGC)	Illumina NextSeq	SPAdes v.3.0.0 --careful --sc --phred-offset 33	High light adapted (HL)
2716884794	No	Draft	0	Prochlorococcus sp. AG-459-J14	2716884794	2162532	AG-459-J14	AG_459_J14		1.090331	31.38			1090331	1291	62	bioGEOTRACES-SingleCells	Bigelow Laboratory Single Cell Genomics Center (SCGC)	Illumina NextSeq	SPAdes v.3.0.0 --careful --sc --phred-offset 33	High light adapted (HL)
2716884795	No	Draft	0	Prochlorococcus sp. AG-459-J20	2716884795	2162533	AG-459-J20	AG_459_J20		0.810859	30.9			810859	957	56	bioGEOTRACES-SingleCells	Bigelow Laboratory Single Cell Genomics Center (SCGC)	Illumina NextSeq	SPAdes v.3.0.0 --careful --sc --phred-offset 33	High light adapted (HL)
2716884796	No	Draft	0	Prochlorococcus sp. AG-459-M13	2716884796	2162534	AG-459-M13	AG_459_M13		1.022042	30.5			1022042	1222	56	bioGEOTRACES-SingleCells	Bigelow Laboratory Single Cell Genomics Center (SCGC)	Illumina NextSeq	SPAdes v.3.0.0 --careful --sc --phred-offset 33	High light adapted (HL)
2716884797	No	Draft	0	Prochlorococcus sp. AG-459-N19	2716884797	2162535	AG-459-N19	AG_459_N19		1.329883	31.45			1329883	1599	51	bioGEOTRACES-SingleCells	Bigelow Laboratory Single Cell Genomics Center (SCGC)	Illumina NextSeq	SPAdes v.3.0.0 --careful --sc --phred-offset 33	High light adapted (HL)
2716884798	No	Draft	0	Prochlorococcus sp. AG-459-O03	2716884798	2162536	AG-459-O03	AG_459_O03		1.196887	30.73			1196887	1413	42	bioGEOTRACES-SingleCells	Bigelow Laboratory Single Cell Genomics Center (SCGC)	Illumina NextSeq	SPAdes v.3.0.0 --careful --sc --phred-offset 33	High light adapted (HL)
2716884799	No	Draft	0	Prochlorococcus sp. AG-459-P07	2716884799	2162537	AG-459-P07	AG_459_P07		1.4172	35.05			1417200	1718	78	bioGEOTRACES-SingleCells	Bigelow Laboratory Single Cell Genomics Center (SCGC)	Illumina NextSeq	SPAdes v.3.0.0 --careful --sc --phred-offset 33	Low light adapted (LL)
2716884800	No	Draft	0	Prochlorococcus sp. AG-459-P19	2716884800	2162538	AG-459-P19	AG_459_P19		0.642712	31.14			642712	811	69	bioGEOTRACES-SingleCells	Bigelow Laboratory Single Cell Genomics Center (SCGC)	Illumina NextSeq	SPAdes v.3.0.0 --careful --sc --phred-offset 33	High light adapted (HL)
2716884801	No	Draft	0	Prochlorococcus sp. AG-459-P20	2716884801	2162539	AG-459-P20	AG_459_P20		0.812227	31.05			812227	993	73	bioGEOTRACES-SingleCells	Bigelow Laboratory Single Cell Genomics Center (SCGC)	Illumina NextSeq	SPAdes v.3.0.0 --careful --sc --phred-offset 33	High light adapted (HL)
2716884802	No	Draft	0	Prochlorococcus sp. AG-469-F15	2716884802	2162540	AG-469-F15	AG_469_F15		0.642928	31.41			642928	815	60	bioGEOTRACES-SingleCells	Bigelow Laboratory Single Cell Genomics Center (SCGC)	Illumina NextSeq	SPAdes v.3.0.0 --careful --sc --phred-offset 33	High light adapted (HL)
2716884803	No	Draft	0	Prochlorococcus sp. AG-469-M13	2716884803	2162541	AG-469-M13	AG_469_M13		0.453706	31.9			453706	581	68	bioGEOTRACES-SingleCells	Bigelow Laboratory Single Cell Genomics Center (SCGC)	Illumina NextSeq	SPAdes v.3.0.0 --careful --sc --phred-offset 33	High light adapted (HL)
2716884804	No	Draft	0	Prochlorococcus sp. AG-469-N22	2716884804	2162542	AG-469-N22	AG_469_N22		0.769192	31.06			769192	964	71	bioGEOTRACES-SingleCells	Bigelow Laboratory Single Cell Genomics Center (SCGC)	Illumina NextSeq	SPAdes v.3.0.0 --careful --sc --phred-offset 33	High light adapted (HL)
2716884805	No	Draft	0	Prochlorococcus sp. AG-670-O17	2716884805	2162543	AG-670-O17	AG_670_O17		1.387582	30.89			1387582	1636	75	SCOPE-GRADIENT-SingleCells	Bigelow Laboratory Single Cell Genomics Center (SCGC)	Illumina NextSeq	SPAdes v.3.0.0 --careful --sc --phred-offset 33	High light adapted (HL)
2716884806	No	Draft	0	Prochlorococcus sp. AG-673-K22	2716884806	2162544	AG-673-K22	AG_673_K22		1.195273	35.29			1195273	1451	94	SCOPE-GRADIENT-SingleCells	Bigelow Laboratory Single Cell Genomics Center (SCGC)	Illumina NextSeq	SPAdes v.3.0.0 --careful --sc --phred-offset 33	Low light adapted (LL)
2716884807	No	Draft	0	Prochlorococcus sp. AG-673-P17	2716884807	2162545	AG-673-P17	AG_673_P17		0.648779	31.53			648779	753	44	SCOPE-GRADIENT-SingleCells	Bigelow Laboratory Single Cell Genomics Center (SCGC)	Illumina NextSeq	SPAdes v.3.0.0 --careful --sc --phred-offset 33	High light adapted (HL)
2716884808	No	Draft	0	Prochlorococcus sp. AG-676-L21	2716884808	2162546	AG-676-L21	AG_676_L21		1.366184	30.85			1366184	1642	72	SCOPE-GRADIENT-SingleCells	Bigelow Laboratory Single Cell Genomics Center (SCGC)	Illumina NextSeq	SPAdes v.3.0.0 --careful --sc --phred-offset 33	High light adapted (HL)
2716884809	No	Draft	0	Prochlorococcus sp. AG-679-N20	2716884809	2162547	AG-679-N20	AG_679_N20		1.313915	31.03			1313915	1596	68	SCOPE-GRADIENT-SingleCells	Bigelow Laboratory Single Cell Genomics Center (SCGC)	Illumina NextSeq	SPAdes v.3.0.0 --careful --sc --phred-offset 33	High light adapted (HL)
2724679602	No	Permanent Draft	0	Prochlorococcus bacterium JGI 01_M5 (contamination screened)	2724679602	2035230	JGI 01_M5	JGI_01_M5		0.504819	31.83			504819	614	31	Comprehensive metagenome and single cell genome sequencing from the open ocean community of North Pacfic Subtropical Gyre, Station ALOHA	DOE Joint Genome Institute (JGI)	Illumina MiSeq, Illumina NextSeq-HO	spades v. 3.9.0
2724679624	No	Permanent Draft	0	Prochlorococcus bacterium JGI 02_N20 (contamination screened)	2724679624	1220	JGI 02_N20	JGI_02_N20		0.753236	49.68			753236	789	43	Comprehensive metagenome and single cell genome sequencing from the open ocean community of North Pacfic Subtropical Gyre, Station ALOHA	DOE Joint Genome Institute (JGI)	Illumina MiSeq, Illumina NextSeq-MO	spades v. 3.9.0
2739367794	No	Permanent Draft	0	Prochlorococcus sp. JGI 02_M7 (contamination screened)	2739367794	2664023	JGI 02_M7	JGI_02_M7		0.754061	31.56			754061	896	35	Comprehensive metagenome and single cell genome sequencing from the open ocean community of North Pacfic Subtropical Gyre, Station ALOHA	DOE Joint Genome Institute (JGI)	Illumina MiSeq, Illumina NextSeq-HO	spades v. 3.9.0
2747842495	No	Permanent Draft	0	Prochlorococcus sp. JGI 01_N12 (contamination screened)	2747842495	2035231	JGI 01_N12	JGI_01_N12		0.431211	31.68			431211	517	26	Comprehensive metagenome and single cell genome sequencing from the open ocean community of North Pacfic Subtropical Gyre, Station ALOHA	DOE Joint Genome Institute (JGI)	Illumina MiSeq, Illumina NextSeq-MO	spades v. 3.9.0
2765235963	Yes	Finished	1	Prochlorococcus sp. RS50	2765235963	1924285	RS50	RS50	HLII	1.656133	31.36	0.35	6.278	1656133	1951	1	Isolation and genomic characterization of the abundant Prochlorococcus species from the Red Sea	King Abdullah University of Science and Technology (KAUST)		SPAdes v. 3.1.1
2765235964	Yes	Finished	1	Prochlorococcus sp. RS01	2765235964	1924286	RS01	RS01	HLII	1.657699	31.38	0.35	6.278	1657699	1945	1	Isolation and genomic characterization of the abundant Prochlorococcus species from the Red Sea	King Abdullah University of Science and Technology (KAUST)		SPAdes v. 3.1.1
2765235965	Yes	Finished	1	Prochlorococcus sp. RS04	2765235965	1924287	RS04	RS04	HLII	1.656322	31.36	0.35	6.278	1656322	1952	1	Isolation and genomic characterization of the abundant Prochlorococcus species from the Red Sea	King Abdullah University of Science and Technology (KAUST)		SPAdes v. 3.1.1
2791355318	No	Permanent Draft	0	Prochlorococcus sp. SP3034	2791355318	2024877		SP3034		0.792564	30.49			792564	863	17	Draft Metagenome-assembled Genomes from Global Oceans - TOBG MAGs	CEA Genoscope, Genoscope, Canada's Michael Smith Genome Sciences Centre	Illumina
2791355319	No	Permanent Draft	0	Prochlorococcus sp. MED105	2791355319	2024875		MED105		0.966148	31.1			966148	1148	68	Draft Metagenome-assembled Genomes from Global Oceans - TOBG MAGs	CEA Genoscope	Illumina, ILLUMINA_HI_SEQ_2000
2791355320	No	Permanent Draft	0	Prochlorococcus sp. MED630	2791355320	2024876		MED630		1.285346	35.26			1285346	1513	63	Draft Metagenome-assembled Genomes from Global Oceans - TOBG MAGs	CEA Genoscope, Canada's Michael Smith Genome Sciences Centre	Illumina, ILLUMINA_HI_SEQ_2000
2832019302	Yes	Permanent Draft	1	Prochlorococcus marinus XMU1401	2832019302	2052594		XMU1401	HLII	1.614308	31.32	0.35	6.278	1614308	1942	9	Prochlorococcus marinus XMU1401 genome sequencing	Xiamen university	Illumina HiSeq	Velvet v. 1.2.03
2834118463	Yes	Permanent Draft	0	Prochlorococcus sp. HOT208_60m_808G21	2834118463	1961084		HOT208_60m_808G21		1.270807	31.38			1270807	1631	212	Prochlorococcus species genome sequencing	Massachusetts Institute of Technology	Illumina GAIIx	CLC NGS Cell v. 3.2
2834897128	Yes	Finished	0	Prochlorococcus sp. MIT1303	2834897128	1723647		MIT1303	LLIV	2.56015	50.47	0.45	11.95	2560150	2849	47	ProPortal-Culture-Genomes	Massachusetts Institute of Technology	Illumina MiSeq		Low light adapted (LL)
2837683762	Yes	Permanent Draft	0	Prochlorococcus sp. HOT208_60m_810P02	2837683762	1961087		HOT208_60m_810P02		1.289997	31.34			1289997	1672	198	Prochlorococcus species genome sequencing	Massachusetts Institute of Technology	Illumina GAIIx	CLC NGS Cell v. 3.2
2837685435	No	Permanent Draft	0	Prochlorococcus sp. HOT208_60m_813L03	2837685435	1961092		HOT208_60m_813L03		1.18054	31.33			1180540	1654	330	Prochlorococcus species genome sequencing	Massachusetts Institute of Technology	Illumina GAIIx	CLC NGS Cell v. 3.2
2838749893	Yes	Finished	1	Prochlorococcus sp. MIT1306	2838749893	1799667		MIT1306	LLIV	2.498944	50.5	0.45	11.95	2498944	2699	12	ProPortal-Culture-Genomes	Massachusetts Institute of Technology	Illumina MiSeq		Low light adapted (LL)
2840498700	Yes	Permanent Draft	0	Prochlorococcus sp. HOT208_60m_813I02	2840498700	1961091		HOT208_60m_813I02		1.498338	31.38			1498338	1987	281	Prochlorococcus species genome sequencing	Massachusetts Institute of Technology	Illumina GAIIx	CLC NGS Cell v. 3.2
2840559756	Yes	Finished	1	Prochlorococcus marinus MIT1312	2840559756	1801621		MIT1312	LLIV	2.561499	50.46	0.45	11.95	2561499	2874	53	ProPortal-Culture-Genomes	Massachusetts Institute of Technology	Illumina MiSeq		Low light adapted (LL)
2843041406	Yes	Permanent Draft	0	Prochlorococcus sp. HOT208_60m_810B23	2843041406	1961086		HOT208_60m_810B23		1.577009	31.15			1577009	2127	267	Prochlorococcus species genome sequencing	Massachusetts Institute of Technology	Illumina GAIIx	CLC NGS Cell v. 3.2
2843043534	No	Permanent Draft	0	Prochlorococcus sp. HOT208_60m_808M21	2843043534	1961085		HOT208_60m_808M21		1.489925	31.18			1489925	2130	379	Prochlorococcus species genome sequencing	Massachusetts Institute of Technology	Illumina GAIIx	CLC NGS Cell v. 3.2
2843616342	Yes	Finished	1	Prochlorococcus marinus MIT1323	2843616342	1801625		MIT1323	LLIV	2.440679	50.56	0.45	11.95	2440679	2712	26	ProPortal-Culture-Genomes	Massachusetts Institute of Technology	Illumina MiSeq		Low light adapted (LL)
2843619055	Yes	Finished	1	Prochlorococcus marinus MIT1327	2843619055	1801626		MIT1327	LLIV	2.591587	50.26	0.45	11.95	2591587	2803	34	ProPortal-Culture-Genomes	Massachusetts Institute of Technology	Illumina MiSeq		Low light adapted (LL)
2845843901	Yes	Permanent Draft	0	Prochlorococcus sp. HOT208_60m_813O14	2845843901	1961094		HOT208_60m_813O14		1.35374	31.33			1353740	1799	248	Prochlorococcus species genome sequencing	Massachusetts Institute of Technology	Illumina GAIIx	CLC NGS Cell v. 3.2
2845845701	No	Permanent Draft	0	Prochlorococcus sp. scB241_526B17	2845845701	1471437		scB241_526B17		1.107739	31.35			1107739	1587	378	Uncultured Prochlorococcus sp. single-cell Genome sequencing on B241 Sample collection	Massachusetts Institute of Technology	Illumina GAIIx	CLC NGS Cell v. 3.2
2845855540	No	Permanent Draft	0	Prochlorococcus sp. HOT212_60m_826P21	2845855540	1961099		HOT212_60m_826P21		1.26373	31.34			1263730	1773	358	Prochlorococcus species genome sequencing	Massachusetts Institute of Technology	Illumina GAIIx	CLC NGS Cell v. 3.2
2845857314	Yes	Permanent Draft	0	Prochlorococcus sp. HOT208_60m_813G15	2845857314	1961090		HOT208_60m_813G15		1.405143	31.23			1405143	1865	236	Prochlorococcus species genome sequencing	Massachusetts Institute of Technology	Illumina GAIIx	CLC NGS Cell v. 3.2
2845859180	No	Permanent Draft	0	Prochlorococcus sp. HOT212_60m_824C06	2845859180	1961096		HOT212_60m_824C06		1.021542	31.15			1021542	1469	268	Prochlorococcus species genome sequencing	Massachusetts Institute of Technology	Illumina GAIIx	CLC NGS Cell v. 3.2
2845877544	Yes	Permanent Draft	0	Prochlorococcus sp. HOT208_60m_805A16	2845877544	1961081		HOT208_60m_805A16		0.99935	31.21			999350	1395	234	Prochlorococcus species genome sequencing	Massachusetts Institute of Technology	Illumina GAIIx	CLC NGS Cell v. 3.2
2845896026	No	Permanent Draft	0	Prochlorococcus sp. HOT208_60m_813E23	2845896026	1961089		HOT208_60m_813E23		0.525465	31.54			525465	776	201	Prochlorococcus species genome sequencing	Massachusetts Institute of Technology	Illumina GAIIx	CLC NGS Cell v. 3.2
2845896803	Yes	Permanent Draft	0	Prochlorococcus marinus SCGC AAA795-F05	2845896803	1219		SCGC_AAA795_F05		1.418374	31.36			1418374	1781	136	Single-cell genomics of Prochlorococcus and SAR11 from the Red Sea	University of California, San Diego
2846840728	Yes	Finished	1	Prochlorococcus marinus MIT1342	2846840728	1801627		MIT1342	LLIV	2.548	50.26	0.45	11.95	2548000	2840	27	ProPortal-Culture-Genomes	Massachusetts Institute of Technology	Illumina MiSeq		Low light adapted (LL)
2846843569	Yes	Finished	1	Prochlorococcus marinus MIT1318	2846843569	1801622		MIT1318	LLIV	2.584744	49.96	0.45	11.95	2584744	2854	27	ProPortal-Culture-Genomes	Massachusetts Institute of Technology	Illumina MiSeq		Low light adapted (LL)
2846846424	Yes	Finished	1	Prochlorococcus marinus MIT1313	2846846424	1801624		MIT1313	LLIV	2.590341	49.98	0.45	11.95	2590341	2876	28	ProPortal-Culture-Genomes	Massachusetts Institute of Technology	Illumina MiSeq		Low light adapted (LL)
2848260806	Yes	Finished	0	Prochlorococcus marinus MIT1320	2848260806	1801623		MIT1320	LLIV	2.500454	50.35	0.45	11.95	2500454	2809	26	ProPortal-Culture-Genomes	Massachusetts Institute of Technology	Illumina MiSeq		Low light adapted (LL)
2848703088	Yes	Permanent Draft	0	Prochlorococcus marinus SCGC AAA795-I06	2848703088	1219		SCGC_AAA795_I06		1.388767	31.12			1388767	1733	120	Single-cell genomics of Prochlorococcus and SAR11 from the Red Sea	University of California, San Diego
2849652197	Yes	Permanent Draft	0	Prochlorococcus sp. HOT208_60m_813B04	2849652197	1961088		HOT208_60m_813B04		1.21036	31.27			1210360	1681	303	Prochlorococcus species genome sequencing	Massachusetts Institute of Technology	Illumina GAIIx	CLC NGS Cell v. 3.2
2849653879	Yes	Permanent Draft	0	Prochlorococcus marinus SCGC AAA795-M23	2849653879	1219		SCGC_AAA795_M23		1.443989	31.19			1443989	1829	93	Single-cell genomics of Prochlorococcus and SAR11 from the Red Sea	University of California, San Diego
2849655709	Yes	Permanent Draft	0	Prochlorococcus marinus SCGC AAA795-I15	2849655709	1219		SCGC_AAA795_I15		1.282941	31.34			1282941	1668	221	Single-cell genomics of Prochlorococcus and SAR11 from the Red Sea	University of California, San Diego
2849657378	Yes	Permanent Draft	0	Prochlorococcus marinus SCGC AAA795-J16	2849657378	1219		SCGC_AAA795_J16		1.463721	31			1463721	1803	85	Single-cell genomics of Prochlorococcus and SAR11 from the Red Sea	University of California, San Diego
2849659182	No	Permanent Draft	0	Prochlorococcus sp. HOT212_60m_824E10	2849659182	1961097		HOT212_60m_824E10		1.17334	31.26			1173340	1736	414	Prochlorococcus species genome sequencing	Massachusetts Institute of Technology	Illumina GAIIx	CLC NGS Cell v. 3.2
2849668487	No	Permanent Draft	0	Prochlorococcus sp. HOT212_60m_823D04	2849668487	1961095		HOT212_60m_823D04		0.390622	31.33			390622	621	190	Prochlorococcus species genome sequencing	Massachusetts Institute of Technology	Illumina GAIIx	CLC NGS Cell v. 3.2
2878076891	Yes	Permanent Draft	1	Prochlorococcus sp. P1361	2878076891	1218		P1361	LLIV	2.512699	50.57	0.45	11.95	2512699	2812	45	Prochlorococcus sp. P1361, P1363, P1344, whole genome shotgun sequencing project	Massachusetts Institute of Technology	Illumina MiSeq	Spades v. 3.1.1
2878079704	Yes	Permanent Draft	1	Prochlorococcus sp. P1363	2878079704	1218		P1363	LLIV	2.558254	50.6	0.45	11.95	2558254	2888	66	Prochlorococcus sp. P1361, P1363, P1344, whole genome shotgun sequencing project	Massachusetts Institute of Technology	Illumina MiSeq	Spades v. 3.1.1
2878082593	Yes	Permanent Draft	1	Prochlorococcus sp. P1344	2878082593	1218		P1344	LLIV	2.472965	50.8	0.45	11.95	2472965	2845	106	Prochlorococcus sp. P1361, P1363, P1344, whole genome shotgun sequencing project	Massachusetts Institute of Technology	Illumina MiSeq	Spades v. 3.1.1
