# Supplementary material for: Basin-scale biogeography of marine phytoplankton reflects cellular-scale optimization of metabolism and physiology
Source: Sci Adv. 2022 Jan 21;8(3):eabl4930. doi: 10.1126/sciadv.abl4930 (PMC8782455; doi:10.1126/sciadv.abl4930)
Supplement: Supplementary file 2 — Data S1 to S6 [file sciadv.abl4930_data_s1_to_s6.zip › sciadv.abl4930_data_s2.csv]

Station	Lat	Lon	Date	Depth	Chl_GFF	Chl_0_2	Chl_5	Chl_2to5	Chl_0_2to2	Chl_10	Chl_5to10	Hbac1	Cyrptophytes	Cocolithophores	Syn	Pro	Peuk	Hbac2	Neuk	DMSP_particulate	DMSP_dissolved_plus_particulate	DMS_dissolved_plus_particulate	GP	GP_se	NCP	DCR	HPLC_Allo	HPLC_19But	HPLC_Chl_b	HPLC_Chl_c2	HPLC_Chl_c3	HPLC_Chl_a	HPLC_Diad	HPLC_dv_Chl_a	HPLC_dv_Chl_b	HPLC_Fuco	HPLC_19Hex	HPLC_Peri	HPLC_Viol	HPLC_Zea	Ammonium	Nitrite	NitratePlusNitrite	Orthophosphate	Silicate	POC	PON	PP_14C_0_2to2	PP_14C_2plus
A13_02	48.383	-9.8675	09/14/0003 03:01	1	NaN	0	0	0	0	0	0	NaN	NaN	NaN	NaN	NaN	NaN	NaN	NaN	0	0	0	0	0	NaN	NaN	NaN	NaN	NaN	NaN	NaN	NaN	NaN	NaN	NaN	NaN	NaN	NaN	NaN	NaN	0.023347057	NaN	NaN	0	NaN	NaN	NaN	NaN	NaN
A13_02	48.383	-9.8675	09/14/0003 03:01	2	NaN	0	0	0	0	0	0	954250.8984	3.332573365	43.67026694	52188.1569	90965.02078	9001.785901	1097529.337	4683.789757	0	0	0	0	0	NaN	NaN	NaN	NaN	NaN	NaN	NaN	NaN	NaN	NaN	NaN	NaN	NaN	NaN	NaN	NaN	0.023347057	0.004411239	0.010774007	0	0.962969141	NaN	NaN	NaN	NaN
A13_02	48.383	-9.8675	09/14/0003 03:01	3	NaN	0	0	0	0	0	0	925693.1831	3.808046665	43.19342799	52772.9277	91589.24487	8865.947225	1070148.829	4690.691481	0	0	0	0	0	NaN	NaN	NaN	NaN	NaN	NaN	NaN	NaN	NaN	NaN	NaN	NaN	NaN	NaN	NaN	NaN	0.022985499	0.004283527	0.01160317	0	0.967223416	NaN	NaN	NaN	NaN
A13_02	48.383	-9.8675	09/14/0003 03:01	4	NaN	0	0	0	0	0	0	897135.4678	4.283519965	42.71658903	53357.69851	92213.46897	8730.108549	1042768.322	4697.593205	0	0	0	0	0	NaN	NaN	NaN	NaN	NaN	NaN	NaN	NaN	NaN	NaN	NaN	NaN	NaN	NaN	NaN	NaN	0.022623941	0.004155814	0.012432334	0	0.971477692	NaN	NaN	NaN	NaN
A13_02	48.383	-9.8675	09/14/0003 03:01	5	NaN	0	0	0	0	0	0	868577.7526	4.758993265	42.23975008	53942.46931	92837.69306	8594.269873	1015387.815	4704.494928	0	0	0	0	0	NaN	NaN	NaN	NaN	NaN	NaN	NaN	NaN	NaN	NaN	NaN	NaN	NaN	NaN	NaN	NaN	0.022262382	0.004028102	0.013261497	0	0.975731968	NaN	NaN	NaN	NaN
A13_02	48.383	-9.8675	09/14/0003 03:01	6	0.27885317	0	0	0	0	0	0	864340.0882	5.150847238	42.10143841	54219.04968	93021.05871	8552.036905	1011579.267	4707.84929	0	0	0	0	0	NaN	NaN	4.365733159	22.17579916	9.889900785	21.25102613	26.83523867	0.16511291	12.73887172	19.25590756	0	14.2306803	62.72753777	7.85549616	5.674551188	33.79917064	0.021900824	0.00390039	0.01409066	0	0.979986244	NaN	NaN	NaN	NaN
A13_02	48.383	-9.8675	09/14/0003 03:01	7	0.276534578	0	0	0	0	0	0	884889.8411	5.456749421	42.30545384	54176.39847	92748.64194	8607.207753	1031824.709	4707.543058	0	0	0	0	0	NaN	NaN	4.663380101	22.86458911	10.60191252	18.30459278	22.4574544	0.171396438	13.31735743	20.32797444	0	14.63504181	64.48998401	7.906515065	5.84420624	34.7183098	0.016167379	0.003927688	0.014450289	0	0.977375317	NaN	NaN	NaN	NaN
A13_02	48.383	-9.8675	09/14/0003 03:01	8	0.274215986	0	0	0	0	0	0	905439.5939	5.762651603	42.50946926	54133.74726	92476.22517	8662.378601	1052070.151	4707.236827	0	0	0	0	0	1.688712926	NaN	4.961027042	23.55337907	11.31392426	15.35815943	18.07967013	0.177679966	13.89584313	21.40004133	0	15.03940333	66.25243026	7.95753397	6.013861292	35.63744897	0.010421656	0.003955462	0.014804569	0	0.974742118	NaN	NaN	NaN	NaN
A13_02	48.383	-9.8675	09/14/0003 03:01	9	0.271897394	0	0	0	0	0	0	925989.3468	6.068553786	42.71348468	54091.09605	92203.8084	8717.549449	1072315.593	4706.930596	0	0	0	0	0	1.791639191	NaN	5.258673983	24.24216902	12.02593599	12.41172609	13.70188586	0.183963494	14.47432884	22.47210821	0	15.44376484	68.0148765	8.008552876	6.183516344	36.55658814	0.004675933	0.003983235	0.015158849	0	0.97210892	NaN	NaN	NaN	NaN
A13_02	48.383	-9.8675	09/14/0003 03:01	10	0.271027859	0	0	0	0	0	0	946539.0996	6.374455969	42.9175001	54048.44485	91931.39163	8772.720297	1092561.035	4706.624365	0	0	0	0	0	1.894565456	NaN	5.514103245	24.90569763	12.60712093	9.83520002	9.953911402	0.189336678	14.9039814	23.33550751	0	15.85144868	69.6598212	8.08897821	6.309858973	37.18727861	0.000392112	0.004011008	0.015513129	0	0.969624931	NaN	NaN	NaN	NaN
A13_02	48.383	-9.8675	09/14/0003 03:01	11	0.276685968	0	0	0	0	0	0	967088.8525	6.680358151	43.12151552	54005.79364	91658.97486	8827.891145	1112806.477	4706.318134	0	0	0	0	0	1.997491721	NaN	5.588636602	25.46162337	12.64387534	8.889671058	8.997366648	0.19103314	14.71928672	23.31191867	0	16.27300571	70.80834455	8.296737403	6.257992705	36.59769095	0.002498103	0.004038781	0.015867408	0	0.967741139	NaN	NaN	NaN	NaN
A13_02	48.383	-9.8675	09/14/0003 03:01	12	0.282344077	0	0	0	0	0	0	987638.6053	6.986260334	43.32553094	53963.14243	91386.5581	8883.061993	1133051.919	4706.011902	0	0	0	0	0	2.100417986	NaN	5.66316996	26.01754911	12.68062975	7.944142095	8.040821893	0.192729602	14.53459205	23.28832983	0	16.69456273	71.95686789	8.504496596	6.206126437	36.00810329	0.004604094	0.004066554	0.016221688	0	0.965857346	NaN	NaN	NaN	NaN
A13_02	48.383	-9.8675	09/14/0003 03:01	13	0.288002186	0	0	0	0	0	0	1008188.358	7.292162517	43.52954637	53920.49122	91114.14133	8938.232841	1153297.361	4705.705671	0	0	0	0	0	2.033344197	2.063025345	5.737703318	26.57347486	12.71738415	6.998613132	7.084277139	0.194426064	14.34989737	23.264741	0	17.11611975	73.10539123	8.712255789	6.154260169	35.41851563	0.006710085	0.004094327	0.016575968	0	0.963973553	NaN	NaN	NaN	NaN
A13_02	48.383	-9.8675	09/14/0003 03:01	14	0.293660295	0	0	0	0	0	0	1028738.111	7.598064699	43.73356179	53877.84002	90841.72456	8993.403689	1173542.803	4705.39944	0	0	0	0	0	1.965303648	2.010674571	5.812236675	27.1294006	12.75413856	6.05308417	6.127732384	0.196122526	14.1652027	23.24115216	0	17.53767678	74.25391458	8.920014982	6.102393902	34.82892798	0.008816076	0.004122101	0.016930248	0	0.962089761	NaN	NaN	NaN	NaN
A13_02	48.383	-9.8675	09/14/0003 03:01	15	0.299318403	0	0	0	0	0	0	1049287.864	7.903966882	43.93757721	53835.18881	90569.30779	9048.574537	1193788.244	4705.093209	0	0	0	0	0	1.897263099	1.958323797	5.886770033	27.68532634	12.79089297	5.107555207	5.17118763	0.197818988	13.98050803	23.21756332	0	17.9592338	75.40243792	9.127774175	6.050527634	34.23934032	0.010922067	0.004149874	0.017284527	0	0.960205968	NaN	NaN	NaN	NaN
A13_02	48.383	-9.8675	09/14/0003 03:01	16	0.304976512	0	0	0	0	0	0	1067556.955	9.076114413	45.08942576	52627.50994	90450.00284	9218.101189	1210669.235	4558.571678	0	0	0	0	0	1.829222549	1.905973024	5.961303391	28.24125208	12.82764737	4.162026244	4.214642875	0.19951545	13.79581335	23.19397448	0	18.38079083	76.55096127	9.335533369	5.998661366	33.64975266	0.013028058	0.004177647	0.017638807	0	0.958322176	NaN	NaN	NaN	NaN
A13_02	48.383	-9.8675	09/14/0003 03:01	17	0.310634621	0	0	0	0	0	0	1084781.534	10.64464357	46.65913778	50898.30784	90399.32046	9440.421127	1226043.658	4348.073225	0	0	0	0	0	1.761182	1.85362225	6.035836749	28.79717783	12.86440178	3.216497282	3.258098121	0.201211912	13.61111868	23.17038565	0	18.80234785	77.69948461	9.543292562	5.946795099	33.060165	0.015134049	0.00420542	0.017993087	0	0.956438383	NaN	NaN	NaN	NaN
A13_02	48.383	-9.8675	09/14/0003 03:01	18	0.31629273	0	0	0	0	0	0	1102006.114	12.21317274	48.2288498	49169.10574	90348.63807	9662.741065	1241418.081	4137.574772	0	0	0	0	0	1.69314145	1.801271477	6.110370106	29.35310357	12.90115619	2.270968319	2.301553366	0.202908374	13.426424	23.14679681	0	19.22390488	78.84800795	9.751051755	5.894928831	32.47057735	0.01724004	0.004233193	0.018347367	0	0.95455459	NaN	NaN	NaN	NaN
A13_02	48.383	-9.8675	09/14/0003 03:01	19	0.321950839	0	0	0	0	0	0	1119230.694	13.7817019	49.79856182	47439.90364	90297.95568	9885.061004	1256792.504	3927.07632	0	0	0	0	0	1.625100901	1.748920703	6.184903464	29.90902931	12.93791059	1.325439356	1.345008612	0.204604836	13.24172933	23.12320797	0	19.6454619	79.9965313	9.958810948	5.843062563	31.88098969	0.01934603	0.004260966	0.018701646	0	0.952670798	NaN	NaN	NaN	NaN
A13_02	48.383	-9.8675	09/14/0003 03:01	20	0.327608948	0	0	0	0	0	0	1136455.274	15.35023106	51.36827384	45710.70154	90247.27329	10107.38094	1272166.927	3716.577867	0	0	0	0	0	1.557060352	1.696569929	6.259436822	30.46495505	12.974665	0.379910394	0.388463858	0.206301298	13.05703465	23.09961914	0	20.06701893	81.14505464	10.16657014	5.791196296	31.29140203	0.021452021	0.00428874	0.019055926	0	0.950787005	NaN	NaN	NaN	NaN
A13_02	48.383	-9.8675	09/14/0003 03:01	21	0.329234508	0	0	0	0	0	0	1140069.998	18.30934537	57.97667268	44262.61133	90161.31272	10397.66275	1274563.069	3595.764564	0	0	0	0	0	1.489019802	1.644219156	6.202434773	31.41326521	14.68959718	0.333739849	0.182337246	0.21128584	12.89769512	23.54119384	0	20.83445621	82.4639784	10.24247103	5.863230383	30.63691233	0.022742952	0.005441947	0.025645058	0	0.957943153	NaN	NaN	NaN	NaN
A13_02	48.383	-9.8675	09/14/0003 03:01	22	0.327908779	0	0	0	0	0	0	1134602.934	22.25191436	67.97858775	43020.72652	90049.83341	10733.84235	1267735.889	3535.190645	0	0	0	0	0	1.420979253	1.591868382	6.05400394	32.62845132	17.60600313	0.891643551	0.489359955	0.218572924	12.7564981	24.30306687	0	21.84258747	83.90305289	10.22988983	6.020893127	29.93742514	0.023484481	0.007362602	0.036507513	0	0.971585956	NaN	NaN	NaN	NaN
A13_02	48.383	-9.8675	09/14/0003 03:01	23	0.326583049	0	0	0	0	0	0	1129135.871	26.19448334	77.98050282	41778.8417	89938.3541	11070.02196	1260908.708	3474.616726	0	0	0	0	0	NaN	1.539517609	5.905573107	33.84363743	20.52240907	1.449547253	0.796382664	0.225860009	12.61530109	25.0649399	0	22.85071874	85.34212737	10.21730862	6.178555871	29.23793794	0.024226009	0.009283257	0.047369968	0	0.985228758	NaN	NaN	NaN	NaN
A13_02	48.383	-9.8675	09/14/0003 03:01	24	0.32525732	0	0	0	0	0	0	1123668.807	30.13705233	87.98241788	40536.95689	89826.87479	11406.20156	1254081.528	3414.042807	0	0	0	0	0	NaN	1.487166835	5.757142274	35.05882354	23.43881502	2.007450955	1.103405373	0.233147093	12.47410407	25.82681293	0	23.85885001	86.78120186	10.20472742	6.336218615	28.53845074	0.024967538	0.011203912	0.058232424	0	0.998871561	NaN	NaN	NaN	NaN
A13_02	48.383	-9.8675	09/14/0003 03:01	25	0.32393159	0	0	0	0	0	0	1118201.744	34.07962132	97.98433295	39295.07207	89715.39548	11742.38116	1247254.348	3353.468889	0	0	0	0	0	NaN	1.434816061	5.608711441	36.27400965	26.35522097	2.565354657	1.410428082	0.240434178	12.33290706	26.58868596	0	24.86698128	88.22027635	10.19214621	6.49388136	27.83896354	0.025709067	0.013124567	0.069094879	0	1.012514363	NaN	NaN	NaN	NaN
A13_02	48.383	-9.8675	09/14/0003 03:01	26	0.322605861	0	0	0	0	0	0	1112734.681	38.02219031	107.986248	38053.18726	89603.91617	12078.56077	1240427.167	3292.89497	0	0	0	0	0	NaN	1.382465288	5.460280607	37.48919576	29.27162691	3.123258359	1.717450792	0.247721262	12.19171004	27.35055899	0	25.87511254	89.65935083	10.17956501	6.651544104	27.13947634	0.026450596	0.015045222	0.079957334	0	1.026157166	NaN	NaN	NaN	NaN
A13_02	48.383	-9.8675	09/14/0003 03:01	27	0.321280131	0	0	0	0	0	0	1107267.617	41.9647593	117.9881631	36811.30245	89492.43686	12414.74037	1233599.987	3232.321051	0	0	0	0	0	NaN	1.330114514	5.311849774	38.70438187	32.18803286	3.681162061	2.024473501	0.255008346	12.05051303	28.11243202	0	26.88324381	91.09842532	10.16698381	6.809206848	26.43998914	0.027192124	0.016965877	0.090819789	0	1.039799969	NaN	NaN	NaN	NaN
A13_02	48.383	-9.8675	09/14/0003 03:01	28	0.319954402	0	0	0	0	0	0	1105720.158	58.45653553	110.2551536	34913.14982	83647.54767	11967.6179	1224290.258	2986.116285	0	0	0	0	0	NaN	1.277763741	5.163418941	39.91956798	35.1044388	4.239065764	2.33149621	0.262295431	11.90931602	28.87430505	0	27.89137508	92.53749981	10.1544026	6.966869593	25.74050195	0.031628885	0.02664817	0.660461809	0	1.07057533	NaN	NaN	NaN	NaN
A13_02	48.383	-9.8675	09/14/0003 03:01	29	0.318628672	0	0	0	0	0	0	1104174.576	75.06149469	102.5011306	33011.11543	77780.10207	11512.8261	1214966.27	2738.922404	0	0	0	0	0	NaN	1.225412967	5.014988108	41.13475409	38.02084475	4.796969466	2.638518919	0.269582515	11.768119	29.63617808	0	28.89950635	93.97657429	10.1418214	7.124532337	25.04101475	0.036105313	0.036470852	0.7434414	0	1.101605628	NaN	NaN	NaN	NaN
A13_02	48.383	-9.8675	09/14/0003 03:01	30	0.317302943	0	0	0	0	0	0	1102628.995	91.66645384	94.74710757	31109.08104	71912.65647	11058.0343	1205642.283	2491.728522	0	0	0	0	0	NaN	1.173062193	4.866557275	42.3499402	40.9372507	5.354873168	2.945541628	0.2768696	11.62692199	30.39805111	0	29.90763761	95.41564878	10.12924019	7.282195081	24.34152755	0.040581741	0.046293535	0.826420991	0	1.132635925	NaN	NaN	NaN	NaN
A13_02	48.383	-9.8675	09/14/0003 03:01	31	0.315977213	0	0	0	0	0	0	1101083.413	108.271413	86.99308455	29207.04665	66045.21087	10603.2425	1196318.295	2244.53464	0	0	0	0	0	NaN	1.12071142	4.718126442	43.56512631	43.85365664	5.91277687	3.252564337	0.284156684	11.48572497	31.15992415	0	30.91576888	96.85472327	10.11665899	7.439857825	23.64204035	0.045058168	0.056116217	0.909400582	0	1.163666223	NaN	NaN	NaN	NaN
A13_02	48.383	-9.8675	09/14/0003 03:01	32	0.314651483	0	0	0	0	0	0	1099537.831	124.8763721	79.23906154	27305.01226	60177.76526	10148.4507	1186994.308	1997.340759	0	0	0	0	0	NaN	1.068360646	4.569695609	44.78031242	46.77006259	6.470680572	3.559587046	0.291443768	11.34452796	31.92179718	0	31.92390015	98.29379775	10.10407779	7.59752057	22.94255315	0.049534596	0.0659389	0.992380173	0	1.194696521	NaN	NaN	NaN	NaN
A13_02	48.383	-9.8675	09/14/0003 03:01	33	0.313325754	0	0	0	0	0	0	1097992.25	141.4813313	71.48503852	25402.97787	54310.31966	9693.658901	1177670.32	1750.146877	0	0	0	0	0	NaN	1.016009873	4.421264776	45.99549853	49.68646854	7.028584274	3.866609756	0.298730853	11.20333094	32.68367021	0	32.93203142	99.73287224	10.09149658	7.755183314	22.24306595	0.054011024	0.075761582	1.075359764	0	1.225726819	NaN	NaN	NaN	NaN
A13_02	48.383	-9.8675	09/14/0003 03:01	34	0.312000024	0	0	0	0	0	0	1096446.668	158.0862905	63.73101551	23500.94347	48442.87406	9238.867102	1168346.333	1502.952996	0	0	0	0	0	NaN	0.963659099	4.272833943	47.21068464	52.60287448	7.586487976	4.173632465	0.306017937	11.06213393	33.44554324	0	33.94016269	101.1719467	10.07891538	7.912846058	21.54357875	0.058487452	0.085584265	1.158339355	0	1.256757116	NaN	NaN	NaN	NaN
A13_02	48.383	-9.8675	09/14/0003 03:01	35	0.310674295	0	0	0	0	0	0	1094901.086	174.6912496	55.97699249	21598.90908	42575.42846	8784.075302	1159022.345	1255.759114	0	0	0	0	0	NaN	0.911308325	4.12440311	48.42587075	55.51928043	8.144391678	4.480655174	0.313305021	10.92093691	34.20741627	0	34.94829395	102.6110212	10.06633417	8.070508802	20.84409156	0.06296388	0.095406947	1.241318946	0	1.287787414	NaN	NaN	NaN	NaN
A13_02	48.383	-9.8675	09/14/0003 03:01	36	0.306418318	0	0	0	0	0	0	1086855.422	178.5775097	51.13059392	20220.33366	38904.20593	8375.934348	1145747.009	1103.631002	0	0	0	0	0	NaN	0.858957552	3.968242822	48.08358652	56.29504511	8.263440087	4.549597065	0.313947391	10.63149827	34.19325074	0	34.75302171	101.2761271	9.857774876	7.986457459	20.0806061	0.065578609	0.10255562	1.338354991	0	1.318249029	NaN	NaN	NaN	NaN
A13_02	48.383	-9.8675	09/14/0003 03:01	37	0.299129265	0	0	0	0	0	0	1071851.742	169.7258434	49.34575401	19371.74365	37489.47046	8015.556721	1128495.92	1056.545462	0	0	0	0	0	NaN	0.806606778	3.804313885	46.09668421	54.8015909	7.922176889	4.361649124	0.307754749	10.19239	33.35409486	0	33.31730313	97.09349831	9.450503628	7.656611537	19.25151113	0.063837243	0.103412683	1.469337423	0	1.34727808	NaN	NaN	NaN	NaN
A13_02	48.383	-9.8675	09/14/0003 03:01	38	0.291840212	0	0	0	0	0	0	1056848.061	160.8741771	47.56091411	18523.15365	36074.73498	7655.179093	1111244.831	1009.459922	0	0	0	0	0	NaN	0.790258967	3.640384948	44.10978191	53.3081367	7.580913691	4.173701183	0.301562108	9.753281726	32.51493897	0	31.88158454	92.91086947	9.04323238	7.326765615	18.42241615	0.062095876	0.104269746	1.600319855	0	1.376307132	NaN	NaN	NaN	NaN
A13_02	48.383	-9.8675	09/14/0003 03:01	39	0.284551159	0	0	0	0	0	0	1041844.38	152.0225108	45.77607421	17674.56365	34659.9995	7294.801466	1093993.742	962.374382	0	0	0	0	0	NaN	0.77398474	3.47645601	42.1228796	51.8146825	7.239650492	3.985753243	0.295369467	9.314173452	31.67578309	0	30.44586596	88.72824064	8.635961132	6.996919693	17.59332118	0.060354509	0.105126808	1.731302287	0	1.405336183	NaN	NaN	NaN	NaN
A13_02	48.383	-9.8675	09/14/0003 03:01	40	0.277262106	0	0	0	0	0	0	1026840.7	143.1708445	43.99123431	16825.97365	33245.26402	6934.423838	1076742.653	915.288842	0	0	0	0	0	NaN	0.757710514	3.312527073	40.1359773	50.32122829	6.898387294	3.797805302	0.289176826	8.875065178	30.8366272	0	29.01014737	84.5456118	8.228689885	6.667073771	16.7642262	0.058613142	0.105983871	1.862284719	0	1.434365235	NaN	NaN	NaN	NaN
A13_02	48.383	-9.8675	09/14/0003 03:01	41	0.269973053	0	0	0	0	0	0	1011837.019	134.3191782	42.20639441	15977.38365	31830.52854	6574.046211	1059491.563	868.2033019	0	0	0	0	0	NaN	0.741436287	3.148598136	38.14907499	48.82777409	6.557124096	3.609857361	0.282984185	8.435956904	29.99747132	0	27.57442879	80.36298296	7.821418637	6.33722785	15.93513123	0.056871775	0.106840934	1.993267152	0	1.463394287	NaN	NaN	NaN	NaN
A13_02	48.383	-9.8675	09/14/0003 03:01	42	0.262684	0	0	0	0	0	0	996833.3381	125.4675119	40.42155451	15128.79365	30415.79306	6213.668584	1042240.474	821.1177619	0	0	0	0	0	NaN	0.72516206	2.984669199	36.16217268	47.33431989	6.215860898	3.42190942	0.276791543	7.99684863	29.15831544	0	26.1387102	76.18035412	7.414147389	6.007381928	15.10603625	0.055130408	0.107697996	2.124249584	0	1.492423338	NaN	NaN	NaN	NaN
A13_02	48.383	-9.8675	09/14/0003 03:01	43	0.255394947	0	0	0	0	0	0	981829.6574	116.6158456	38.63671461	14280.20364	29001.05758	5853.290956	1024989.385	774.0322219	0	0	0	0	0	NaN	0.708887833	2.820740262	34.17527038	45.84086569	5.8745977	3.233961479	0.270598902	7.557740356	28.31915955	0	24.70299162	71.99772529	7.006876141	5.677536006	14.27694128	0.053389041	0.108555059	2.255232016	0	1.52145239	NaN	NaN	NaN	NaN
A13_02	48.383	-9.8675	09/14/0003 03:01	44	0.248105894	0	0	0	0	0	0	966825.9767	107.7641793	36.85187471	13431.61364	27586.3221	5492.913329	1007738.296	726.9466819	0	0	0	0	0	NaN	0.692613607	2.656811325	32.18836807	44.34741148	5.533334501	3.046013539	0.264406261	7.118632082	27.48000367	0	23.26727303	67.81509645	6.599604893	5.347690084	13.4478463	0.051647674	0.109412121	2.386214448	0	1.550481442	NaN	NaN	NaN	NaN
A13_02	48.383	-9.8675	09/14/0003 03:01	45	0.240816841	0	0	0	0	0	0	951822.296	98.91251298	35.06703481	12583.02364	26171.58662	5132.535702	990487.2073	679.8611419	0	0	0	0	0	NaN	0.67633938	2.492882387	30.20146577	42.85395728	5.192071303	2.858065598	0.25821362	6.679523808	26.64084778	0	21.83155445	63.63246761	6.192333645	5.017844163	12.61875133	0.049906307	0.110269184	2.517196881	0	1.579510493	NaN	NaN	NaN	NaN
A13_02	48.383	-9.8675	09/14/0003 03:01	46	0.233527788	0	0	0	0	0	0	936818.6153	90.06084669	33.2821949	11734.43364	24756.85115	4772.158074	973236.1182	632.7756019	0	0	0	0	0	NaN	0.660065153	2.32895345	28.21456346	41.36050308	4.850808105	2.670117657	0.252020979	6.240415534	25.8016919	0	20.39583586	59.44983877	5.785062397	4.687998241	11.78965635	0.04816494	0.111126247	2.648179313	0	1.608539545	NaN	NaN	NaN	NaN
A13_02	48.383	-9.8675	09/14/0003 03:01	47	0.226238735	0	0	0	0	0	0	921814.9345	81.20918039	31.497355	10885.84364	23342.11567	4411.780447	955985.0292	585.6900619	0	0	0	0	0	NaN	0.643790926	2.165024513	26.22766115	39.86704888	4.509544907	2.482169716	0.245828337	5.80130726	24.96253602	0	18.96011728	55.26720993	5.377791149	4.358152319	10.96056138	0.046423573	0.111983309	2.779161745	0	1.637568597	NaN	NaN	NaN	NaN
A13_02	48.383	-9.8675	09/14/0003 03:01	48	0.218949682	0	0	0	0	0	0	906811.2538	72.35751409	29.7125151	10037.25364	21927.38019	4051.402819	938733.9401	538.6045219	0	0	0	0	0	NaN	0.6275167	2.001095576	24.24075885	38.37359467	4.168281709	2.294221775	0.239635696	5.362198985	24.12338013	0	17.52439869	51.0845811	4.970519902	4.028306397	10.1314664	0.044682206	0.112840372	2.910144177	0	1.666597648	NaN	NaN	NaN	NaN
A13_02	48.383	-9.8675	09/14/0003 03:01	49	0.211660629	0	0	0	0	0	0	891807.5731	63.50584779	27.9276752	9188.663634	20512.64471	3691.025192	921482.8511	491.5189819	0	0	0	0	0	NaN	0.611242473	1.837166639	22.25385654	36.88014047	3.82701851	2.106273835	0.233443055	4.923090711	23.28422425	0	16.08868011	46.90195226	4.563248654	3.698460475	9.30237143	0.042940839	0.113697435	3.041126609	0	1.6956267	NaN	NaN	NaN	NaN
A13_02	48.383	-9.8675	09/14/0003 03:01	50	0.204371576	0	0	0	0	0	0	876803.8924	54.6541815	26.1428353	8340.073633	19097.90923	3330.647565	904231.7621	444.4334419	0	0	0	0	0	NaN	0.594968246	1.673237702	20.26695424	35.38668627	3.485755312	1.918325894	0.227250414	4.483982437	22.44506836	0	14.65296152	42.71932342	4.155977406	3.368614554	8.473276456	0.041199472	0.114554497	3.172109042	0	1.724655752	NaN	NaN	NaN	NaN
A13_02	48.383	-9.8675	09/14/0003 03:01	51	0.197082523	0	0	0	0	0	0	861800.2117	45.8025152	24.3579954	7491.483631	17683.17375	2970.269937	886980.673	397.3479019	0	0	0	0	0	NaN	0.578694019	1.509308764	18.28005193	33.89323207	3.144492114	1.730377953	0.221057773	4.044874163	21.60591248	0	13.21724294	38.53669458	3.748706158	3.038768632	7.644181481	0.039458105	0.11541156	3.303091474	0	1.753684803	NaN	NaN	NaN	NaN
A13_02	48.383	-9.8675	09/14/0003 03:01	52	0.18979347	0	0	0	0	0	0	832963.0898	42.67241046	23.28976623	7039.53222	16528.39142	2778.774895	856584.0121	371.2751691	0	0	0	0	0	NaN	0.562419792	1.345379827	16.29314962	32.39977786	2.803228916	1.542430012	0.214865131	3.605765889	20.76675659	0	11.78152435	34.35406575	3.34143491	2.70892271	6.815086507	0.038871891	0.114522459	3.446447211	0	1.79115339	NaN	NaN	NaN	NaN
A13_02	48.383	-9.8675	09/14/0003 03:01	53	0.182504417	0	0	0	0	0	0	800556.7283	41.00534738	22.40133476	6693.22597	15438.66247	2630.37872	822786.5132	351.1211201	0	0	0	0	0	NaN	0.546145566	1.18145089	14.30624732	30.90632366	2.461965718	1.354482071	0.20867249	3.166657615	19.92760071	0	10.34580577	30.17143691	2.934163662	2.379076788	5.985991532	0.038584727	0.113141231	3.593002091	0	1.830968444	NaN	NaN	NaN	NaN
A13_02	48.383	-9.8675	09/14/0003 03:01	54	0.175215364	0	0	0	0	0	0	768150.3667	39.3382843	21.51290328	6346.91972	14348.93352	2481.982545	788989.0143	330.9670712	0	0	0	0	0	NaN	0.529871339	1.017521953	12.31934501	29.41286946	2.12070252	1.166534131	0.202479849	2.727549341	19.08844483	0	8.910087184	25.98880807	2.526892414	2.049230867	5.156896557	0.038297564	0.111760003	3.739556972	0	1.870783499	NaN	NaN	NaN	NaN
A13_02	48.383	-9.8675	09/14/0003 03:01	55	0.167926311	0	0	0	0	0	0	735744.0052	37.67122122	20.62447181	6000.613471	13259.20456	2333.58637	755191.5154	310.8130222	0	0	0	0	0	NaN	0.513597112	0.853593016	10.33244271	27.91941526	1.779439321	0.97858619	0.196287208	2.288441067	18.24928894	0	7.474368599	21.80617923	2.119621166	1.719384945	4.327801583	0.038010401	0.110378774	3.886111852	0	1.910598553	NaN	NaN	NaN	NaN
A13_02	48.383	-9.8675	09/14/0003 03:01	56	0.160637258	0	0	0	0	0	0	703337.6436	36.00415814	19.73604033	5654.307221	12169.47561	2185.190195	721394.0165	290.6589733	0	0	0	0	0	NaN	0.497322885	0.689664079	8.345540401	26.42596105	1.438176123	0.790638249	0.190094567	1.849332793	17.41013306	0	6.038650014	17.62355039	1.712349918	1.389539023	3.498706608	0.037723237	0.108997546	4.032666733	0	1.950413608	NaN	NaN	NaN	NaN
A13_02	48.383	-9.8675	09/14/0003 03:01	57	0.153348205	0	0	0	0	0	0	670931.2821	34.33709506	18.84760885	5308.000971	11079.74666	2036.794021	687596.5176	270.5049244	0	0	0	0	0	NaN	0.481048659	0.525735141	6.358638095	24.93250685	1.096912925	0.602690308	0.183901925	1.410224519	16.57097717	0	4.602931429	13.44092156	1.305078671	1.059693101	2.669611634	0.037436074	0.107616318	4.179221613	0	1.990228662	NaN	NaN	NaN	NaN
A13_02	48.383	-9.8675	09/14/0003 03:01	58	0.146059152	0	0	0	0	0	0	638524.9206	32.67003198	17.95917738	4961.694722	9990.017705	1888.397846	653799.0187	250.3508754	0	0	0	0	0	NaN	0.464774432	0.361806204	4.371735789	23.43905265	0.755649727	0.414742367	0.177709284	0.971116245	15.73182129	0	3.167212844	9.258292719	0.897807423	0.72984718	1.840516659	0.037148911	0.10623509	4.325776494	0	2.030043716	NaN	NaN	NaN	NaN
A13_02	48.383	-9.8675	09/14/0003 03:01	59	0.138770099	0	0	0	0	0	0	606118.559	31.0029689	17.0707459	4615.388472	8900.288752	1740.001671	620001.5198	230.1968265	0	0	0	0	0	NaN	0.448500205	0.197877267	2.384833484	21.94559844	0.414386529	0.226794427	0.171516643	0.532007971	14.8926654	0	1.731494259	5.075663881	0.490536175	0.400001258	1.011421684	0.036861748	0.104853862	4.472331374	0	2.069858771	NaN	NaN	NaN	NaN
A13_02	48.383	-9.8675	09/14/0003 03:01	60	0.131481046	0	0	0	0	0	0	573712.1975	29.33590582	16.18231443	4269.082222	7810.559799	1591.605496	586204.0209	210.0427775	0	0	0	0	0	NaN	0.432225978	0.03394833	0.397931178	20.45214424	0.07312333	0.038846486	0.165324002	0.092899697	14.05350952	0	0.295775674	0.893035043	0.083264927	0.070155336	0.18232671	0.036574584	0.103472634	4.618886255	0	2.109673825	NaN	NaN	NaN	NaN
A13_02	48.383	-9.8675	09/14/0003 03:01	61	NaN	0	0	0	0	0	0	565251.71	28.58201769	15.68293648	4138.45945	7465.094701	1538.664876	576887.312	203.0306413	0	0	0	0	0	NaN	0.415951751	NaN	NaN	NaN	NaN	NaN	NaN	NaN	NaN	NaN	NaN	NaN	NaN	NaN	NaN	0.036287421	0.102091406	4.765441135	0	2.14948888	NaN	NaN	NaN	NaN
A13_02	48.383	-9.8675	09/14/0003 03:01	62	NaN	0	0	0	0	0	0	562778.7594	28.05856123	15.28400941	4065.527899	7311.725427	1511.556114	574187.1072	199.3161857	0	0	0	0	0	NaN	0.399677525	NaN	NaN	NaN	NaN	NaN	NaN	NaN	NaN	NaN	NaN	NaN	NaN	NaN	NaN	0.036000258	0.100720389	4.877358022	0	2.181999763	NaN	NaN	NaN	NaN
A13_02	48.383	-9.8675	09/14/0003 03:01	63	NaN	0	0	0	0	0	0	560305.8087	27.53510477	14.88508233	3992.596349	7158.356153	1484.447352	571486.9025	195.6017302	0	0	0	0	0	NaN	0.383403298	NaN	NaN	NaN	NaN	NaN	NaN	NaN	NaN	NaN	NaN	NaN	NaN	NaN	NaN	0.035713094	0.099359605	4.953403902	0	2.206749704	NaN	NaN	NaN	NaN
A13_02	48.383	-9.8675	09/14/0003 03:01	64	NaN	0	0	0	0	0	0	557832.858	27.0116483	14.48615525	3919.664798	7004.986879	1457.33859	568786.6978	191.8872746	0	0	0	0	0	NaN	NaN	NaN	NaN	NaN	NaN	NaN	NaN	NaN	NaN	NaN	NaN	NaN	NaN	NaN	NaN	0.035425931	0.097998822	5.029449781	0	2.231499645	NaN	NaN	NaN	NaN
A13_02	48.383	-9.8675	09/14/0003 03:01	65	NaN	0	0	0	0	0	0	555359.9073	26.48819184	14.08722818	3846.733247	6851.617605	1430.229828	566086.493	188.1728191	0	0	0	0	0	NaN	NaN	NaN	NaN	NaN	NaN	NaN	NaN	NaN	NaN	NaN	NaN	NaN	NaN	NaN	NaN	0.035138768	0.096638038	5.105495661	0	2.256249587	NaN	NaN	NaN	NaN
A13_02	48.383	-9.8675	09/14/0003 03:01	66	NaN	0	0	0	0	0	0	552886.9566	25.96473538	13.6883011	3773.801696	6698.248331	1403.121066	563386.2883	184.4583635	0	0	0	0	0	NaN	NaN	NaN	NaN	NaN	NaN	NaN	NaN	NaN	NaN	NaN	NaN	NaN	NaN	NaN	NaN	0.034851604	0.095277254	5.181541541	0	2.280999528	NaN	NaN	NaN	NaN
A13_02	48.383	-9.8675	09/14/0003 03:01	67	NaN	0	0	0	0	0	0	550414.0059	25.44127892	13.28937402	3700.870146	6544.879057	1376.012304	560686.0835	180.743908	0	0	0	0	0	NaN	NaN	NaN	NaN	NaN	NaN	NaN	NaN	NaN	NaN	NaN	NaN	NaN	NaN	NaN	NaN	0.034564441	0.093916471	5.257587421	0	2.305749469	NaN	NaN	NaN	NaN
A13_02	48.383	-9.8675	09/14/0003 03:01	68	NaN	0	0	0	0	0	0	547941.0552	24.91782245	12.89044695	3627.938595	6391.509783	1348.903542	557985.8788	177.0294525	0	0	0	0	0	NaN	NaN	NaN	NaN	NaN	NaN	NaN	NaN	NaN	NaN	NaN	NaN	NaN	NaN	NaN	NaN	0.034277278	0.092555687	5.333633301	0	2.33049941	NaN	NaN	NaN	NaN
A13_02	48.383	-9.8675	09/14/0003 03:01	69	NaN	0	0	0	0	0	0	545468.1045	24.39436599	12.49151987	3555.007044	6238.140509	1321.79478	555285.674	173.3149969	0	0	0	0	0	NaN	NaN	NaN	NaN	NaN	NaN	NaN	NaN	NaN	NaN	NaN	NaN	NaN	NaN	NaN	NaN	0.033990114	0.091194904	5.409679181	0	2.355249351	NaN	NaN	NaN	NaN
A13_02	48.383	-9.8675	09/14/0003 03:01	70	NaN	0	0	0	0	0	0	542995.1538	23.87090953	12.0925928	3482.075493	6084.771235	1294.686017	552585.4693	169.6005414	0	0	0	0	0	NaN	NaN	NaN	NaN	NaN	NaN	NaN	NaN	NaN	NaN	NaN	NaN	NaN	NaN	NaN	NaN	0.033702951	0.08983412	5.485725061	0	2.379999292	NaN	NaN	NaN	NaN
A13_02	48.383	-9.8675	09/14/0003 03:01	71	NaN	0	0	0	0	0	0	540522.2031	23.34745307	11.69366572	3409.143943	5931.401961	1267.577255	549885.2645	165.8860858	0	0	0	0	0	NaN	NaN	NaN	NaN	NaN	NaN	NaN	NaN	NaN	NaN	NaN	NaN	NaN	NaN	NaN	NaN	0.033415788	0.088473337	5.561770941	0	2.404749233	NaN	NaN	NaN	NaN
A13_02	48.383	-9.8675	09/14/0003 03:01	72	NaN	0	0	0	0	0	0	538049.2524	22.8239966	11.29473864	3336.212392	5778.032687	1240.468493	547185.0598	162.1716303	0	0	0	0	0	NaN	NaN	NaN	NaN	NaN	NaN	NaN	NaN	NaN	NaN	NaN	NaN	NaN	NaN	NaN	NaN	0.033128625	0.087112553	5.637816821	0	2.429499174	NaN	NaN	NaN	NaN
A13_02	48.383	-9.8675	09/14/0003 03:01	73	NaN	0	0	0	0	0	0	535576.3017	22.30054014	10.89581157	3263.280841	5624.663412	1213.359731	544484.855	158.4571748	0	0	0	0	0	NaN	NaN	NaN	NaN	NaN	NaN	NaN	NaN	NaN	NaN	NaN	NaN	NaN	NaN	NaN	NaN	0.032841461	0.08575177	5.713862701	0	2.454249115	NaN	NaN	NaN	NaN
A13_02	48.383	-9.8675	09/14/0003 03:01	74	NaN	0	0	0	0	0	0	533103.3511	21.77708368	10.49688449	3190.34929	5471.294138	1186.250969	541784.6503	154.7427192	0	0	0	0	0	NaN	NaN	NaN	NaN	NaN	NaN	NaN	NaN	NaN	NaN	NaN	NaN	NaN	NaN	NaN	NaN	0.032554298	0.084390986	5.789908581	0	2.478999056	NaN	NaN	NaN	NaN
A13_02	48.383	-9.8675	09/14/0003 03:01	75	NaN	0	0	0	0	0	0	530630.4004	21.25362721	10.09795741	3117.41774	5317.924864	1159.142207	539084.4455	151.0282637	0	0	0	0	0	NaN	NaN	NaN	NaN	NaN	NaN	NaN	NaN	NaN	NaN	NaN	NaN	NaN	NaN	NaN	NaN	0.032267135	0.083030202	5.865954461	0	2.503748997	NaN	NaN	NaN	NaN
A13_02	48.383	-9.8675	09/14/0003 03:01	76	NaN	0	0	0	0	0	0	528157.4497	20.73017075	9.699030338	3044.486189	5164.55559	1132.033445	536384.2408	147.3138081	0	0	0	0	0	NaN	NaN	NaN	NaN	NaN	NaN	NaN	NaN	NaN	NaN	NaN	NaN	NaN	NaN	NaN	NaN	0.031979971	0.081669419	5.942000341	0	2.528498938	NaN	NaN	NaN	NaN
A13_02	48.383	-9.8675	09/14/0003 03:01	77	NaN	0	0	0	0	0	0	525684.499	20.20671429	9.300103261	2971.554638	5011.186316	1104.924683	533684.036	143.5993526	0	0	0	0	0	NaN	NaN	NaN	NaN	NaN	NaN	NaN	NaN	NaN	NaN	NaN	NaN	NaN	NaN	NaN	NaN	0.031692808	0.080308635	6.018046221	0	2.55324888	NaN	NaN	NaN	NaN
A13_02	48.383	-9.8675	09/14/0003 03:01	78	NaN	0	0	0	0	0	0	523211.5483	19.68325783	8.901176185	2898.623087	4857.817042	1077.81592	530983.8313	139.884897	0	0	0	0	0	NaN	NaN	NaN	NaN	NaN	NaN	NaN	NaN	NaN	NaN	NaN	NaN	NaN	NaN	NaN	NaN	0.031405645	0.078947852	6.094092101	0	2.577998821	NaN	NaN	NaN	NaN
A13_02	48.383	-9.8675	09/14/0003 03:01	79	NaN	0	0	0	0	0	0	520738.5976	19.15980136	8.502249109	2825.691537	4704.447768	1050.707158	528283.6265	136.1704415	0	0	0	0	0	NaN	NaN	NaN	NaN	NaN	NaN	NaN	NaN	NaN	NaN	NaN	NaN	NaN	NaN	NaN	NaN	0.031118481	0.077587068	6.170137981	0	2.602748762	NaN	NaN	NaN	NaN
A13_02	48.383	-9.8675	09/14/0003 03:01	80	NaN	0	0	0	0	0	0	518265.6469	18.6363449	8.103322033	2752.759986	4551.078494	1023.598396	525583.4218	132.455986	0	0	0	0	0	NaN	NaN	NaN	NaN	NaN	NaN	NaN	NaN	NaN	NaN	NaN	NaN	NaN	NaN	NaN	NaN	0.030831318	0.076226285	6.246183861	0	2.627498703	NaN	NaN	NaN	NaN
A13_02	48.383	-9.8675	09/14/0003 03:01	81	NaN	0	0	0	0	0	0	515792.6962	18.11288844	7.704394956	2679.828435	4397.70922	996.4896341	522883.2171	128.7415304	0	0	0	0	0	NaN	NaN	NaN	NaN	NaN	NaN	NaN	NaN	NaN	NaN	NaN	NaN	NaN	NaN	NaN	NaN	0.030544155	0.074865501	6.322229741	0	2.652248644	NaN	NaN	NaN	NaN
A13_02	48.383	-9.8675	09/14/0003 03:01	82	NaN	0	0	0	0	0	0	513319.7455	17.58943197	7.30546788	2606.896884	4244.339946	969.380872	520183.0123	125.0270749	0	0	0	0	0	NaN	NaN	NaN	NaN	NaN	NaN	NaN	NaN	NaN	NaN	NaN	NaN	NaN	NaN	NaN	NaN	0.030256991	0.073504718	6.398275621	0	2.676998585	NaN	NaN	NaN	NaN
A13_02	48.383	-9.8675	09/14/0003 03:01	83	NaN	0	0	0	0	0	0	510846.7948	17.06597551	6.906540804	2533.965333	4090.970672	942.2721099	517482.8076	121.3126193	0	0	0	0	0	NaN	NaN	NaN	NaN	NaN	NaN	NaN	NaN	NaN	NaN	NaN	NaN	NaN	NaN	NaN	NaN	0.029969828	0.072143934	6.474321501	0	2.701748526	NaN	NaN	NaN	NaN
A13_02	48.383	-9.8675	09/14/0003 03:01	84	NaN	0	0	0	0	0	0	508373.8441	16.54251905	6.507613728	2461.033783	3937.601398	915.1633478	514782.6028	117.5981638	0	0	0	0	0	NaN	NaN	NaN	NaN	NaN	NaN	NaN	NaN	NaN	NaN	NaN	NaN	NaN	NaN	NaN	NaN	0.029682665	0.07078315	6.550367381	0	2.726498467	NaN	NaN	NaN	NaN
A13_02	48.383	-9.8675	09/14/0003 03:01	85	NaN	0	0	0	0	0	0	505900.8934	16.01906259	6.108686651	2388.102232	3784.232124	888.0545856	512082.3981	113.8837083	0	0	0	0	0	NaN	NaN	NaN	NaN	NaN	NaN	NaN	NaN	NaN	NaN	NaN	NaN	NaN	NaN	NaN	NaN	0.029395502	0.069422367	6.626413261	0	2.751248408	NaN	NaN	NaN	NaN
A13_02	48.383	-9.8675	09/14/0003 03:01	86	NaN	0	0	0	0	0	0	503427.9428	15.49560612	5.709759575	2315.170681	3630.86285	860.9458235	509382.1933	110.1692527	0	0	0	0	0	NaN	NaN	NaN	NaN	NaN	NaN	NaN	NaN	NaN	NaN	NaN	NaN	NaN	NaN	NaN	NaN	0.029108338	0.068061583	6.702459141	0	2.775998349	NaN	NaN	NaN	NaN
A13_02	48.383	-9.8675	09/14/0003 03:01	87	NaN	0	0	0	0	0	0	500954.9921	14.97214966	5.310832499	2242.23913	3477.493576	833.8370614	506681.9886	106.4547972	0	0	0	0	0	NaN	NaN	NaN	NaN	NaN	NaN	NaN	NaN	NaN	NaN	NaN	NaN	NaN	NaN	NaN	NaN	0.028821175	0.0667008	6.778505021	0	2.80074829	NaN	NaN	NaN	NaN
A13_02	48.383	-9.8675	09/14/0003 03:01	88	NaN	0	0	0	0	0	0	498482.0414	14.4486932	4.911905422	2169.30758	3324.124302	806.7282993	503981.7838	102.7403416	0	0	0	0	0	NaN	NaN	NaN	NaN	NaN	NaN	NaN	NaN	NaN	NaN	NaN	NaN	NaN	NaN	NaN	NaN	0.028534012	0.065340016	6.854550901	0	2.825498231	NaN	NaN	NaN	NaN
A13_02	48.383	-9.8675	09/14/0003 03:01	89	NaN	0	0	0	0	0	0	496009.0907	13.92523674	4.512978346	2096.376029	3170.755028	779.6195372	501281.5791	99.02588608	0	0	0	0	0	NaN	NaN	NaN	NaN	NaN	NaN	NaN	NaN	NaN	NaN	NaN	NaN	NaN	NaN	NaN	NaN	0.028246848	0.063979233	6.930596781	0	2.850248173	NaN	NaN	NaN	NaN
A13_02	48.383	-9.8675	09/14/0003 03:01	90	NaN	0	0	0	0	0	0	493536.14	13.40178027	4.11405127	2023.444478	3017.385754	752.5107751	498581.3743	95.31143054	0	0	0	0	0	NaN	NaN	NaN	NaN	NaN	NaN	NaN	NaN	NaN	NaN	NaN	NaN	NaN	NaN	NaN	NaN	0.027959685	0.062618449	7.006642661	0	2.874998114	NaN	NaN	NaN	NaN
A13_02	48.383	-9.8675	09/14/0003 03:01	91	NaN	0	0	0	0	0	0	491063.1893	12.87832381	3.715124194	1950.512927	2864.01648	725.4020129	495881.1696	91.596975	0	0	0	0	0	NaN	NaN	NaN	NaN	NaN	NaN	NaN	NaN	NaN	NaN	NaN	NaN	NaN	NaN	NaN	NaN	0.027672522	0.061257666	7.082688541	0	2.899748055	NaN	NaN	NaN	NaN
A13_02	48.383	-9.8675	09/14/0003 03:01	92	NaN	0	0	0	0	0	0	488590.2386	12.35486735	3.316197117	1877.581377	2710.647206	698.2932508	493180.9648	87.88251946	0	0	0	0	0	NaN	NaN	NaN	NaN	NaN	NaN	NaN	NaN	NaN	NaN	NaN	NaN	NaN	NaN	NaN	NaN	0.027385358	0.059896882	7.158734421	0	2.924497996	NaN	NaN	NaN	NaN
A13_02	48.383	-9.8675	09/14/0003 03:01	93	NaN	0	0	0	0	0	0	486117.2879	11.83141088	2.917270041	1804.649826	2557.277932	671.1844887	490480.7601	84.16806391	0	0	0	0	0	NaN	NaN	NaN	NaN	NaN	NaN	NaN	NaN	NaN	NaN	NaN	NaN	NaN	NaN	NaN	NaN	0.027098195	0.058536098	7.234780301	0	2.949247937	NaN	NaN	NaN	NaN
A13_02	48.383	-9.8675	09/14/0003 03:01	94	NaN	0	0	0	0	0	0	483644.3372	11.30795442	2.518342965	1731.718275	2403.908658	644.0757266	487780.5553	80.45360837	0	0	0	0	0	NaN	NaN	NaN	NaN	NaN	NaN	NaN	NaN	NaN	NaN	NaN	NaN	NaN	NaN	NaN	NaN	0.026811032	0.057175315	7.310826181	0	2.973997878	NaN	NaN	NaN	NaN
A13_02	48.383	-9.8675	09/14/0003 03:01	95	NaN	0	0	0	0	0	0	481171.3865	10.78449796	2.119415889	1658.786724	2250.539384	616.9669645	485080.3506	76.73915283	0	0	0	0	0	NaN	NaN	NaN	NaN	NaN	NaN	NaN	NaN	NaN	NaN	NaN	NaN	NaN	NaN	NaN	NaN	0.026523868	0.055814531	7.386872061	0	2.998747819	NaN	NaN	NaN	NaN
A13_02	48.383	-9.8675	09/14/0003 03:01	96	NaN	0	0	0	0	0	0	478698.4358	10.2610415	1.720488812	1585.855174	2097.17011	589.8582024	482380.1459	73.02469729	0	0	0	0	0	NaN	NaN	NaN	NaN	NaN	NaN	NaN	NaN	NaN	NaN	NaN	NaN	NaN	NaN	NaN	NaN	0.026236705	0.054453748	7.462917941	0	3.02349776	NaN	NaN	NaN	NaN
A13_02	48.383	-9.8675	09/14/0003 03:01	97	NaN	0	0	0	0	0	0	476225.4851	9.737585033	1.321561736	1512.923623	1943.800836	562.7494403	479679.9411	69.31024175	0	0	0	0	0	NaN	NaN	NaN	NaN	NaN	NaN	NaN	NaN	NaN	NaN	NaN	NaN	NaN	NaN	NaN	NaN	0.025949542	0.053092964	7.538963821	0	3.048247701	NaN	NaN	NaN	NaN
A13_02	48.383	-9.8675	09/14/0003 03:01	98	NaN	0	0	0	0	0	0	473752.5345	9.21412857	0.92263466	1439.992072	1790.431562	535.6406781	476979.7364	65.5957862	0	0	0	0	0	NaN	NaN	NaN	NaN	NaN	NaN	NaN	NaN	NaN	NaN	NaN	NaN	NaN	NaN	NaN	NaN	0.025662378	0.051732181	7.615009701	0	3.072997642	NaN	NaN	NaN	NaN
A13_02	48.383	-9.8675	09/14/0003 03:01	99	NaN	0	0	0	0	0	0	471279.5838	8.690672107	0.523707584	1367.060521	1637.062288	508.531916	474279.5316	61.88133066	0	0	0	0	0	NaN	NaN	NaN	NaN	NaN	NaN	NaN	NaN	NaN	NaN	NaN	NaN	NaN	NaN	NaN	NaN	0.025375215	0.050371397	7.691055581	0	3.097747583	NaN	NaN	NaN	NaN
A13_02	48.383	-9.8675	09/14/0003 03:01	100	NaN	0	0	0	0	0	0	468806.6331	8.167215645	0.124780507	1294.128971	1483.693014	481.4231539	471579.3269	58.16687512	0	0	0	0	0	NaN	NaN	NaN	NaN	NaN	NaN	NaN	NaN	NaN	NaN	NaN	NaN	NaN	NaN	NaN	NaN	0.025088052	0.049010614	7.767101461	0	3.122497524	NaN	NaN	NaN	NaN
A13_02	48.383	-9.8675	09/14/0003 03:01	101	NaN	0	0	0	0	0	0	467112.3135	7.94587807	0	1263.810184	1427.265715	469.8274488	469800.8215	56.64545418	0	0	0	0	0	NaN	NaN	NaN	NaN	NaN	NaN	NaN	NaN	NaN	NaN	NaN	NaN	NaN	NaN	NaN	NaN	0.024968437	0.048471484	7.802573489	0	3.134641207	NaN	NaN	NaN	NaN
A13_02	48.383	-9.8675	09/14/0003 03:01	102	NaN	0	0	0	0	0	0	465766.5047	7.866351882	0	1252.052987	1413.27066	465.2247656	468429.4684	56.12851478	0	0	0	0	0	NaN	NaN	NaN	NaN	NaN	NaN	NaN	NaN	NaN	NaN	NaN	NaN	NaN	NaN	NaN	NaN	0.024922916	0.048287429	7.820564267	0	3.141301294	NaN	NaN	NaN	NaN
A13_02	48.383	-9.8675	09/14/0003 03:01	103	NaN	0	0	0	0	0	0	464420.6959	7.786825694	0	1240.29579	1399.275604	460.6220824	467058.1154	55.61157538	0	0	0	0	0	NaN	NaN	NaN	NaN	NaN	NaN	NaN	NaN	NaN	NaN	NaN	NaN	NaN	NaN	NaN	NaN	0.024877396	0.048103374	7.838555046	0	3.14796138	NaN	NaN	NaN	NaN
A13_02	48.383	-9.8675	09/14/0003 03:01	104	NaN	0	0	0	0	0	0	463074.8872	7.707299506	0	1228.538593	1385.280549	456.0193992	465686.7623	55.09463597	0	0	0	0	0	NaN	NaN	NaN	NaN	NaN	NaN	NaN	NaN	NaN	NaN	NaN	NaN	NaN	NaN	NaN	NaN	0.024831875	0.04791932	7.856545824	0	3.154621466	NaN	NaN	NaN	NaN
A13_02	48.383	-9.8675	09/14/0003 03:01	105	NaN	0	0	0	0	0	0	461729.0784	7.627773318	0	1216.781395	1371.285493	451.416716	464315.4093	54.57769657	0	0	0	0	0	NaN	NaN	NaN	NaN	NaN	NaN	NaN	NaN	NaN	NaN	NaN	NaN	NaN	NaN	NaN	NaN	0.024786354	0.047735265	7.874536603	0	3.161281552	NaN	NaN	NaN	NaN
A13_02	48.383	-9.8675	09/14/0003 03:01	106	NaN	0	0	0	0	0	0	460383.2696	7.54824713	0	1205.024198	1357.290438	446.8140328	462944.0562	54.06075717	0	0	0	0	0	NaN	NaN	NaN	NaN	NaN	NaN	NaN	NaN	NaN	NaN	NaN	NaN	NaN	NaN	NaN	NaN	0.024740833	0.047551211	7.892527381	0	3.167941639	NaN	NaN	NaN	NaN
A13_02	48.383	-9.8675	09/14/0003 03:01	107	NaN	0	0	0	0	0	0	459037.4608	7.468720942	0	1193.267001	1343.295382	442.2113496	461572.7032	53.54381777	0	0	0	0	0	NaN	NaN	NaN	NaN	NaN	NaN	NaN	NaN	NaN	NaN	NaN	NaN	NaN	NaN	NaN	NaN	0.024695312	0.047367156	7.910518159	0	3.174601725	NaN	NaN	NaN	NaN
A13_02	48.383	-9.8675	09/14/0003 03:01	108	NaN	0	0	0	0	0	0	457691.652	7.389194754	0	1181.509804	1329.300327	437.6086663	460201.3501	53.02687837	0	0	0	0	0	NaN	NaN	NaN	NaN	NaN	NaN	NaN	NaN	NaN	NaN	NaN	NaN	NaN	NaN	NaN	NaN	0.024649792	0.047183102	7.928508938	0	3.181261811	NaN	NaN	NaN	NaN
A13_02	48.383	-9.8675	09/14/0003 03:01	109	NaN	0	0	0	0	0	0	456345.8432	7.309668566	0	1169.752607	1315.305271	433.0059831	458829.9971	52.50993897	0	0	0	0	0	NaN	NaN	NaN	NaN	NaN	NaN	NaN	NaN	NaN	NaN	NaN	NaN	NaN	NaN	NaN	NaN	0.024604271	0.046999047	7.946499716	0	3.187921897	NaN	NaN	NaN	NaN
A13_02	48.383	-9.8675	09/14/0003 03:01	110	NaN	0	0	0	0	0	0	455000.0345	7.230142378	0	1157.995409	1301.310216	428.4032999	457458.644	51.99299957	0	0	0	0	0	NaN	NaN	NaN	NaN	NaN	NaN	NaN	NaN	NaN	NaN	NaN	NaN	NaN	NaN	NaN	NaN	0.02455875	0.046814993	7.964490495	0	3.194581984	NaN	NaN	NaN	NaN
A13_02	48.383	-9.8675	09/14/0003 03:01	111	NaN	0	0	0	0	0	0	453654.2257	7.15061619	0	1146.238212	1287.31516	423.8006167	456087.291	51.47606017	0	0	0	0	0	NaN	NaN	NaN	NaN	NaN	NaN	NaN	NaN	NaN	NaN	NaN	NaN	NaN	NaN	NaN	NaN	0.024513229	0.046630938	7.982481273	0	3.20124207	NaN	NaN	NaN	NaN
A13_02	48.383	-9.8675	09/14/0003 03:01	112	NaN	0	0	0	0	0	0	452308.4169	7.071090002	0	1134.481015	1273.320105	419.1979335	454715.9379	50.95912077	0	0	0	0	0	NaN	NaN	NaN	NaN	NaN	NaN	NaN	NaN	NaN	NaN	NaN	NaN	NaN	NaN	NaN	NaN	0.024467708	0.046446884	8.000472051	0	3.207902156	NaN	NaN	NaN	NaN
A13_02	48.383	-9.8675	09/14/0003 03:01	113	NaN	0	0	0	0	0	0	450962.6081	6.991563814	0	1122.723818	1259.325049	414.5952503	453344.5849	50.44218137	0	0	0	0	0	NaN	NaN	NaN	NaN	NaN	NaN	NaN	NaN	NaN	NaN	NaN	NaN	NaN	NaN	NaN	NaN	0.024422188	0.046262829	8.01846283	0	3.214562242	NaN	NaN	NaN	NaN
A13_02	48.383	-9.8675	09/14/0003 03:01	114	NaN	0	0	0	0	0	0	449616.7993	6.912037627	0	1110.966621	1245.329994	409.9925671	451973.2318	49.92524197	0	0	0	0	0	NaN	NaN	NaN	NaN	NaN	NaN	NaN	NaN	NaN	NaN	NaN	NaN	NaN	NaN	NaN	NaN	0.024376667	0.046078775	8.036453608	0	3.221222329	NaN	NaN	NaN	NaN
A13_02	48.383	-9.8675	09/14/0003 03:01	115	NaN	0	0	0	0	0	0	448270.9906	6.832511439	0	1099.209423	1231.334938	405.3898839	450601.8788	49.40830257	0	0	0	0	0	NaN	NaN	NaN	NaN	NaN	NaN	NaN	NaN	NaN	NaN	NaN	NaN	NaN	NaN	NaN	NaN	0.024331146	0.04589472	8.054444387	0	3.227882415	NaN	NaN	NaN	NaN
A13_02	48.383	-9.8675	09/14/0003 03:01	116	NaN	0	0	0	0	0	0	446925.1818	6.752985251	0	1087.452226	1217.339883	400.7872007	449230.5257	48.89136317	0	0	0	0	0	NaN	NaN	NaN	NaN	NaN	NaN	NaN	NaN	NaN	NaN	NaN	NaN	NaN	NaN	NaN	NaN	0.024285625	0.045710666	8.072435165	0	3.234542501	NaN	NaN	NaN	NaN
A13_02	48.383	-9.8675	09/14/0003 03:01	117	NaN	0	0	0	0	0	0	445579.373	6.673459063	0	1075.695029	1203.344827	396.1845174	447859.1727	48.37442377	0	0	0	0	0	NaN	NaN	NaN	NaN	NaN	NaN	NaN	NaN	NaN	NaN	NaN	NaN	NaN	NaN	NaN	NaN	0.024240104	0.045526611	8.090425943	0	3.241202587	NaN	NaN	NaN	NaN
A13_02	48.383	-9.8675	09/14/0003 03:01	118	NaN	0	0	0	0	0	0	444233.5642	6.593932875	0	1063.937832	1189.349772	391.5818342	446487.8196	47.85748436	0	0	0	0	0	NaN	NaN	NaN	NaN	NaN	NaN	NaN	NaN	NaN	NaN	NaN	NaN	NaN	NaN	NaN	NaN	0.024194584	0.045342557	8.108416722	0	3.247862674	NaN	NaN	NaN	NaN
A13_02	48.383	-9.8675	09/14/0003 03:01	119	NaN	0	0	0	0	0	0	442887.7554	6.514406687	0	1052.180634	1175.354716	386.979151	445116.4665	47.34054496	0	0	0	0	0	NaN	NaN	NaN	NaN	NaN	NaN	NaN	NaN	NaN	NaN	NaN	NaN	NaN	NaN	NaN	NaN	0.024149063	0.045158502	8.1264075	0	3.25452276	NaN	NaN	NaN	NaN
A13_02	48.383	-9.8675	09/14/0003 03:01	120	NaN	0	0	0	0	0	0	441541.9466	6.434880499	0	1040.423437	1161.359661	382.3764678	443745.1135	46.82360556	0	0	0	0	0	NaN	NaN	NaN	NaN	NaN	NaN	NaN	NaN	NaN	NaN	NaN	NaN	NaN	NaN	NaN	NaN	0.024103542	0.044974447	8.144398279	0	3.261182846	NaN	NaN	NaN	NaN
A13_02	48.383	-9.8675	09/14/0003 03:01	121	NaN	0	0	0	0	0	0	440196.1379	6.355354311	0	1028.66624	1147.364605	377.7737846	442373.7604	46.30666616	0	0	0	0	0	NaN	NaN	NaN	NaN	NaN	NaN	NaN	NaN	NaN	NaN	NaN	NaN	NaN	NaN	NaN	NaN	0.024058021	0.044790393	8.162389057	0	3.267842932	NaN	NaN	NaN	NaN
A13_02	48.383	-9.8675	09/14/0003 03:01	122	NaN	0	0	0	0	0	0	438850.3291	6.275828123	0	1016.909043	1133.369549	373.1711014	441002.4074	45.78972676	0	0	0	0	0	NaN	NaN	NaN	NaN	NaN	NaN	NaN	NaN	NaN	NaN	NaN	NaN	NaN	NaN	NaN	NaN	0.024012501	0.044606338	8.180379836	0	3.274503019	NaN	NaN	NaN	NaN
A13_02	48.383	-9.8675	09/14/0003 03:01	123	NaN	0	0	0	0	0	0	437504.5203	6.196301935	0	1005.151846	1119.374494	368.5684182	439631.0543	45.27278736	0	0	0	0	0	NaN	NaN	NaN	NaN	NaN	NaN	NaN	NaN	NaN	NaN	NaN	NaN	NaN	NaN	NaN	NaN	0.02396698	0.044422284	8.198370614	0	3.281163105	NaN	NaN	NaN	NaN
A13_02	48.383	-9.8675	09/14/0003 03:01	124	NaN	0	0	0	0	0	0	436158.7115	6.116775747	0	993.3946483	1105.379438	363.965735	438259.7013	44.75584796	0	0	0	0	0	NaN	NaN	NaN	NaN	NaN	NaN	NaN	NaN	NaN	NaN	NaN	NaN	NaN	NaN	NaN	NaN	0.023921459	0.044238229	8.216361392	0	3.287823191	NaN	NaN	NaN	NaN
A13_02	48.383	-9.8675	09/14/0003 03:01	125	NaN	0	0	0	0	0	0	434812.9027	6.037249559	0	981.6374511	1091.384383	359.3630517	436888.3482	44.23890856	0	0	0	0	0	NaN	NaN	NaN	NaN	NaN	NaN	NaN	NaN	NaN	NaN	NaN	NaN	NaN	NaN	NaN	NaN	0.023875938	0.044054175	8.234352171	0	3.294483277	NaN	NaN	NaN	NaN
A13_02	48.383	-9.8675	09/14/0003 03:01	126	NaN	0	0	0	0	0	0	433467.0939	5.957723371	0	969.8802539	1077.389327	354.7603685	435516.9952	43.72196916	0	0	0	0	0	NaN	NaN	NaN	NaN	NaN	NaN	NaN	NaN	NaN	NaN	NaN	NaN	NaN	NaN	NaN	NaN	0.023830417	0.04387012	8.252342949	0	3.301143364	NaN	NaN	NaN	NaN
A13_02	48.383	-9.8675	09/14/0003 03:01	127	NaN	0	0	0	0	0	0	432121.2852	5.878197183	0	958.1230567	1063.394272	350.1576853	434145.6421	43.20502976	0	0	0	0	0	NaN	NaN	NaN	NaN	NaN	NaN	NaN	NaN	NaN	NaN	NaN	NaN	NaN	NaN	NaN	NaN	0.023784897	0.043686066	8.270333728	0	3.30780345	NaN	NaN	NaN	NaN
A13_02	48.383	-9.8675	09/14/0003 03:01	128	NaN	0	0	0	0	0	0	430775.4764	5.798670996	0	946.3658594	1049.399216	345.5550021	432774.2891	42.68809036	0	0	0	0	0	NaN	NaN	NaN	NaN	NaN	NaN	NaN	NaN	NaN	NaN	NaN	NaN	NaN	NaN	NaN	NaN	0.023739376	0.043502011	8.288324506	0	3.314463536	NaN	NaN	NaN	NaN
A13_02	48.383	-9.8675	09/14/0003 03:01	129	NaN	0	0	0	0	0	0	429429.6676	5.719144808	0	934.6086622	1035.404161	340.9523189	431402.936	42.17115096	0	0	0	0	0	NaN	NaN	NaN	NaN	NaN	NaN	NaN	NaN	NaN	NaN	NaN	NaN	NaN	NaN	NaN	NaN	0.023693855	0.043317957	8.306315284	0	3.321123622	NaN	NaN	NaN	NaN
A13_02	48.383	-9.8675	09/14/0003 03:01	130	NaN	0	0	0	0	0	0	428083.8588	5.63961862	0	922.851465	1021.409105	336.3496357	430031.583	41.65421156	0	0	0	0	0	NaN	NaN	NaN	NaN	NaN	NaN	NaN	NaN	NaN	NaN	NaN	NaN	NaN	NaN	NaN	NaN	0.023648334	0.043133902	8.324306063	0	3.327783709	NaN	NaN	NaN	NaN
A13_02	48.383	-9.8675	09/14/0003 03:01	131	NaN	0	0	0	0	0	0	426738.05	5.560092432	0	911.0942678	1007.41405	331.7469525	428660.2299	41.13727215	0	0	0	0	0	NaN	NaN	NaN	NaN	NaN	NaN	NaN	NaN	NaN	NaN	NaN	NaN	NaN	NaN	NaN	NaN	0.023602813	0.042949848	8.342296841	0	3.334443795	NaN	NaN	NaN	NaN
A13_02	48.383	-9.8675	09/14/0003 03:01	132	NaN	0	0	0	0	0	0	425392.2412	5.480566244	0	899.3370706	993.4189943	327.1442693	427288.8769	40.62033275	0	0	0	0	0	NaN	NaN	NaN	NaN	NaN	NaN	NaN	NaN	NaN	NaN	NaN	NaN	NaN	NaN	NaN	NaN	0.023557293	0.042765793	8.36028762	0	3.341103881	NaN	NaN	NaN	NaN
A13_02	48.383	-9.8675	09/14/0003 03:01	133	NaN	0	0	0	0	0	0	424046.4325	5.401040056	0	887.5798733	979.4239388	322.5415861	425917.5238	40.10339335	0	0	0	0	0	NaN	NaN	NaN	NaN	NaN	NaN	NaN	NaN	NaN	NaN	NaN	NaN	NaN	NaN	NaN	NaN	0.023511772	0.042581739	8.378278398	0	3.347763967	NaN	NaN	NaN	NaN
A13_02	48.383	-9.8675	09/14/0003 03:01	134	NaN	0	0	0	0	0	0	422700.6237	5.321513868	0	875.8226761	965.4288833	317.9389028	424546.1708	39.58645395	0	0	0	0	0	NaN	NaN	NaN	NaN	NaN	NaN	NaN	NaN	NaN	NaN	NaN	NaN	NaN	NaN	NaN	NaN	0.023466251	0.042397684	8.396269177	0	3.354424054	NaN	NaN	NaN	NaN
A13_02	48.383	-9.8675	09/14/0003 03:01	135	NaN	0	0	0	0	0	0	421354.8149	5.24198768	0	864.0654789	951.4338278	313.3362196	423174.8177	39.06951455	0	0	0	0	0	NaN	NaN	NaN	NaN	NaN	NaN	NaN	NaN	NaN	NaN	NaN	NaN	NaN	NaN	NaN	NaN	0.02342073	0.04221363	8.414259955	0	3.36108414	NaN	NaN	NaN	NaN
A13_02	48.383	-9.8675	09/14/0003 03:01	136	NaN	0	0	0	0	0	0	420009.0061	5.162461492	0	852.3082817	937.4387723	308.7335364	421803.4647	38.55257515	0	0	0	0	0	NaN	NaN	NaN	NaN	NaN	NaN	NaN	NaN	NaN	NaN	NaN	NaN	NaN	NaN	NaN	NaN	0.02337521	0.042029575	8.432250733	0	3.367744226	NaN	NaN	NaN	NaN
A13_02	48.383	-9.8675	09/14/0003 03:01	137	NaN	0	0	0	0	0	0	418663.1973	5.082935304	0	840.5510845	923.4437168	304.1308532	420432.1116	38.03563575	0	0	0	0	0	NaN	NaN	NaN	NaN	NaN	NaN	NaN	NaN	NaN	NaN	NaN	NaN	NaN	NaN	NaN	NaN	0.023329689	0.04184552	8.450241512	0	3.374404312	NaN	NaN	NaN	NaN
A13_02	48.383	-9.8675	09/14/0003 03:01	138	NaN	0	0	0	0	0	0	417317.3886	5.003409116	0	828.7938872	909.4486612	299.52817	419060.7586	37.51869635	0	0	0	0	0	NaN	NaN	NaN	NaN	NaN	NaN	NaN	NaN	NaN	NaN	NaN	NaN	NaN	NaN	NaN	NaN	0.023284168	0.041661466	8.46823229	0	3.381064399	NaN	NaN	NaN	NaN
A13_02	48.383	-9.8675	09/14/0003 03:01	139	NaN	0	0	0	0	0	0	415971.5798	4.923882928	0	817.03669	895.4536057	294.9254868	417689.4055	37.00175695	0	0	0	0	0	NaN	NaN	NaN	NaN	NaN	NaN	NaN	NaN	NaN	NaN	NaN	NaN	NaN	NaN	NaN	NaN	0.023238647	0.041477411	8.486223069	0	3.387724485	NaN	NaN	NaN	NaN
A13_02	48.383	-9.8675	09/14/0003 03:01	140	NaN	0	0	0	0	0	0	414625.771	4.84435674	0	805.2794928	881.4585502	290.3228036	416318.0525	36.48481755	0	0	0	0	0	NaN	NaN	NaN	NaN	NaN	NaN	NaN	NaN	NaN	NaN	NaN	NaN	NaN	NaN	NaN	NaN	0.023193126	0.041293357	8.504213847	0	3.394384571	NaN	NaN	NaN	NaN
A13_02	48.383	-9.8675	09/14/0003 03:01	141	NaN	0	0	0	0	0	0	413279.9622	4.764830552	0	793.5222956	867.4634947	285.7201204	414946.6994	35.96787815	0	0	0	0	0	NaN	NaN	NaN	NaN	NaN	NaN	NaN	NaN	NaN	NaN	NaN	NaN	NaN	NaN	NaN	NaN	0.023147606	0.041109302	8.522204625	0	3.401044657	NaN	NaN	NaN	NaN
A13_02	48.383	-9.8675	09/14/0003 03:01	142	NaN	0	0	0	0	0	0	411934.1534	4.685304365	0	781.7650984	853.4684392	281.1174372	413575.3464	35.45093875	0	0	0	0	0	NaN	NaN	NaN	NaN	NaN	NaN	NaN	NaN	NaN	NaN	NaN	NaN	NaN	NaN	NaN	NaN	0.023102085	0.040925248	8.540195404	0	3.407704744	NaN	NaN	NaN	NaN
A13_02	48.383	-9.8675	09/14/0003 03:01	143	NaN	0	0	0	0	0	0	410588.3446	4.605778177	0	770.0079012	839.4733837	276.5147539	412203.9933	34.93399935	0	0	0	0	0	NaN	NaN	NaN	NaN	NaN	NaN	NaN	NaN	NaN	NaN	NaN	NaN	NaN	NaN	NaN	NaN	0.023056564	0.040741193	8.558186182	0	3.41436483	NaN	NaN	NaN	NaN
A13_02	48.383	-9.8675	09/14/0003 03:01	144	NaN	0	0	0	0	0	0	409242.5359	4.526251989	0	758.2507039	825.4783282	271.9120707	410832.6403	34.41705994	0	0	0	0	0	NaN	NaN	NaN	NaN	NaN	NaN	NaN	NaN	NaN	NaN	NaN	NaN	NaN	NaN	NaN	NaN	0.023011043	0.040557139	8.576176961	0	3.421024916	NaN	NaN	NaN	NaN
A13_02	48.383	-9.8675	09/14/0003 03:01	145	NaN	0	0	0	0	0	0	407896.7271	4.446725801	0	746.4935067	811.4832726	267.3093875	409461.2872	33.90012054	0	0	0	0	0	NaN	NaN	NaN	NaN	NaN	NaN	NaN	NaN	NaN	NaN	NaN	NaN	NaN	NaN	NaN	NaN	0.022965522	0.040373084	8.594167739	0	3.427685002	NaN	NaN	NaN	NaN
A13_02	48.383	-9.8675	09/14/0003 03:01	146	NaN	0	0	0	0	0	0	406550.9183	4.367199613	0	734.7363095	797.4882171	262.7067043	408089.9342	33.38318114	0	0	0	0	0	NaN	NaN	NaN	NaN	NaN	NaN	NaN	NaN	NaN	NaN	NaN	NaN	NaN	NaN	NaN	NaN	0.022920002	0.04018903	8.612158517	0	3.434345089	NaN	NaN	NaN	NaN
A13_02	48.383	-9.8675	09/14/0003 03:01	147	NaN	0	0	0	0	0	0	405205.1095	4.287673425	0	722.9791123	783.4931616	258.1040211	406718.5811	32.86624174	0	0	0	0	0	NaN	NaN	NaN	NaN	NaN	NaN	NaN	NaN	NaN	NaN	NaN	NaN	NaN	NaN	NaN	NaN	0.022874481	0.040004975	8.630149296	0	3.441005175	NaN	NaN	NaN	NaN
A13_02	48.383	-9.8675	09/14/0003 03:01	148	NaN	0	0	0	0	0	0	403859.3007	4.208147237	0	711.2219151	769.4981061	253.5013379	405347.2281	32.34930234	0	0	0	0	0	NaN	NaN	NaN	NaN	NaN	NaN	NaN	NaN	NaN	NaN	NaN	NaN	NaN	NaN	NaN	NaN	0.02282896	0.039820921	8.648140074	0	3.447665261	NaN	NaN	NaN	NaN
A13_02	48.383	-9.8675	09/14/0003 03:01	149	NaN	0	0	0	0	0	0	402513.4919	4.128621049	0	699.4647178	755.5030506	248.8986547	403975.875	31.83236294	0	0	0	0	0	NaN	NaN	NaN	NaN	NaN	NaN	NaN	NaN	NaN	NaN	NaN	NaN	NaN	NaN	NaN	NaN	0.022783439	0.039636866	8.666130853	0	3.454325347	NaN	NaN	NaN	NaN
A13_02	48.383	-9.8675	09/14/0003 03:01	150	NaN	0	0	0	0	0	0	401167.6832	4.049094861	0	687.7075206	741.5079951	244.2959715	402604.522	31.31542354	0	0	0	0	0	NaN	NaN	NaN	NaN	NaN	NaN	NaN	NaN	NaN	NaN	NaN	NaN	NaN	NaN	NaN	NaN	0.022737918	0.039452812	8.684121631	0	3.460985434	NaN	NaN	NaN	NaN
A13_02	48.383	-9.8675	09/14/0003 03:01	151	NaN	0	0	0	0	0	0	399821.8744	3.969568673	0	675.9503234	727.5129395	239.6932883	401233.1689	30.79848414	0	0	0	0	0	NaN	NaN	NaN	NaN	NaN	NaN	NaN	NaN	NaN	NaN	NaN	NaN	NaN	NaN	NaN	NaN	0.022692398	0.039268757	8.70211241	0	3.46764552	NaN	NaN	NaN	NaN
A13_02	48.383	-9.8675	09/14/0003 03:01	152	NaN	0	0	0	0	0	0	398476.0656	3.890042485	0	664.1931262	713.517884	235.090605	399861.8159	30.28154474	0	0	0	0	0	NaN	NaN	NaN	NaN	NaN	NaN	NaN	NaN	NaN	NaN	NaN	NaN	NaN	NaN	NaN	NaN	0.022646877	0.039084703	8.720103188	0	3.474305606	NaN	NaN	NaN	NaN
A13_02	48.383	-9.8675	09/14/0003 03:01	153	NaN	0	0	0	0	0	0	397130.2568	3.810516297	0	652.435929	699.5228285	230.4879218	398490.4628	29.76460534	0	0	0	0	0	NaN	NaN	NaN	NaN	NaN	NaN	NaN	NaN	NaN	NaN	NaN	NaN	NaN	NaN	NaN	NaN	0.022601356	0.038900648	8.738093966	0	3.480965692	NaN	NaN	NaN	NaN
A13_02	48.383	-9.8675	09/14/0003 03:01	154	NaN	0	0	0	0	0	0	395784.448	3.730990109	0	640.6787317	685.527773	225.8852386	397119.1098	29.24766594	0	0	0	0	0	NaN	NaN	NaN	NaN	NaN	NaN	NaN	NaN	NaN	NaN	NaN	NaN	NaN	NaN	NaN	NaN	0.022555835	0.038716593	8.756084745	0	3.487625779	NaN	NaN	NaN	NaN
A13_02	48.383	-9.8675	09/14/0003 03:01	155	NaN	0	0	0	0	0	0	394438.6393	3.651463921	0	628.9215345	671.5327175	221.2825554	395747.7567	28.73072654	0	0	0	0	0	NaN	NaN	NaN	NaN	NaN	NaN	NaN	NaN	NaN	NaN	NaN	NaN	NaN	NaN	NaN	NaN	0.022510315	0.038532539	8.774075523	0	3.494285865	NaN	NaN	NaN	NaN
A13_02	48.383	-9.8675	09/14/0003 03:01	156	NaN	0	0	0	0	0	0	393092.8305	3.571937734	0	617.1643373	657.537662	216.6798722	394376.4037	28.21378714	0	0	0	0	0	NaN	NaN	NaN	NaN	NaN	NaN	NaN	NaN	NaN	NaN	NaN	NaN	NaN	NaN	NaN	NaN	0.022464794	0.038348484	8.792066302	0	3.500945951	NaN	NaN	NaN	NaN
A13_02	48.383	-9.8675	09/14/0003 03:01	157	NaN	0	0	0	0	0	0	391747.0217	3.492411546	0	605.4071401	643.5426065	212.077189	393005.0506	27.69684774	0	0	0	0	0	NaN	NaN	NaN	NaN	NaN	NaN	NaN	NaN	NaN	NaN	NaN	NaN	NaN	NaN	NaN	NaN	0.022419273	0.03816443	8.81005708	0	3.507606037	NaN	NaN	NaN	NaN
A13_02	48.383	-9.8675	09/14/0003 03:01	158	NaN	0	0	0	0	0	0	390401.2129	3.412885358	0	593.6499429	629.5475509	207.4745058	391633.6976	27.17990833	0	0	0	0	0	NaN	NaN	NaN	NaN	NaN	NaN	NaN	NaN	NaN	NaN	NaN	NaN	NaN	NaN	NaN	NaN	0.022373752	0.037980375	8.828047858	0	3.514266124	NaN	NaN	NaN	NaN
A13_02	48.383	-9.8675	09/14/0003 03:01	159	NaN	0	0	0	0	0	0	389055.4041	3.33335917	0	581.8927456	615.5524954	202.8718226	390262.3445	26.66296893	0	0	0	0	0	NaN	NaN	NaN	NaN	NaN	NaN	NaN	NaN	NaN	NaN	NaN	NaN	NaN	NaN	NaN	NaN	0.022328231	0.037796321	8.846038637	0	3.52092621	NaN	NaN	NaN	NaN
A13_02	48.383	-9.8675	09/14/0003 03:01	160	NaN	0	0	0	0	0	0	387709.5953	3.253832982	0	570.1355484	601.5574399	198.2691394	388890.9915	26.14602953	0	0	0	0	0	NaN	NaN	NaN	NaN	NaN	NaN	NaN	NaN	NaN	NaN	NaN	NaN	NaN	NaN	NaN	NaN	0.022282711	0.037612266	8.864029415	0	3.527586296	NaN	NaN	NaN	NaN
A13_02	48.383	-9.8675	09/14/0003 03:01	161	NaN	0	0	0	0	0	0	386363.7866	3.174306794	0	558.3783512	587.5623844	193.6664561	387519.6384	25.62909013	0	0	0	0	0	NaN	NaN	NaN	NaN	NaN	NaN	NaN	NaN	NaN	NaN	NaN	NaN	NaN	NaN	NaN	NaN	0.02223719	0.037428212	8.882020194	0	3.534246382	NaN	NaN	NaN	NaN
A13_02	48.383	-9.8675	09/14/0003 03:01	162	NaN	0	0	0	0	0	0	385017.9778	3.094780606	0	546.621154	573.5673289	189.0637729	386148.2854	25.11215073	0	0	0	0	0	NaN	NaN	NaN	NaN	NaN	NaN	NaN	NaN	NaN	NaN	NaN	NaN	NaN	NaN	NaN	NaN	0.022191669	0.037244157	8.900010972	0	3.540906469	NaN	NaN	NaN	NaN
A13_02	48.383	-9.8675	09/14/0003 03:01	163	NaN	0	0	0	0	0	0	383672.169	3.015254418	0	534.8639568	559.5722734	184.4610897	384776.9323	24.59521133	0	0	0	0	0	NaN	NaN	NaN	NaN	NaN	NaN	NaN	NaN	NaN	NaN	NaN	NaN	NaN	NaN	NaN	NaN	0.022146148	0.037060103	8.91800175	0	3.547566555	NaN	NaN	NaN	NaN
A13_02	48.383	-9.8675	09/14/0003 03:01	164	NaN	0	0	0	0	0	0	382326.3602	2.93572823	0	523.1067595	545.5772179	179.8584065	383405.5793	24.07827193	0	0	0	0	0	NaN	NaN	NaN	NaN	NaN	NaN	NaN	NaN	NaN	NaN	NaN	NaN	NaN	NaN	NaN	NaN	0.022100627	0.036876048	8.935992529	0	3.554226641	NaN	NaN	NaN	NaN
A13_02	48.383	-9.8675	09/14/0003 03:01	165	NaN	0	0	0	0	0	0	380980.5514	2.856202042	0	511.3495623	531.5821623	175.2557233	382034.2262	23.56133253	0	0	0	0	0	NaN	NaN	NaN	NaN	NaN	NaN	NaN	NaN	NaN	NaN	NaN	NaN	NaN	NaN	NaN	NaN	0.022055107	0.036691994	8.953983307	0	3.560886727	NaN	NaN	NaN	NaN
A13_02	48.383	-9.8675	09/14/0003 03:01	166	NaN	0	0	0	0	0	0	379634.7426	2.776675854	0	499.5923651	517.5871068	170.6530401	380662.8732	23.04439313	0	0	0	0	0	NaN	NaN	NaN	NaN	NaN	NaN	NaN	NaN	NaN	NaN	NaN	NaN	NaN	NaN	NaN	NaN	0.022009586	0.036507939	8.971974086	0	3.567546814	NaN	NaN	NaN	NaN
A13_02	48.383	-9.8675	09/14/0003 03:01	167	NaN	0	0	0	0	0	0	378288.9339	2.697149666	0	487.8351679	503.5920513	166.0503569	379291.5201	22.52745373	0	0	0	0	0	NaN	NaN	NaN	NaN	NaN	NaN	NaN	NaN	NaN	NaN	NaN	NaN	NaN	NaN	NaN	NaN	0.021964065	0.036323885	8.989964864	0	3.5742069	NaN	NaN	NaN	NaN
A13_02	48.383	-9.8675	09/14/0003 03:01	168	NaN	0	0	0	0	0	0	376943.1251	2.617623478	0	476.0779707	489.5969958	161.4476737	377920.1671	22.01051433	0	0	0	0	0	NaN	NaN	NaN	NaN	NaN	NaN	NaN	NaN	NaN	NaN	NaN	NaN	NaN	NaN	NaN	NaN	0.021918544	0.03613983	9.007955643	0	3.580866986	NaN	NaN	NaN	NaN
A13_02	48.383	-9.8675	09/14/0003 03:01	169	NaN	0	0	0	0	0	0	375597.3163	2.53809729	0	464.3207734	475.6019403	156.8449905	376548.814	21.49357493	0	0	0	0	0	NaN	NaN	NaN	NaN	NaN	NaN	NaN	NaN	NaN	NaN	NaN	NaN	NaN	NaN	NaN	NaN	0.021873024	0.035955776	9.025946421	0	3.587527072	NaN	NaN	NaN	NaN
A13_02	48.383	-9.8675	09/14/0003 03:01	170	NaN	0	0	0	0	0	0	374251.5075	2.458571103	0	452.5635762	461.6068848	152.2423072	375177.461	20.97663553	0	0	0	0	0	NaN	NaN	NaN	NaN	NaN	NaN	NaN	NaN	NaN	NaN	NaN	NaN	NaN	NaN	NaN	NaN	0.021827503	0.035771721	9.043937199	0	3.594187159	NaN	NaN	NaN	NaN
A13_02	48.383	-9.8675	09/14/0003 03:01	171	NaN	0	0	0	0	0	0	372905.6987	2.379044915	0	440.806379	447.6118292	147.639624	373806.1079	20.45969612	0	0	0	0	0	NaN	NaN	NaN	NaN	NaN	NaN	NaN	NaN	NaN	NaN	NaN	NaN	NaN	NaN	NaN	NaN	0.021781982	0.035587666	9.061927978	0	3.600847245	NaN	NaN	NaN	NaN
A13_02	48.383	-9.8675	09/14/0003 03:01	172	NaN	0	0	0	0	0	0	371559.89	2.299518727	0	429.0491818	433.6167737	143.0369408	372434.7549	19.94275672	0	0	0	0	0	NaN	NaN	NaN	NaN	NaN	NaN	NaN	NaN	NaN	NaN	NaN	NaN	NaN	NaN	NaN	NaN	0.021736461	0.035403612	9.079918756	0	3.607507331	NaN	NaN	NaN	NaN
A13_02	48.383	-9.8675	09/14/0003 03:01	173	NaN	0	0	0	0	0	0	370214.0812	2.219992539	0	417.2919846	419.6217182	138.4342576	371063.4018	19.42581732	0	0	0	0	0	NaN	NaN	NaN	NaN	NaN	NaN	NaN	NaN	NaN	NaN	NaN	NaN	NaN	NaN	NaN	NaN	0.02169094	0.035219557	9.097909535	0	3.614167417	NaN	NaN	NaN	NaN
A13_02	48.383	-9.8675	09/14/0003 03:01	174	NaN	0	0	0	0	0	0	368868.2724	2.140466351	0	405.5347874	405.6266627	133.8315744	369692.0488	18.90887792	0	0	0	0	0	NaN	NaN	NaN	NaN	NaN	NaN	NaN	NaN	NaN	NaN	NaN	NaN	NaN	NaN	NaN	NaN	0.02164542	0.035035503	9.115900313	0	3.620827504	NaN	NaN	NaN	NaN
A13_02	48.383	-9.8675	09/14/0003 03:01	175	NaN	0	0	0	0	0	0	367522.4636	2.060940163	0	393.7775901	391.6316072	129.2288912	368320.6957	18.39193852	0	0	0	0	0	NaN	NaN	NaN	NaN	NaN	NaN	NaN	NaN	NaN	NaN	NaN	NaN	NaN	NaN	NaN	NaN	0.021599899	0.034851448	9.133891091	0	3.62748759	NaN	NaN	NaN	NaN
A13_02	48.383	-9.8675	09/14/0003 03:01	176	NaN	0	0	0	0	0	0	366176.6548	1.981413975	0	382.0203929	377.6365517	124.626208	366949.3427	17.87499912	0	0	0	0	0	NaN	NaN	NaN	NaN	NaN	NaN	NaN	NaN	NaN	NaN	NaN	NaN	NaN	NaN	NaN	NaN	0.021554378	0.034667394	9.15188187	0	3.634147676	NaN	NaN	NaN	NaN
A13_02	48.383	-9.8675	09/14/0003 03:01	177	NaN	0	0	0	0	0	0	364830.846	1.901887787	0	370.2631957	363.6414962	120.0235248	365577.9896	17.35805972	0	0	0	0	0	NaN	NaN	NaN	NaN	NaN	NaN	NaN	NaN	NaN	NaN	NaN	NaN	NaN	NaN	NaN	NaN	0.021508857	0.034483339	9.169872648	0	3.640807762	NaN	NaN	NaN	NaN
A13_02	48.383	-9.8675	09/14/0003 03:01	178	NaN	0	0	0	0	0	0	363485.0373	1.822361599	0	358.5059985	349.6464406	115.4208416	364206.6365	16.84112032	0	0	0	0	0	NaN	NaN	NaN	NaN	NaN	NaN	NaN	NaN	NaN	NaN	NaN	NaN	NaN	NaN	NaN	NaN	0.021463336	0.034299285	9.187863427	0	3.647467849	NaN	NaN	NaN	NaN
A13_02	48.383	-9.8675	09/14/0003 03:01	179	NaN	0	0	0	0	0	0	362139.2285	1.742835411	0	346.7488013	335.6513851	110.8181583	362835.2835	16.32418092	0	0	0	0	0	NaN	NaN	NaN	NaN	NaN	NaN	NaN	NaN	NaN	NaN	NaN	NaN	NaN	NaN	NaN	NaN	0.021417816	0.03411523	9.205854205	0	3.654127935	NaN	NaN	NaN	NaN
A13_02	48.383	-9.8675	09/14/0003 03:01	180	NaN	0	0	0	0	0	0	360793.4197	1.663309223	0	334.991604	321.6563296	106.2154751	361463.9304	15.80724152	0	0	0	0	0	NaN	NaN	NaN	NaN	NaN	NaN	NaN	NaN	NaN	NaN	NaN	NaN	NaN	NaN	NaN	NaN	0.021372295	0.033931176	9.223844983	0	3.660788021	NaN	NaN	NaN	NaN
A13_02	48.383	-9.8675	09/14/0003 03:01	181	NaN	0	0	0	0	0	0	359447.6109	1.583783035	0	323.2344068	307.6612741	101.6127919	360092.5774	15.29030212	0	0	0	0	0	NaN	NaN	NaN	NaN	NaN	NaN	NaN	NaN	NaN	NaN	NaN	NaN	NaN	NaN	NaN	NaN	0.021326774	0.033747121	9.241835762	0	3.667448108	NaN	NaN	NaN	NaN
A13_02	48.383	-9.8675	09/14/0003 03:01	182	NaN	0	0	0	0	0	0	358101.8021	1.504256847	0	311.4772096	293.6662186	97.01010871	358721.2243	14.77336272	0	0	0	0	0	NaN	NaN	NaN	NaN	NaN	NaN	NaN	NaN	NaN	NaN	NaN	NaN	NaN	NaN	NaN	NaN	0.021281253	0.033563067	9.25982654	0	3.674108194	NaN	NaN	NaN	NaN
A13_02	48.383	-9.8675	09/14/0003 03:01	183	NaN	0	0	0	0	0	0	356755.9933	1.424730659	0	299.7200124	279.6711631	92.40742549	357349.8713	14.25642332	0	0	0	0	0	NaN	NaN	NaN	NaN	NaN	NaN	NaN	NaN	NaN	NaN	NaN	NaN	NaN	NaN	NaN	NaN	0.021235732	0.033379012	9.277817319	0	3.68076828	NaN	NaN	NaN	NaN
A13_02	48.383	-9.8675	09/14/0003 03:01	184	NaN	0	0	0	0	0	0	355410.1846	1.345204472	0	287.9628152	265.6761076	87.80474228	355978.5182	13.73948391	0	0	0	0	0	NaN	NaN	NaN	NaN	NaN	NaN	NaN	NaN	NaN	NaN	NaN	NaN	NaN	NaN	NaN	NaN	0.021190212	0.033194958	9.295808097	0	3.687428366	NaN	NaN	NaN	NaN
A13_02	48.383	-9.8675	09/14/0003 03:01	185	NaN	0	0	0	0	0	0	354064.3758	1.265678284	0	276.2056179	251.681052	83.20205907	354607.1652	13.22254451	0	0	0	0	0	NaN	NaN	NaN	NaN	NaN	NaN	NaN	NaN	NaN	NaN	NaN	NaN	NaN	NaN	NaN	NaN	0.021144691	0.033010903	9.313798876	0	3.694088453	NaN	NaN	NaN	NaN
A13_02	48.383	-9.8675	09/14/0003 03:01	186	NaN	0	0	0	0	0	0	352718.567	1.186152096	0	264.4484207	237.6859965	78.59937586	353235.8121	12.70560511	0	0	0	0	0	NaN	NaN	NaN	NaN	NaN	NaN	NaN	NaN	NaN	NaN	NaN	NaN	NaN	NaN	NaN	NaN	0.02109917	0.032826848	9.331789654	0	3.700748539	NaN	NaN	NaN	NaN
A13_02	48.383	-9.8675	09/14/0003 03:01	187	NaN	0	0	0	0	0	0	351372.7582	1.106625908	0	252.6912235	223.690941	73.99669265	351864.4591	12.18866571	0	0	0	0	0	NaN	NaN	NaN	NaN	NaN	NaN	NaN	NaN	NaN	NaN	NaN	NaN	NaN	NaN	NaN	NaN	0.021053649	0.032642794	9.349780432	0	3.707408625	NaN	NaN	NaN	NaN
A13_02	48.383	-9.8675	09/14/0003 03:01	188	NaN	0	0	0	0	0	0	350026.9494	1.02709972	0	240.9340263	209.6958855	69.39400944	350493.106	11.67172631	0	0	0	0	0	NaN	NaN	NaN	NaN	NaN	NaN	NaN	NaN	NaN	NaN	NaN	NaN	NaN	NaN	NaN	NaN	0.021008129	0.032458739	9.367771211	0	3.714068711	NaN	NaN	NaN	NaN
A13_02	48.383	-9.8675	09/14/0003 03:01	189	NaN	0	0	0	0	0	0	348681.1407	0.947573532	0	229.1768291	195.70083	64.79132623	349121.753	11.15478691	0	0	0	0	0	NaN	NaN	NaN	NaN	NaN	NaN	NaN	NaN	NaN	NaN	NaN	NaN	NaN	NaN	NaN	NaN	0.020962608	0.032274685	9.385761989	0	3.720728798	NaN	NaN	NaN	NaN
A13_02	48.383	-9.8675	09/14/0003 03:01	190	NaN	0	0	0	0	0	0	347335.3319	0.868047344	0	217.4196318	181.7057745	60.18864302	347750.3999	10.63784751	0	0	0	0	0	NaN	NaN	NaN	NaN	NaN	NaN	NaN	NaN	NaN	NaN	NaN	NaN	NaN	NaN	NaN	NaN	0.020917087	0.03209063	9.403752768	0	3.727388884	NaN	NaN	NaN	NaN
A13_02	48.383	-9.8675	09/14/0003 03:01	191	NaN	0	0	0	0	0	0	345989.5231	0.788521156	0	205.6624346	167.710719	55.5859598	346379.0469	10.12090811	0	0	0	0	0	NaN	NaN	NaN	NaN	NaN	NaN	NaN	NaN	NaN	NaN	NaN	NaN	NaN	NaN	NaN	NaN	0.020871566	0.031906576	9.421743546	0	3.73404897	NaN	NaN	NaN	NaN
A13_02	48.383	-9.8675	09/14/0003 03:01	192	NaN	0	0	0	0	0	0	344643.7143	0.708994968	0	193.9052374	153.7156634	50.98327659	345007.6938	9.603968709	0	0	0	0	0	NaN	NaN	NaN	NaN	NaN	NaN	NaN	NaN	NaN	NaN	NaN	NaN	NaN	NaN	NaN	NaN	0.020826045	0.031722521	9.439734324	0	3.740709056	NaN	NaN	NaN	NaN
A13_02	48.383	-9.8675	09/14/0003 03:01	193	NaN	0	0	0	0	0	0	343297.9055	0.62946878	0	182.1480402	139.7206079	46.38059338	343636.3408	9.087029308	0	0	0	0	0	NaN	NaN	NaN	NaN	NaN	NaN	NaN	NaN	NaN	NaN	NaN	NaN	NaN	NaN	NaN	NaN	0.020780525	0.031538467	9.457725103	0	3.747369143	NaN	NaN	NaN	NaN
A13_02	48.383	-9.8675	09/14/0003 03:01	194	NaN	0	0	0	0	0	0	341952.0967	0.549942592	0	170.390843	125.7255524	41.77791017	342264.9877	8.570089907	0	0	0	0	0	NaN	NaN	NaN	NaN	NaN	NaN	NaN	NaN	NaN	NaN	NaN	NaN	NaN	NaN	NaN	NaN	0.020735004	0.031354412	9.475715881	0	3.754029229	NaN	NaN	NaN	NaN
A13_02	48.383	-9.8675	09/14/0003 03:01	195	NaN	0	0	0	0	0	0	340606.288	0.470416404	0	158.6336457	111.7304969	37.17522696	340893.6347	8.053150507	0	0	0	0	0	NaN	NaN	NaN	NaN	NaN	NaN	NaN	NaN	NaN	NaN	NaN	NaN	NaN	NaN	NaN	NaN	0.020689483	0.031170358	9.49370666	0	3.760689315	NaN	NaN	NaN	NaN
A13_02	48.383	-9.8675	09/14/0003 03:01	196	NaN	0	0	0	0	0	0	339260.4792	0.390890216	0	146.8764485	97.73544138	32.57254375	339522.2816	7.536211106	0	0	0	0	0	NaN	NaN	NaN	NaN	NaN	NaN	NaN	NaN	NaN	NaN	NaN	NaN	NaN	NaN	NaN	NaN	0.020643962	0.030986303	9.511697438	0	3.767349401	NaN	NaN	NaN	NaN
A13_02	48.383	-9.8675	09/14/0003 03:01	197	NaN	0	0	0	0	0	0	337914.6704	0.311364028	0	135.1192513	83.74038586	27.96986054	338150.9286	7.019271705	0	0	0	0	0	NaN	NaN	NaN	NaN	NaN	NaN	NaN	NaN	NaN	NaN	NaN	NaN	NaN	NaN	NaN	NaN	0.020598441	0.030802249	9.529688217	0	3.774009488	NaN	NaN	NaN	NaN
A13_02	48.383	-9.8675	09/14/0003 03:01	198	NaN	0	0	0	0	0	0	336568.8616	0.231837841	0	123.3620541	69.74533035	23.36717732	336779.5755	6.502332304	0	0	0	0	0	NaN	NaN	NaN	NaN	NaN	NaN	NaN	NaN	NaN	NaN	NaN	NaN	NaN	NaN	NaN	NaN	0.020552921	0.030618194	9.547678995	0	3.780669574	NaN	NaN	NaN	NaN
A13_02	48.383	-9.8675	09/14/0003 03:01	199	NaN	0	0	0	0	0	0	335223.0528	0.152311653	0	111.6048569	55.75027483	18.76449411	335408.2225	5.985392904	0	0	0	0	0	NaN	NaN	NaN	NaN	NaN	NaN	NaN	NaN	NaN	NaN	NaN	NaN	NaN	NaN	NaN	NaN	0.0205074	0.03043414	9.565669773	0	3.78732966	NaN	NaN	NaN	NaN
A13_02	48.383	-9.8675	09/14/0003 03:01	200	NaN	0	0	0	0	0	0	333877.244	0.072785465	0	99.84765965	41.75521932	14.1618109	334036.8694	5.468453503	0	0	0	0	0	NaN	NaN	NaN	NaN	NaN	NaN	NaN	NaN	NaN	NaN	NaN	NaN	NaN	NaN	NaN	NaN	0.020461879	0.030250085	9.583660552	0	3.793989746	NaN	NaN	NaN	NaN
A13_02	48.383	-9.8675	09/14/0003 03:01	201	NaN	0	0	0	0	0	0	332538.068	0	0	88.93215794	28.97468655	9.990563893	332673.2875	4.995379475	0	0	0	0	0	NaN	NaN	NaN	NaN	NaN	NaN	NaN	NaN	NaN	NaN	NaN	NaN	NaN	NaN	NaN	NaN	0.020416358	0.030066031	9.601211712	0	3.800672896	NaN	NaN	NaN	NaN
A13_02	48.383	-9.8675	09/14/0003 03:01	202	NaN	0	0	0	0	0	0	331259.5956	0	0	88.05519308	28.68895275	9.892051441	331393.4235	4.946117082	0	0	0	0	0	NaN	NaN	NaN	NaN	NaN	NaN	NaN	NaN	NaN	NaN	NaN	NaN	NaN	NaN	NaN	NaN	0.020370837	0.029881976	9.614412979	0	3.807569363	NaN	NaN	NaN	NaN
A13_02	48.383	-9.8675	09/14/0003 03:01	203	NaN	0	0	0	0	0	0	329981.1231	0	0	87.17822823	28.40321895	9.793538989	330113.5594	4.896854689	0	0	0	0	0	NaN	NaN	NaN	NaN	NaN	NaN	NaN	NaN	NaN	NaN	NaN	NaN	NaN	NaN	NaN	NaN	0.020325317	0.029697921	9.627614246	0	3.81446583	NaN	NaN	NaN	NaN
A13_02	48.383	-9.8675	09/14/0003 03:01	204	NaN	0	0	0	0	0	0	328702.6507	0	0	86.30126337	28.11748515	9.695026536	328833.6954	4.847592296	0	0	0	0	0	NaN	NaN	NaN	NaN	NaN	NaN	NaN	NaN	NaN	NaN	NaN	NaN	NaN	NaN	NaN	NaN	0.020279796	0.029513867	9.640815513	0	3.821362297	NaN	NaN	NaN	NaN
A13_02	48.383	-9.8675	09/14/0003 03:01	205	NaN	0	0	0	0	0	0	327424.1782	0	0	85.42429851	27.83175135	9.596514084	327553.8314	4.798329903	0	0	0	0	0	NaN	NaN	NaN	NaN	NaN	NaN	NaN	NaN	NaN	NaN	NaN	NaN	NaN	NaN	NaN	NaN	0.020234275	0.029329812	9.65401678	0	3.828258764	NaN	NaN	NaN	NaN
A13_02	48.383	-9.8675	09/14/0003 03:01	206	NaN	0	0	0	0	0	0	326145.7058	0	0	84.54733366	27.54601755	9.498001632	326273.9673	4.74906751	0	0	0	0	0	NaN	NaN	NaN	NaN	NaN	NaN	NaN	NaN	NaN	NaN	NaN	NaN	NaN	NaN	NaN	NaN	0.020188754	0.029145758	9.667218047	0	3.835155231	NaN	NaN	NaN	NaN
A13_02	48.383	-9.8675	09/14/0003 03:01	207	NaN	0	0	0	0	0	0	324867.2333	0	0	83.6703688	27.26028375	9.39948918	324994.1033	4.699805116	0	0	0	0	0	NaN	NaN	NaN	NaN	NaN	NaN	NaN	NaN	NaN	NaN	NaN	NaN	NaN	NaN	NaN	NaN	0.020143234	0.028961703	9.680419314	0	3.842051698	NaN	NaN	NaN	NaN
A13_02	48.383	-9.8675	09/14/0003 03:01	208	NaN	0	0	0	0	0	0	323588.7609	0	0	82.79340394	26.97454995	9.300976728	323714.2393	4.650542723	0	0	0	0	0	NaN	NaN	NaN	NaN	NaN	NaN	NaN	NaN	NaN	NaN	NaN	NaN	NaN	NaN	NaN	NaN	0.020097713	0.028777649	9.693620581	0	3.848948164	NaN	NaN	NaN	NaN
A13_02	48.383	-9.8675	09/14/0003 03:01	209	NaN	0	0	0	0	0	0	322310.2884	0	0	81.91643909	26.68881615	9.202464276	322434.3752	4.60128033	0	0	0	0	0	NaN	NaN	NaN	NaN	NaN	NaN	NaN	NaN	NaN	NaN	NaN	NaN	NaN	NaN	NaN	NaN	0.020052192	0.028593594	9.706821848	0	3.855844631	NaN	NaN	NaN	NaN
A13_02	48.383	-9.8675	09/14/0003 03:01	210	NaN	0	0	0	0	0	0	321031.816	0	0	81.03947423	26.40308235	9.103951824	321154.5112	4.552017937	0	0	0	0	0	NaN	NaN	NaN	NaN	NaN	NaN	NaN	NaN	NaN	NaN	NaN	NaN	NaN	NaN	NaN	NaN	0.020006671	0.02840954	9.720023115	0	3.862741098	NaN	NaN	NaN	NaN
A13_02	48.383	-9.8675	09/14/0003 03:01	211	NaN	0	0	0	0	0	0	319753.3435	0	0	80.16250938	26.11734855	9.005439372	319874.6471	4.502755544	0	0	0	0	0	NaN	NaN	NaN	NaN	NaN	NaN	NaN	NaN	NaN	NaN	NaN	NaN	NaN	NaN	NaN	NaN	0.01996115	0.028225485	9.733224382	0	3.869637565	NaN	NaN	NaN	NaN
A13_02	48.383	-9.8675	09/14/0003 03:01	212	NaN	0	0	0	0	0	0	318474.8711	0	0	79.28554452	25.83161475	8.90692692	318594.7831	4.453493151	0	0	0	0	0	NaN	NaN	NaN	NaN	NaN	NaN	NaN	NaN	NaN	NaN	NaN	NaN	NaN	NaN	NaN	NaN	0.01991563	0.028041431	9.746425649	0	3.876534032	NaN	NaN	NaN	NaN
A13_02	48.383	-9.8675	09/14/0003 03:01	213	NaN	0	0	0	0	0	0	317196.3986	0	0	78.40857966	25.54588095	8.808414468	317314.9191	4.404230758	0	0	0	0	0	NaN	NaN	NaN	NaN	NaN	NaN	NaN	NaN	NaN	NaN	NaN	NaN	NaN	NaN	NaN	NaN	0.019870109	0.027857376	9.759626916	0	3.883430499	NaN	NaN	NaN	NaN
A13_02	48.383	-9.8675	09/14/0003 03:01	214	NaN	0	0	0	0	0	0	315917.9262	0	0	77.53161481	25.26014714	8.709902015	316035.055	4.354968365	0	0	0	0	0	NaN	NaN	NaN	NaN	NaN	NaN	NaN	NaN	NaN	NaN	NaN	NaN	NaN	NaN	NaN	NaN	0.019824588	0.027673322	9.772828183	0	3.890326966	NaN	NaN	NaN	NaN
A13_02	48.383	-9.8675	09/14/0003 03:01	215	NaN	0	0	0	0	0	0	314639.4537	0	0	76.65464995	24.97441334	8.611389563	314755.191	4.305705972	0	0	0	0	0	NaN	NaN	NaN	NaN	NaN	NaN	NaN	NaN	NaN	NaN	NaN	NaN	NaN	NaN	NaN	NaN	0.019779067	0.027489267	9.78602945	0	3.897223432	NaN	NaN	NaN	NaN
A13_02	48.383	-9.8675	09/14/0003 03:01	216	NaN	0	0	0	0	0	0	313360.9813	0	0	75.77768509	24.68867954	8.512877111	313475.327	4.256443578	0	0	0	0	0	NaN	NaN	NaN	NaN	NaN	NaN	NaN	NaN	NaN	NaN	NaN	NaN	NaN	NaN	NaN	NaN	0.019733546	0.027305213	9.799230717	0	3.904119899	NaN	NaN	NaN	NaN
A13_02	48.383	-9.8675	09/14/0003 03:01	217	NaN	0	0	0	0	0	0	312082.5088	0	0	74.90072024	24.40294574	8.414364659	312195.4629	4.207181185	0	0	0	0	0	NaN	NaN	NaN	NaN	NaN	NaN	NaN	NaN	NaN	NaN	NaN	NaN	NaN	NaN	NaN	NaN	0.019688026	0.027121158	9.812431984	0	3.911016366	NaN	NaN	NaN	NaN
A13_02	48.383	-9.8675	09/14/0003 03:01	218	NaN	0	0	0	0	0	0	310804.0364	0	0	74.02375538	24.11721194	8.315852207	310915.5989	4.157918792	0	0	0	0	0	NaN	NaN	NaN	NaN	NaN	NaN	NaN	NaN	NaN	NaN	NaN	NaN	NaN	NaN	NaN	NaN	0.019642505	0.026937104	9.825633251	0	3.917912833	NaN	NaN	NaN	NaN
A13_02	48.383	-9.8675	09/14/0003 03:01	219	NaN	0	0	0	0	0	0	309525.5639	0	0	73.14679052	23.83147814	8.217339755	309635.7348	4.108656399	0	0	0	0	0	NaN	NaN	NaN	NaN	NaN	NaN	NaN	NaN	NaN	NaN	NaN	NaN	NaN	NaN	NaN	NaN	0.019596984	0.026753049	9.838834518	0	3.9248093	NaN	NaN	NaN	NaN
A13_02	48.383	-9.8675	09/14/0003 03:01	220	NaN	0	0	0	0	0	0	308247.0915	0	0	72.26982567	23.54574434	8.118827303	308355.8708	4.059394006	0	0	0	0	0	NaN	NaN	NaN	NaN	NaN	NaN	NaN	NaN	NaN	NaN	NaN	NaN	NaN	NaN	NaN	NaN	0.019551463	0.026568994	9.852035784	0	3.931705767	NaN	NaN	NaN	NaN
A13_02	48.383	-9.8675	09/14/0003 03:01	221	NaN	0	0	0	0	0	0	306968.619	0	0	71.39286081	23.26001054	8.020314851	307076.0068	4.010131613	0	0	0	0	0	NaN	NaN	NaN	NaN	NaN	NaN	NaN	NaN	NaN	NaN	NaN	NaN	NaN	NaN	NaN	NaN	0.019505943	0.02638494	9.865237051	0	3.938602234	NaN	NaN	NaN	NaN
A13_02	48.383	-9.8675	09/14/0003 03:01	222	NaN	0	0	0	0	0	0	305690.1466	0	0	70.51589595	22.97427674	7.921802399	305796.1427	3.96086922	0	0	0	0	0	NaN	NaN	NaN	NaN	NaN	NaN	NaN	NaN	NaN	NaN	NaN	NaN	NaN	NaN	NaN	NaN	0.019460422	0.026200885	9.878438318	0	3.9454987	NaN	NaN	NaN	NaN
A13_02	48.383	-9.8675	09/14/0003 03:01	223	NaN	0	0	0	0	0	0	304411.6741	0	0	69.6389311	22.68854294	7.823289947	304516.2787	3.911606827	0	0	0	0	0	NaN	NaN	NaN	NaN	NaN	NaN	NaN	NaN	NaN	NaN	NaN	NaN	NaN	NaN	NaN	NaN	0.019414901	0.026016831	9.891639585	0	3.952395167	NaN	NaN	NaN	NaN
A13_02	48.383	-9.8675	09/14/0003 03:01	224	NaN	0	0	0	0	0	0	303133.2017	0	0	68.76196624	22.40280914	7.724777494	303236.4147	3.862344433	0	0	0	0	0	NaN	NaN	NaN	NaN	NaN	NaN	NaN	NaN	NaN	NaN	NaN	NaN	NaN	NaN	NaN	NaN	0.01936938	0.025832776	9.904840852	0	3.959291634	NaN	NaN	NaN	NaN
A13_02	48.383	-9.8675	09/14/0003 03:01	225	NaN	0	0	0	0	0	0	301854.7292	0	0	67.88500139	22.11707534	7.626265042	301956.5506	3.81308204	0	0	0	0	0	NaN	NaN	NaN	NaN	NaN	NaN	NaN	NaN	NaN	NaN	NaN	NaN	NaN	NaN	NaN	NaN	0.019323859	0.025648722	9.918042119	0	3.966188101	NaN	NaN	NaN	NaN
A13_02	48.383	-9.8675	09/14/0003 03:01	226	NaN	0	0	0	0	0	0	300576.2568	0	0	67.00803653	21.83134154	7.52775259	300676.6866	3.763819647	0	0	0	0	0	NaN	NaN	NaN	NaN	NaN	NaN	NaN	NaN	NaN	NaN	NaN	NaN	NaN	NaN	NaN	NaN	0.019278339	0.025464667	9.931243386	0	3.973084568	NaN	NaN	NaN	NaN
A13_02	48.383	-9.8675	09/14/0003 03:01	227	NaN	0	0	0	0	0	0	299297.7843	0	0	66.13107167	21.54560774	7.429240138	299396.8226	3.714557254	0	0	0	0	0	NaN	NaN	NaN	NaN	NaN	NaN	NaN	NaN	NaN	NaN	NaN	NaN	NaN	NaN	NaN	NaN	0.019232818	0.025280613	9.944444653	0	3.979981035	NaN	NaN	NaN	NaN
A13_02	48.383	-9.8675	09/14/0003 03:01	228	NaN	0	0	0	0	0	0	298019.3119	0	0	65.25410682	21.25987394	7.330727686	298116.9585	3.665294861	0	0	0	0	0	NaN	NaN	NaN	NaN	NaN	NaN	NaN	NaN	NaN	NaN	NaN	NaN	NaN	NaN	NaN	NaN	0.019187297	0.025096558	9.95764592	0	3.986877501	NaN	NaN	NaN	NaN
A13_02	48.383	-9.8675	09/14/0003 03:01	229	NaN	0	0	0	0	0	0	296740.8394	0	0	64.37714196	20.97414014	7.232215234	296837.0945	3.616032468	0	0	0	0	0	NaN	NaN	NaN	NaN	NaN	NaN	NaN	NaN	NaN	NaN	NaN	NaN	NaN	NaN	NaN	NaN	0.019141776	0.024912504	9.970847187	0	3.993773968	NaN	NaN	NaN	NaN
A13_02	48.383	-9.8675	09/14/0003 03:01	230	NaN	0	0	0	0	0	0	295462.367	0	0	63.5001771	20.68840634	7.133702782	295557.2304	3.566770075	0	0	0	0	0	NaN	NaN	NaN	NaN	NaN	NaN	NaN	NaN	NaN	NaN	NaN	NaN	NaN	NaN	NaN	NaN	0.019096255	0.024728449	9.984048454	0	4.000670435	NaN	NaN	NaN	NaN
A13_02	48.383	-9.8675	09/14/0003 03:01	231	NaN	0	0	0	0	0	0	294183.8945	0	0	62.62321225	20.40267254	7.03519033	294277.3664	3.517507682	0	0	0	0	0	NaN	NaN	NaN	NaN	NaN	NaN	NaN	NaN	NaN	NaN	NaN	NaN	NaN	NaN	NaN	NaN	0.019050735	0.024544395	9.997249721	0	4.007566902	NaN	NaN	NaN	NaN
A13_02	48.383	-9.8675	09/14/0003 03:01	232	NaN	0	0	0	0	0	0	292905.4221	0	0	61.74624739	20.11693873	6.936677878	292997.5024	3.468245289	0	0	0	0	0	NaN	NaN	NaN	NaN	NaN	NaN	NaN	NaN	NaN	NaN	NaN	NaN	NaN	NaN	NaN	NaN	0.019005214	0.02436034	10.01045099	0	4.014463369	NaN	NaN	NaN	NaN
A13_02	48.383	-9.8675	09/14/0003 03:01	233	NaN	0	0	0	0	0	0	291626.9496	0	0	60.86928253	19.83120493	6.838165426	291717.6383	3.418982895	0	0	0	0	0	NaN	NaN	NaN	NaN	NaN	NaN	NaN	NaN	NaN	NaN	NaN	NaN	NaN	NaN	NaN	NaN	0.018959693	0.024176286	10.02365225	0	4.021359836	NaN	NaN	NaN	NaN
A13_02	48.383	-9.8675	09/14/0003 03:01	234	NaN	0	0	0	0	0	0	290348.4772	0	0	59.99231768	19.54547113	6.739652973	290437.7743	3.369720502	0	0	0	0	0	NaN	NaN	NaN	NaN	NaN	NaN	NaN	NaN	NaN	NaN	NaN	NaN	NaN	NaN	NaN	NaN	0.018914172	0.023992231	10.03685352	0	4.028256303	NaN	NaN	NaN	NaN
A13_02	48.383	-9.8675	09/14/0003 03:01	235	NaN	0	0	0	0	0	0	289070.0048	0	0	59.11535282	19.25973733	6.641140521	289157.9103	3.320458109	0	0	0	0	0	NaN	NaN	NaN	NaN	NaN	NaN	NaN	NaN	NaN	NaN	NaN	NaN	NaN	NaN	NaN	NaN	0.018868651	0.023808177	10.05005479	0	4.035152769	NaN	NaN	NaN	NaN
A13_02	48.383	-9.8675	09/14/0003 03:01	236	NaN	0	0	0	0	0	0	287791.5323	0	0	58.23838796	18.97400353	6.542628069	287878.0462	3.271195716	0	0	0	0	0	NaN	NaN	NaN	NaN	NaN	NaN	NaN	NaN	NaN	NaN	NaN	NaN	NaN	NaN	NaN	NaN	0.018823131	0.023624122	10.06325606	0	4.042049236	NaN	NaN	NaN	NaN
A13_02	48.383	-9.8675	09/14/0003 03:01	237	NaN	0	0	0	0	0	0	286513.0599	0	0	57.36142311	18.68826973	6.444115617	286598.1822	3.221933323	0	0	0	0	0	NaN	NaN	NaN	NaN	NaN	NaN	NaN	NaN	NaN	NaN	NaN	NaN	NaN	NaN	NaN	NaN	0.01877761	0.023440067	10.07645732	0	4.048945703	NaN	NaN	NaN	NaN
A13_02	48.383	-9.8675	09/14/0003 03:01	238	NaN	0	0	0	0	0	0	285234.5874	0	0	56.48445825	18.40253593	6.345603165	285318.3181	3.17267093	0	0	0	0	0	NaN	NaN	NaN	NaN	NaN	NaN	NaN	NaN	NaN	NaN	NaN	NaN	NaN	NaN	NaN	NaN	0.018732089	0.023256013	10.08965859	0	4.05584217	NaN	NaN	NaN	NaN
A13_02	48.383	-9.8675	09/14/0003 03:01	239	NaN	0	0	0	0	0	0	283956.115	0	0	55.6074934	18.11680213	6.247090713	284038.4541	3.123408537	0	0	0	0	0	NaN	NaN	NaN	NaN	NaN	NaN	NaN	NaN	NaN	NaN	NaN	NaN	NaN	NaN	NaN	NaN	0.018686568	0.023071958	10.10285986	0	4.062738637	NaN	NaN	NaN	NaN
A13_02	48.383	-9.8675	09/14/0003 03:01	240	NaN	0	0	0	0	0	0	282677.6425	0	0	54.73052854	17.83106833	6.148578261	282758.5901	3.074146144	0	0	0	0	0	NaN	NaN	NaN	NaN	NaN	NaN	NaN	NaN	NaN	NaN	NaN	NaN	NaN	NaN	NaN	NaN	0.018641048	0.022887904	10.11606112	0	4.069635104	NaN	NaN	NaN	NaN
A13_02	48.383	-9.8675	09/14/0003 03:01	241	NaN	0	0	0	0	0	0	281399.1701	0	0	53.85356368	17.54533453	6.050065809	281478.726	3.024883751	0	0	0	0	0	NaN	NaN	NaN	NaN	NaN	NaN	NaN	NaN	NaN	NaN	NaN	NaN	NaN	NaN	NaN	NaN	0.018595527	0.022703849	10.12926239	0	4.076531571	NaN	NaN	NaN	NaN
A13_02	48.383	-9.8675	09/14/0003 03:01	242	NaN	0	0	0	0	0	0	280120.6976	0	0	52.97659883	17.25960073	5.951553357	280198.862	2.975621357	0	0	0	0	0	NaN	NaN	NaN	NaN	NaN	NaN	NaN	NaN	NaN	NaN	NaN	NaN	NaN	NaN	NaN	NaN	0.018550006	0.022519795	10.14246366	0	4.083428037	NaN	NaN	NaN	NaN
A13_02	48.383	-9.8675	09/14/0003 03:01	243	NaN	0	0	0	0	0	0	278842.2252	0	0	52.09963397	16.97386693	5.853040905	278918.998	2.926358964	0	0	0	0	0	NaN	NaN	NaN	NaN	NaN	NaN	NaN	NaN	NaN	NaN	NaN	NaN	NaN	NaN	NaN	NaN	0.018504485	0.02233574	10.15566492	0	4.090324504	NaN	NaN	NaN	NaN
A13_02	48.383	-9.8675	09/14/0003 03:01	244	NaN	0	0	0	0	0	0	277563.7527	0	0	51.22266911	16.68813313	5.754528452	277639.1339	2.877096571	0	0	0	0	0	NaN	NaN	NaN	NaN	NaN	NaN	NaN	NaN	NaN	NaN	NaN	NaN	NaN	NaN	NaN	NaN	0.018458964	0.022151686	10.16886619	0	4.097220971	NaN	NaN	NaN	NaN
A13_02	48.383	-9.8675	09/14/0003 03:01	245	NaN	0	0	0	0	0	0	276285.2803	0	0	50.34570426	16.40239933	5.656016	276359.2699	2.827834178	0	0	0	0	0	NaN	NaN	NaN	NaN	NaN	NaN	NaN	NaN	NaN	NaN	NaN	NaN	NaN	NaN	NaN	NaN	0.018413444	0.021967631	10.18206746	0	4.104117438	NaN	NaN	NaN	NaN
A13_02	48.383	-9.8675	09/14/0003 03:01	246	NaN	0	0	0	0	0	0	275006.8078	0	0	49.4687394	16.11666553	5.557503548	275079.4058	2.778571785	0	0	0	0	0	NaN	NaN	NaN	NaN	NaN	NaN	NaN	NaN	NaN	NaN	NaN	NaN	NaN	NaN	NaN	NaN	0.018367923	0.021783577	10.19526873	0	4.111013905	NaN	NaN	NaN	NaN
A13_02	48.383	-9.8675	09/14/0003 03:01	247	NaN	0	0	0	0	0	0	273728.3354	0	0	48.59177454	15.83093173	5.458991096	273799.5418	2.729309392	0	0	0	0	0	NaN	NaN	NaN	NaN	NaN	NaN	NaN	NaN	NaN	NaN	NaN	NaN	NaN	NaN	NaN	NaN	0.018322402	0.021599522	10.20846999	0	4.117910372	NaN	NaN	NaN	NaN
A13_02	48.383	-9.8675	09/14/0003 03:01	248	NaN	0	0	0	0	0	0	272449.8629	0	0	47.71480969	15.54519793	5.360478644	272519.6778	2.680046999	0	0	0	0	0	NaN	NaN	NaN	NaN	NaN	NaN	NaN	NaN	NaN	NaN	NaN	NaN	NaN	NaN	NaN	NaN	0.018276881	0.021415468	10.22167126	0	4.124806839	NaN	NaN	NaN	NaN
A13_02	48.383	-9.8675	09/14/0003 03:01	249	NaN	0	0	0	0	0	0	271171.3905	0	0	46.83784483	15.25946413	5.261966192	271239.8137	2.630784606	0	0	0	0	0	NaN	NaN	NaN	NaN	NaN	NaN	NaN	NaN	NaN	NaN	NaN	NaN	NaN	NaN	NaN	NaN	0.01823136	0.021231413	10.23487253	0	4.131703305	NaN	NaN	NaN	NaN
A13_02	48.383	-9.8675	09/14/0003 03:01	250	NaN	0	0	0	0	0	0	269892.918	0	0	45.96087998	14.97373032	5.16345374	269959.9497	2.581522213	0	0	0	0	0	NaN	NaN	NaN	NaN	NaN	NaN	NaN	NaN	NaN	NaN	NaN	NaN	NaN	NaN	NaN	NaN	0.01818584	0.021047359	10.24807379	0	4.138599772	NaN	NaN	NaN	NaN
A13_02	48.383	-9.8675	09/14/0003 03:01	251	NaN	0	0	0	0	0	0	268614.4456	0	0	45.08391512	14.68799652	5.064941288	268680.0857	2.532259819	0	0	0	0	0	NaN	NaN	NaN	NaN	NaN	NaN	NaN	NaN	NaN	NaN	NaN	NaN	NaN	NaN	NaN	NaN	0.018140319	0.020863304	10.26127506	0	4.145496239	NaN	NaN	NaN	NaN
A13_02	48.383	-9.8675	09/14/0003 03:01	252	NaN	0	0	0	0	0	0	267335.9731	0	0	44.20695026	14.40226272	4.966428836	267400.2216	2.482997426	0	0	0	0	0	NaN	NaN	NaN	NaN	NaN	NaN	NaN	NaN	NaN	NaN	NaN	NaN	NaN	NaN	NaN	NaN	0.018094798	0.02067925	10.27447633	0	4.152392706	NaN	NaN	NaN	NaN
A13_02	48.383	-9.8675	09/14/0003 03:01	253	NaN	0	0	0	0	0	0	266057.5007	0	0	43.32998541	14.11652892	4.867916384	266120.3576	2.433735033	0	0	0	0	0	NaN	NaN	NaN	NaN	NaN	NaN	NaN	NaN	NaN	NaN	NaN	NaN	NaN	NaN	NaN	NaN	0.018049277	0.020495195	10.28767759	0	4.159289173	NaN	NaN	NaN	NaN
A13_02	48.383	-9.8675	09/14/0003 03:01	254	NaN	0	0	0	0	0	0	264779.0282	0	0	42.45302055	13.83079512	4.769403931	264840.4935	2.38447264	0	0	0	0	0	NaN	NaN	NaN	NaN	NaN	NaN	NaN	NaN	NaN	NaN	NaN	NaN	NaN	NaN	NaN	NaN	0.018003757	0.02031114	10.30087886	0	4.16618564	NaN	NaN	NaN	NaN
A13_02	48.383	-9.8675	09/14/0003 03:01	255	NaN	0	0	0	0	0	0	263500.5558	0	0	41.57605569	13.54506132	4.670891479	263560.6295	2.335210247	0	0	0	0	0	NaN	NaN	NaN	NaN	NaN	NaN	NaN	NaN	NaN	NaN	NaN	NaN	NaN	NaN	NaN	NaN	0.017958236	0.020127086	10.31408013	0	4.173082106	NaN	NaN	NaN	NaN
A13_02	48.383	-9.8675	09/14/0003 03:01	256	NaN	0	0	0	0	0	0	262222.0833	0	0	40.69909084	13.25932752	4.572379027	262280.7655	2.285947854	0	0	0	0	0	NaN	NaN	NaN	NaN	NaN	NaN	NaN	NaN	NaN	NaN	NaN	NaN	NaN	NaN	NaN	NaN	0.017912715	0.019943031	10.32728139	0	4.179978573	NaN	NaN	NaN	NaN
A13_02	48.383	-9.8675	09/14/0003 03:01	257	NaN	0	0	0	0	0	0	260943.6109	0	0	39.82212598	12.97359372	4.473866575	261000.9014	2.236685461	0	0	0	0	0	NaN	NaN	NaN	NaN	NaN	NaN	NaN	NaN	NaN	NaN	NaN	NaN	NaN	NaN	NaN	NaN	0.017867194	0.019758977	10.34048266	0	4.18687504	NaN	NaN	NaN	NaN
A13_02	48.383	-9.8675	09/14/0003 03:01	258	NaN	0	0	0	0	0	0	259665.1384	0	0	38.94516112	12.68785992	4.375354123	259721.0374	2.187423068	0	0	0	0	0	NaN	NaN	NaN	NaN	NaN	NaN	NaN	NaN	NaN	NaN	NaN	NaN	NaN	NaN	NaN	NaN	0.017821673	0.019574922	10.35368393	0	4.193771507	NaN	NaN	NaN	NaN
A13_02	48.383	-9.8675	09/14/0003 03:01	259	NaN	0	0	0	0	0	0	258386.666	0	0	38.06819627	12.40212612	4.276841671	258441.1734	2.138160674	0	0	0	0	0	NaN	NaN	NaN	NaN	NaN	NaN	NaN	NaN	NaN	NaN	NaN	NaN	NaN	NaN	NaN	NaN	0.017776153	0.019390868	10.3668852	0	4.200667974	NaN	NaN	NaN	NaN
A13_02	48.383	-9.8675	09/14/0003 03:01	260	NaN	0	0	0	0	0	0	257108.1935	0	0	37.19123141	12.11639232	4.178329219	257161.3093	2.088898281	0	0	0	0	0	NaN	NaN	NaN	NaN	NaN	NaN	NaN	NaN	NaN	NaN	NaN	NaN	NaN	NaN	NaN	NaN	0.017730632	0.019206813	10.38008646	0	4.207564441	NaN	NaN	NaN	NaN
A13_02	48.383	-9.8675	09/14/0003 03:01	261	NaN	0	0	0	0	0	0	255829.7211	0	0	36.31426655	11.83065852	4.079816767	255881.4453	2.039635888	0	0	0	0	0	NaN	NaN	NaN	NaN	NaN	NaN	NaN	NaN	NaN	NaN	NaN	NaN	NaN	NaN	NaN	NaN	0.017685111	0.019022759	10.39328773	0	4.214460908	NaN	NaN	NaN	NaN
A13_02	48.383	-9.8675	09/14/0003 03:01	262	NaN	0	0	0	0	0	0	254551.2486	0	0	35.4373017	11.54492472	3.981304315	254601.5813	1.990373495	0	0	0	0	0	NaN	NaN	NaN	NaN	NaN	NaN	NaN	NaN	NaN	NaN	NaN	NaN	NaN	NaN	NaN	NaN	0.01763959	0.018838704	10.406489	0	4.221357374	NaN	NaN	NaN	NaN
A13_02	48.383	-9.8675	09/14/0003 03:01	263	NaN	0	0	0	0	0	0	253272.7762	0	0	34.56033684	11.25919092	3.882791863	253321.7172	1.941111102	0	0	0	0	0	NaN	NaN	NaN	NaN	NaN	NaN	NaN	NaN	NaN	NaN	NaN	NaN	NaN	NaN	NaN	NaN	0.017594069	0.01865465	10.41969026	0	4.228253841	NaN	NaN	NaN	NaN
A13_02	48.383	-9.8675	09/14/0003 03:01	264	NaN	0	0	0	0	0	0	251994.3037	0	0	33.68337199	10.97345712	3.78427941	252041.8532	1.891848709	0	0	0	0	0	NaN	NaN	NaN	NaN	NaN	NaN	NaN	NaN	NaN	NaN	NaN	NaN	NaN	NaN	NaN	NaN	0.017548549	0.018470595	10.43289153	0	4.235150308	NaN	NaN	NaN	NaN
A13_02	48.383	-9.8675	09/14/0003 03:01	265	NaN	0	0	0	0	0	0	250715.8313	0	0	32.80640713	10.68772332	3.685766958	250761.9891	1.842586316	0	0	0	0	0	NaN	NaN	NaN	NaN	NaN	NaN	NaN	NaN	NaN	NaN	NaN	NaN	NaN	NaN	NaN	NaN	0.017503028	0.018286541	10.4460928	0	4.242046775	NaN	NaN	NaN	NaN
A13_02	48.383	-9.8675	09/14/0003 03:01	266	NaN	0	0	0	0	0	0	249437.3588	0	0	31.92944227	10.40198952	3.587254506	249482.1251	1.793323923	0	0	0	0	0	NaN	NaN	NaN	NaN	NaN	NaN	NaN	NaN	NaN	NaN	NaN	NaN	NaN	NaN	NaN	NaN	0.017457507	0.018102486	10.45929406	0	4.248943242	NaN	NaN	NaN	NaN
A13_02	48.383	-9.8675	09/14/0003 03:01	267	NaN	0	0	0	0	0	0	248158.8864	0	0	31.05247742	10.11625572	3.488742054	248202.2611	1.74406153	0	0	0	0	0	NaN	NaN	NaN	NaN	NaN	NaN	NaN	NaN	NaN	NaN	NaN	NaN	NaN	NaN	NaN	NaN	0.017411986	0.017918432	10.47249533	0	4.255839709	NaN	NaN	NaN	NaN
A13_02	48.383	-9.8675	09/14/0003 03:01	268	NaN	0	0	0	0	0	0	246880.4139	0	0	30.17551256	9.830521915	3.390229602	246922.397	1.694799136	0	0	0	0	0	NaN	NaN	NaN	NaN	NaN	NaN	NaN	NaN	NaN	NaN	NaN	NaN	NaN	NaN	NaN	NaN	0.017366465	0.017734377	10.4856966	0	4.262736176	NaN	NaN	NaN	NaN
A13_02	48.383	-9.8675	09/14/0003 03:01	269	NaN	0	0	0	0	0	0	245601.9415	0	0	29.2985477	9.544788114	3.29171715	245642.533	1.645536743	0	0	0	0	0	NaN	NaN	NaN	NaN	NaN	NaN	NaN	NaN	NaN	NaN	NaN	NaN	NaN	NaN	NaN	NaN	0.017320945	0.017550323	10.49889786	0	4.269632642	NaN	NaN	NaN	NaN
A13_02	48.383	-9.8675	09/14/0003 03:01	270	NaN	0	0	0	0	0	0	244323.469	0	0	28.42158285	9.259054314	3.193204698	244362.669	1.59627435	0	0	0	0	0	NaN	NaN	NaN	NaN	NaN	NaN	NaN	NaN	NaN	NaN	NaN	NaN	NaN	NaN	NaN	NaN	0.017275424	0.017366268	10.51209913	0	4.276529109	NaN	NaN	NaN	NaN
A13_02	48.383	-9.8675	09/14/0003 03:01	271	NaN	0	0	0	0	0	0	243044.9966	0	0	27.54461799	8.973320513	3.094692246	243082.8049	1.547011957	0	0	0	0	0	NaN	NaN	NaN	NaN	NaN	NaN	NaN	NaN	NaN	NaN	NaN	NaN	NaN	NaN	NaN	NaN	0.017229903	0.017182213	10.5253004	0	4.283425576	NaN	NaN	NaN	NaN
A13_02	48.383	-9.8675	09/14/0003 03:01	272	NaN	0	0	0	0	0	0	241766.5241	0	0	26.66765313	8.687586713	2.996179794	241802.9409	1.497749564	0	0	0	0	0	NaN	NaN	NaN	NaN	NaN	NaN	NaN	NaN	NaN	NaN	NaN	NaN	NaN	NaN	NaN	NaN	0.017184382	0.016998159	10.53850167	0	4.290322043	NaN	NaN	NaN	NaN
A13_02	48.383	-9.8675	09/14/0003 03:01	273	NaN	0	0	0	0	0	0	240488.0517	0	0	25.79068828	8.401852912	2.897667342	240523.0768	1.448487171	0	0	0	0	0	NaN	NaN	NaN	NaN	NaN	NaN	NaN	NaN	NaN	NaN	NaN	NaN	NaN	NaN	NaN	NaN	0.017138862	0.016814104	10.55170293	0	4.29721851	NaN	NaN	NaN	NaN
A13_02	48.383	-9.8675	09/14/0003 03:01	274	NaN	0	0	0	0	0	0	239209.5792	0	0	24.91372342	8.116119112	2.799154889	239243.2128	1.399224778	0	0	0	0	0	NaN	NaN	NaN	NaN	NaN	NaN	NaN	NaN	NaN	NaN	NaN	NaN	NaN	NaN	NaN	NaN	0.017093341	0.01663005	10.5649042	0	4.304114977	NaN	NaN	NaN	NaN
A13_02	48.383	-9.8675	09/14/0003 03:01	275	NaN	0	0	0	0	0	0	237931.1068	0	0	24.03675856	7.830385311	2.700642437	237963.3488	1.349962385	0	0	0	0	0	NaN	NaN	NaN	NaN	NaN	NaN	NaN	NaN	NaN	NaN	NaN	NaN	NaN	NaN	NaN	NaN	0.01704782	0.016445995	10.57810547	0	4.311011444	NaN	NaN	NaN	NaN
A13_02	48.383	-9.8675	09/14/0003 03:01	276	NaN	0	0	0	0	0	0	236652.6343	0	0	23.15979371	7.544651511	2.602129985	236683.4847	1.300699992	0	0	0	0	0	NaN	NaN	NaN	NaN	NaN	NaN	NaN	NaN	NaN	NaN	NaN	NaN	NaN	NaN	NaN	NaN	0.017002299	0.016261941	10.59130673	0	4.31790791	NaN	NaN	NaN	NaN
A13_02	48.383	-9.8675	09/14/0003 03:01	277	NaN	0	0	0	0	0	0	235374.1619	0	0	22.28282885	7.25891771	2.503617533	235403.6207	1.251437598	0	0	0	0	0	NaN	NaN	NaN	NaN	NaN	NaN	NaN	NaN	NaN	NaN	NaN	NaN	NaN	NaN	NaN	NaN	0.016956778	0.016077886	10.604508	0	4.324804377	NaN	NaN	NaN	NaN
A13_02	48.383	-9.8675	09/14/0003 03:01	278	NaN	0	0	0	0	0	0	234095.6894	0	0	21.405864	6.973183909	2.405105081	234123.7567	1.202175205	0	0	0	0	0	NaN	NaN	NaN	NaN	NaN	NaN	NaN	NaN	NaN	NaN	NaN	NaN	NaN	NaN	NaN	NaN	0.016911258	0.015893832	10.61770927	0	4.331700844	NaN	NaN	NaN	NaN
A13_02	48.383	-9.8675	09/14/0003 03:01	279	NaN	0	0	0	0	0	0	232817.217	0	0	20.52889914	6.687450109	2.306592629	232843.8926	1.152912812	0	0	0	0	0	NaN	NaN	NaN	NaN	NaN	NaN	NaN	NaN	NaN	NaN	NaN	NaN	NaN	NaN	NaN	NaN	0.016865737	0.015709777	10.63091053	0	4.338597311	NaN	NaN	NaN	NaN
A13_02	48.383	-9.8675	09/14/0003 03:01	280	NaN	0	0	0	0	0	0	231538.7445	0	0	19.65193428	6.401716308	2.208080177	231564.0286	1.103650419	0	0	0	0	0	NaN	NaN	NaN	NaN	NaN	NaN	NaN	NaN	NaN	NaN	NaN	NaN	NaN	NaN	NaN	NaN	0.016820216	0.015525723	10.6441118	0	4.345493778	NaN	NaN	NaN	NaN
A13_02	48.383	-9.8675	09/14/0003 03:01	281	NaN	0	0	0	0	0	0	230260.2721	0	0	18.77496943	6.115982508	2.109567725	230284.1645	1.054388026	0	0	0	0	0	NaN	NaN	NaN	NaN	NaN	NaN	NaN	NaN	NaN	NaN	NaN	NaN	NaN	NaN	NaN	NaN	0.016774695	0.015341668	10.65731307	0	4.352390245	NaN	NaN	NaN	NaN
A13_02	48.383	-9.8675	09/14/0003 03:01	282	NaN	0	0	0	0	0	0	228981.7996	0	0	17.89800457	5.830248707	2.011055273	229004.3005	1.005125633	0	0	0	0	0	NaN	NaN	NaN	NaN	NaN	NaN	NaN	NaN	NaN	NaN	NaN	NaN	NaN	NaN	NaN	NaN	0.016729174	0.015157614	10.67051434	0	4.359286711	NaN	NaN	NaN	NaN
A13_02	48.383	-9.8675	09/14/0003 03:01	283	NaN	0	0	0	0	0	0	227703.3272	0	0	17.02103971	5.544514907	1.912542821	227724.4365	0.95586324	0	0	0	0	0	NaN	NaN	NaN	NaN	NaN	NaN	NaN	NaN	NaN	NaN	NaN	NaN	NaN	NaN	NaN	NaN	0.016683654	0.014973559	10.6837156	0	4.366183178	NaN	NaN	NaN	NaN
A13_02	48.383	-9.8675	09/14/0003 03:01	284	NaN	0	0	0	0	0	0	226424.8547	0	0	16.14407486	5.258781106	1.814030368	226444.5724	0.906600847	0	0	0	0	0	NaN	NaN	NaN	NaN	NaN	NaN	NaN	NaN	NaN	NaN	NaN	NaN	NaN	NaN	NaN	NaN	0.016638133	0.014789505	10.69691687	0	4.373079645	NaN	NaN	NaN	NaN
A13_02	48.383	-9.8675	09/14/0003 03:01	285	NaN	0	0	0	0	0	0	225146.3823	0	0	15.26711	4.973047306	1.715517916	225164.7084	0.857338453	0	0	0	0	0	NaN	NaN	NaN	NaN	NaN	NaN	NaN	NaN	NaN	NaN	NaN	NaN	NaN	NaN	NaN	NaN	0.016592612	0.01460545	10.71011814	0	4.379976112	NaN	NaN	NaN	NaN
A13_02	48.383	-9.8675	09/14/0003 03:01	286	NaN	0	0	0	0	0	0	223867.9099	0	0	14.39014514	4.687313505	1.617005464	223884.8444	0.80807606	0	0	0	0	0	NaN	NaN	NaN	NaN	NaN	NaN	NaN	NaN	NaN	NaN	NaN	NaN	NaN	NaN	NaN	NaN	0.016547091	0.014421396	10.7233194	0	4.386872579	NaN	NaN	NaN	NaN
A13_02	48.383	-9.8675	09/14/0003 03:01	287	NaN	0	0	0	0	0	0	222589.4374	0	0	13.51318029	4.401579704	1.518493012	222604.9803	0.758813667	0	0	0	0	0	NaN	NaN	NaN	NaN	NaN	NaN	NaN	NaN	NaN	NaN	NaN	NaN	NaN	NaN	NaN	NaN	0.016501571	0.014237341	10.73652067	0	4.393769046	NaN	NaN	NaN	NaN
A13_02	48.383	-9.8675	09/14/0003 03:01	288	NaN	0	0	0	0	0	0	221310.965	0	0	12.63621543	4.115845904	1.41998056	221325.1163	0.709551274	0	0	0	0	0	NaN	NaN	NaN	NaN	NaN	NaN	NaN	NaN	NaN	NaN	NaN	NaN	NaN	NaN	NaN	NaN	0.01645605	0.014053286	10.74972194	0	4.400665513	NaN	NaN	NaN	NaN
A13_02	48.383	-9.8675	09/14/0003 03:01	289	NaN	0	0	0	0	0	0	220032.4925	0	0	11.75925058	3.830112103	1.321468108	220045.2523	0.660288881	0	0	0	0	0	NaN	NaN	NaN	NaN	NaN	NaN	NaN	NaN	NaN	NaN	NaN	NaN	NaN	NaN	NaN	NaN	0.016410529	0.013869232	10.7629232	0	4.407561979	NaN	NaN	NaN	NaN
A13_02	48.383	-9.8675	09/14/0003 03:01	290	NaN	0	0	0	0	0	0	218754.0201	0	0	10.88228572	3.544378303	1.222955656	218765.3882	0.611026488	0	0	0	0	0	NaN	NaN	NaN	NaN	NaN	NaN	NaN	NaN	NaN	NaN	NaN	NaN	NaN	NaN	NaN	NaN	0.016365008	0.013685177	10.77612447	0	4.414458446	NaN	NaN	NaN	NaN
A13_02	48.383	-9.8675	09/14/0003 03:01	291	NaN	0	0	0	0	0	0	217475.5476	0	0	10.00532086	3.258644502	1.124443204	217485.5242	0.561764095	0	0	0	0	0	NaN	NaN	NaN	NaN	NaN	NaN	NaN	NaN	NaN	NaN	NaN	NaN	NaN	NaN	NaN	NaN	0.016319487	0.013501123	10.78932574	0	4.421354913	NaN	NaN	NaN	NaN
A13_02	48.383	-9.8675	09/14/0003 03:01	292	NaN	0	0	0	0	0	0	216197.0752	0	0	9.128356006	2.972910702	1.025930752	216205.6601	0.512501702	0	0	0	0	0	NaN	NaN	NaN	NaN	NaN	NaN	NaN	NaN	NaN	NaN	NaN	NaN	NaN	NaN	NaN	NaN	0.016273967	0.013317068	10.802527	0	4.42825138	NaN	NaN	NaN	NaN
A13_02	48.383	-9.8675	09/14/0003 03:01	293	NaN	0	0	0	0	0	0	214918.6027	0	0	8.251391149	2.687176901	0.9274183	214925.7961	0.463239309	0	0	0	0	0	NaN	NaN	NaN	NaN	NaN	NaN	NaN	NaN	NaN	NaN	NaN	NaN	NaN	NaN	NaN	NaN	0.016228446	0.013133014	10.81572827	0	4.435147847	NaN	NaN	NaN	NaN
A13_02	48.383	-9.8675	09/14/0003 03:01	294	NaN	0	0	0	0	0	0	213640.1303	0	0	7.374426293	2.401443101	0.828905847	213645.9321	0.413976915	0	0	0	0	0	NaN	NaN	NaN	NaN	NaN	NaN	NaN	NaN	NaN	NaN	NaN	NaN	NaN	NaN	NaN	NaN	0.016182925	0.012948959	10.82892954	0	4.442044314	NaN	NaN	NaN	NaN
A13_02	48.383	-9.8675	09/14/0003 03:01	295	NaN	0	0	0	0	0	0	212361.6578	0	0	6.497461437	2.1157093	0.730393395	212366.068	0.364714522	0	0	0	0	0	NaN	NaN	NaN	NaN	NaN	NaN	NaN	NaN	NaN	NaN	NaN	NaN	NaN	NaN	NaN	NaN	0.016137404	0.012764905	10.84213081	0	4.448940781	NaN	NaN	NaN	NaN
A13_02	48.383	-9.8675	09/14/0003 03:01	296	NaN	0	0	0	0	0	0	211083.1854	0	0	5.62049658	1.8299755	0.631880943	211086.204	0.315452129	0	0	0	0	0	NaN	NaN	NaN	NaN	NaN	NaN	NaN	NaN	NaN	NaN	NaN	NaN	NaN	NaN	NaN	NaN	0.016091883	0.01258085	10.85533207	0	4.455837247	NaN	NaN	NaN	NaN
A13_02	48.383	-9.8675	09/14/0003 03:01	297	NaN	0	0	0	0	0	0	209804.7129	0	0	4.743531724	1.544241699	0.533368491	209806.34	0.266189736	0	0	0	0	0	NaN	NaN	NaN	NaN	NaN	NaN	NaN	NaN	NaN	NaN	NaN	NaN	NaN	NaN	NaN	NaN	0.016046363	0.012396796	10.86853334	0	4.462733714	NaN	NaN	NaN	NaN
A13_02	48.383	-9.8675	09/14/0003 03:01	298	NaN	0	0	0	0	0	0	208526.2405	0	0	3.866566867	1.258507898	0.434856039	208526.4759	0.216927343	0	0	0	0	0	NaN	NaN	NaN	NaN	NaN	NaN	NaN	NaN	NaN	NaN	NaN	NaN	NaN	NaN	NaN	NaN	0.016000842	0.012212741	10.88173461	0	4.469630181	NaN	NaN	NaN	NaN
A13_02	48.383	-9.8675	09/14/0003 03:01	299	NaN	0	0	0	0	0	0	207247.768	0	0	2.989602011	0.972774098	0.336343587	207246.6119	0.16766495	0	0	0	0	0	NaN	NaN	NaN	NaN	NaN	NaN	NaN	NaN	NaN	NaN	NaN	NaN	NaN	NaN	NaN	NaN	0.015955321	0.012028687	10.89493587	0	4.476526648	NaN	NaN	NaN	NaN
A13_02	48.383	-9.8675	09/14/0003 03:01	300	NaN	NaN	NaN	NaN	NaN	NaN	NaN	205969.2956	0	0	2.112637155	0.687040297	0.237831135	205966.7478	0.118402557	NaN	NaN	NaN	NaN	NaN	NaN	NaN	NaN	NaN	NaN	NaN	NaN	NaN	NaN	NaN	NaN	NaN	NaN	NaN	NaN	NaN	0.0159098	0.011844632	10.90813714	0.647867205	4.483423115	NaN	NaN	NaN	NaN
A13_03	47.9768	-11.5353	09/14/0003 09:55	1	0	NaN	NaN	NaN	NaN	NaN	NaN	NaN	NaN	NaN	NaN	NaN	NaN	NaN	NaN	NaN	NaN	NaN	NaN	NaN	0	0	NaN	NaN	NaN	NaN	NaN	NaN	NaN	NaN	NaN	NaN	NaN	NaN	NaN	NaN	0.019462647	0.003277691	0.01364186	0.015	0.745188582	NaN	NaN	NaN	NaN
A13_03	47.9768	-11.5353	09/14/0003 09:55	2	0	NaN	NaN	NaN	NaN	NaN	NaN	775989.4232	3.828763336	29.94194978	29619.53752	105595.6187	5862.19725	911265.6707	3009.887641	NaN	NaN	NaN	0.695845158	0.139662864	0	0	NaN	NaN	NaN	NaN	NaN	NaN	NaN	NaN	NaN	NaN	NaN	NaN	NaN	NaN	0.019462647	0.003277691	0.01364186	0.015	0.745188582	NaN	NaN	NaN	NaN
A13_03	47.9768	-11.5353	09/14/0003 09:55	3	0	NaN	NaN	NaN	NaN	NaN	NaN	760493.4298	4.57653005	29.39723795	29907.63908	106770.4035	5773.239849	897220.0491	3000.568722	NaN	NaN	NaN	0.691680548	0.124399213	0	0	NaN	NaN	NaN	NaN	NaN	NaN	NaN	NaN	NaN	NaN	NaN	NaN	NaN	NaN	0.018613533	0.003153834	0.013366377	0.015	0.746316183	NaN	NaN	NaN	NaN
A13_03	47.9768	-11.5353	09/14/0003 09:55	4	0	NaN	NaN	NaN	NaN	NaN	NaN	744997.4364	5.324296764	28.85252611	30195.74065	107945.1882	5684.282447	883174.4281	2991.249803	NaN	NaN	NaN	0.687515939	0.109135561	0	0	NaN	NaN	NaN	NaN	NaN	NaN	NaN	NaN	NaN	NaN	NaN	NaN	NaN	NaN	0.017764418	0.003029975	0.013090894	0.015	0.747443784	NaN	NaN	NaN	NaN
A13_03	47.9768	-11.5353	09/14/0003 09:55	5	0	NaN	NaN	NaN	NaN	NaN	NaN	729501.443	6.072063478	28.30781428	30483.84221	109119.973	5595.325046	869128.807	2981.930884	NaN	NaN	NaN	0.683351329	0.09387191	0	0	NaN	NaN	NaN	NaN	NaN	NaN	NaN	NaN	NaN	NaN	NaN	NaN	NaN	NaN	0.016915303	0.002906118	0.012815411	0.015	0.748571385	NaN	NaN	NaN	NaN
A13_03	47.9768	-11.5353	09/14/0003 09:55	6	0.189426585	NaN	NaN	NaN	NaN	NaN	NaN	726681.2981	6.53529212	28.05071921	30624.62691	109748.0694	5569.651571	867053.5883	2975.542894	NaN	NaN	NaN	0.67918672	0.078608259	0	0	2.18286658	18.76236855	6.398884766	14.96849636	20.68634313	0.125834474	10.97014867	22.64206698	0	10.22338506	39.16129841	6.973744813	3.540711059	37.11371436	0.0162645	0.00280172	0.012957894	0.015	0.7498432	NaN	NaN	NaN	NaN
A13_03	47.9768	-11.5353	09/14/0003 09:55	7	0.188267289	NaN	NaN	NaN	NaN	NaN	NaN	737030.6797	6.587213679	28.15272692	30616.33991	109633.8659	5617.733642	877285.8547	2974.431356	NaN	NaN	NaN	0.67502211	0.063344607	0	0	2.331690051	19.11839525	6.914982916	13.03832115	17.73297775	0.1296838	11.27402661	23.42836246	0	10.39529461	41.22373389	7.001780809	3.621493738	37.80246027	0.013448887	0.002820468	0.013851832	0.015	0.748028267	NaN	NaN	NaN	NaN
A13_03	47.9768	-11.5353	09/14/0003 09:55	8	0.187107993	NaN	NaN	NaN	NaN	NaN	NaN	747380.0612	6.639135238	28.25473463	30608.05292	109519.6624	5665.815713	887518.1211	2973.319818	NaN	NaN	NaN	0.687430862	0.065613685	0.977781727	0	2.480513521	19.47442197	7.431081068	11.10814593	14.77961238	0.133533125	11.57790454	24.21465795	0	10.56720417	43.28616938	7.029816806	3.702276416	38.49120618	0.010627135	0.002839455	0.014743096	0.015	0.746202199	NaN	NaN	NaN	NaN
A13_03	47.9768	-11.5353	09/14/0003 09:55	9	0.185948697	NaN	NaN	NaN	NaN	NaN	NaN	757729.4428	6.691056797	28.35674234	30599.76592	109405.459	5713.897784	897750.3875	2972.208281	NaN	NaN	NaN	0.699928072	0.067999778	1.047752691	0	2.629336992	19.83044867	7.947179215	9.177970725	11.82624701	0.137382451	11.88178248	25.00095343	0	10.73911372	45.34860486	7.057852803	3.783059095	39.1799521	0.007805383	0.002858441	0.015634359	0.015	0.744376132	NaN	NaN	NaN	NaN
A13_03	47.9768	-11.5353	09/14/0003 09:55	10	0.18551393	NaN	NaN	NaN	NaN	NaN	NaN	768078.8243	6.742978356	28.45875005	30591.47893	109291.2555	5761.979855	907982.654	2971.096743	NaN	NaN	NaN	0.712425281	0.07038587	1.117723656	0	2.757051623	20.17384471	8.397863968	7.432749152	9.187786542	0.140776605	12.11124384	25.68291512	0	10.91268444	47.35228957	7.100592015	3.842185562	39.72447366	0.005714581	0.002877427	0.016525623	0.015	0.742624668	NaN	NaN	NaN	NaN
A13_03	47.9768	-11.5353	09/14/0003 09:55	11	0.188342984	NaN	NaN	NaN	NaN	NaN	NaN	778428.2059	6.794899914	28.56075776	30583.19193	109177.052	5810.061926	918214.9204	2969.985206	NaN	NaN	NaN	0.724922491	0.072771962	1.18769462	0	2.794318301	20.46343932	8.576333455	6.503026133	7.945040928	0.142332398	12.03353158	25.92138275	0	11.09319175	49.10776361	7.206998155	3.812207581	39.65885615	0.006818686	0.002896413	0.017416886	0.015	0.741173304	NaN	NaN	NaN	NaN
A13_03	47.9768	-11.5353	09/14/0003 09:55	12	0.191172039	NaN	NaN	NaN	NaN	NaN	NaN	788777.5875	6.846821473	28.66276547	30574.90494	109062.8485	5858.143997	928447.1868	2968.873668	NaN	NaN	NaN	0.737419701	0.075158055	1.257665585	0	2.83158498	20.75303392	8.754802943	5.573303114	6.702295314	0.14388819	11.95581933	26.15985037	0	11.27369906	50.86323764	7.313404296	3.7822296	39.59323865	0.007922791	0.002915399	0.018308149	0.015	0.739721939	NaN	NaN	NaN	NaN
A13_03	47.9768	-11.5353	09/14/0003 09:55	13	0.194001093	NaN	NaN	NaN	NaN	NaN	NaN	799126.9689	6.898743032	28.76477319	30566.61794	108948.645	5906.226068	938679.4532	2967.76213	NaN	NaN	NaN	0.74991691	0.077544147	1.242636522	1.555528794	2.868851659	21.04262853	8.933272425	4.643580094	5.4595497	0.145443983	11.87810707	26.398318	0	11.45420637	52.61871168	7.419810437	3.752251618	39.52762115	0.009026896	0.002934385	0.019199413	0.015	0.738270574	NaN	NaN	NaN	NaN
A13_03	47.9768	-11.5353	09/14/0003 09:55	14	0.196830148	NaN	NaN	NaN	NaN	NaN	NaN	809476.3506	6.950664591	28.8667809	30558.33095	108834.4416	5954.308139	948911.7196	2966.650593	NaN	NaN	NaN	0.76241412	0.079930239	1.22712408	1.523354257	2.906118338	21.33222313	9.111741912	3.713857075	4.216804086	0.146999776	11.80039481	26.63678562	0	11.63471368	54.37418571	7.526216577	3.722273637	39.46200365	0.010131	0.002953371	0.020090677	0.015	0.736819209	NaN	NaN	NaN	NaN
A13_03	47.9768	-11.5353	09/14/0003 09:55	15	0.199659202	NaN	NaN	NaN	NaN	NaN	NaN	819825.7322	7.00258615	28.96878861	30550.04395	108720.2381	6002.39021	959143.9856	2965.539055	NaN	NaN	NaN	0.77491133	0.082316332	1.211611637	1.491179721	2.943385017	21.62181773	9.2902114	2.784134055	2.974058472	0.148555569	11.72268256	26.87525324	0	11.81522099	56.12965975	7.632622718	3.692295656	39.39638615	0.011235105	0.002972357	0.02098194	0.015	0.735367844	NaN	NaN	NaN	NaN
A13_03	47.9768	-11.5353	09/14/0003 09:55	16	0.202979057	NaN	NaN	NaN	NaN	NaN	NaN	828546.1016	7.538057207	29.54471288	29939.08129	109453.8127	6076.431008	967973.6786	2884.885166	NaN	NaN	NaN	0.787408539	0.084702424	1.196099194	1.459005184	2.980651696	21.92261487	9.414753896	2.305939262	2.554263914	0.149658838	11.60799085	26.85721473	0	12.0072727	57.5060916	7.852197432	3.667530349	39.12106245	0.012168084	0.002996016	0.021213939	0.015	0.734394472	NaN	NaN	NaN	NaN
A13_03	47.9768	-11.5353	09/14/0003 09:55	17	0.2067983	NaN	NaN	NaN	NaN	NaN	NaN	836243.6571	8.322321785	30.32956889	29047.00159	111053.1315	6144.729753	976338.701	2765.442455	NaN	NaN	NaN	0.799905749	0.087088516	1.180586751	1.426830648	3.017918375	22.23472905	9.485114226	2.286753658	2.984682403	0.150309212	11.45366113	26.56835269	0	12.2116063	58.502256	8.185137514	3.648026477	38.62205426	0.012924852	0.003024462	0.020774516	0.015	0.733938663	NaN	NaN	NaN	NaN
A13_03	47.9768	-11.5353	09/14/0003 09:55	18	0.210617542	NaN	NaN	NaN	NaN	NaN	NaN	843941.2132	9.10658637	31.1144249	28154.92189	112652.4503	6213.028498	984703.7234	2645.999743	NaN	NaN	NaN	0.814391685	0.09521385	1.142573889	1.419074853	3.055185053	22.54684323	9.555474556	2.267568053	3.41510089	0.150959587	11.2993314	26.27949064	0	12.41593989	59.4984204	8.518077597	3.628522604	38.12304608	0.01368162	0.003052907	0.020335093	0.015	0.733482854	NaN	NaN	NaN	NaN
A13_03	47.9768	-11.5353	09/14/0003 09:55	19	0.214436785	NaN	NaN	NaN	NaN	NaN	NaN	851638.7692	9.89085095	31.89928091	27262.84218	114251.7691	6281.327243	993068.7459	2526.557031	NaN	NaN	NaN	0.828892734	0.103340432	1.10455586	1.411398781	3.092451732	22.85895741	9.625834881	2.248382448	3.845519379	0.151609962	11.14500167	25.9906286	0	12.62027349	60.4945848	8.85101768	3.609018732	37.62403789	0.014438388	0.003081352	0.019895669	0.015	0.733027046	NaN	NaN	NaN	NaN
A13_03	47.9768	-11.5353	09/14/0003 09:55	20	0.218256028	NaN	NaN	NaN	NaN	NaN	NaN	859336.3252	10.67511553	32.68413692	26370.76248	115851.0879	6349.625987	1001433.768	2407.114319	NaN	NaN	NaN	0.843393782	0.111467015	1.066537832	1.403722709	3.129718411	23.17107159	9.696195211	2.229196844	4.275937867	0.152260337	10.99067194	25.70176656	0	12.82460709	61.4907492	9.183957762	3.589514859	37.12502971	0.015195156	0.003109798	0.019456246	0.015	0.732571237	NaN	NaN	NaN	NaN
A13_03	47.9768	-11.5353	09/14/0003 09:55	21	0.220058996	NaN	NaN	NaN	NaN	NaN	NaN	860228.9533	12.15467269	35.98833634	25619.23873	117432.7677	6451.905668	1003309.65	2332.514183	NaN	NaN	NaN	0.857894831	0.119593597	1.028519802	1.396046637	3.101217387	23.67937798	10.60564443	2.659690448	5.081565426	0.154554751	10.84901979	25.64548628	0	13.20188081	62.57211381	9.450968693	3.631961164	36.5935705	0.015544395	0.00370096	0.022134249	0.015	0.736635399	NaN	NaN	NaN	NaN
A13_03	47.9768	-11.5353	09/14/0003 09:55	22	0.22038632	NaN	NaN	NaN	NaN	NaN	NaN	860275.8747	14.66816197	39.46953892	25055.81638	117582.4833	6677.445329	1002977.15	2283.550008	NaN	NaN	NaN	0.872395879	0.12772018	0.990501774	1.388370565	3.02700197	24.32112235	12.11583053	3.392221176	6.143767648	0.158000437	10.71643889	25.74935517	0	13.69950153	63.71355378	9.673738579	3.717221798	36.03961255	0.015618932	0.004675847	0.026948913	0.015	0.743942888	NaN	NaN	NaN	NaN
A13_03	47.9768	-11.5353	09/14/0003 09:55	23	0.220713643	NaN	NaN	NaN	NaN	NaN	NaN	860373.8017	17.18259411	42.94855538	24493.75504	117726.1557	6904.347306	1002646.013	2234.543775	NaN	NaN	NaN	0.886896928	0.135846762	0	1.380694494	2.952786554	24.96286671	13.62601662	4.124751904	7.205969867	0.161446123	10.583858	25.85322406	0	14.19712225	64.85499375	9.89650846	3.802482431	35.48565459	0.015693469	0.005650733	0.031763578	0.015	0.751250377	NaN	NaN	NaN	NaN
A13_03	47.9768	-11.5353	09/14/0003 09:55	24	0.221040967	NaN	NaN	NaN	NaN	NaN	NaN	860471.7281	19.69702625	46.42757183	23931.69371	117869.8281	7131.249278	1002314.876	2185.537542	NaN	NaN	NaN	0.901397977	0.143973344	0	1.373018421	2.878571137	25.60461108	15.13620272	4.857282632	8.268172087	0.164891809	10.4512771	25.95709296	0	14.69474297	65.99643372	10.11927835	3.887743064	34.93169663	0.015768006	0.006625619	0.036578243	0.015	0.758557866	NaN	NaN	NaN	NaN
A13_03	47.9768	-11.5353	09/14/0003 09:55	25	0.22136829	NaN	NaN	NaN	NaN	NaN	NaN	860569.655	22.2114584	49.9065883	23369.63237	118013.5006	7358.15125	1001983.739	2136.53131	NaN	NaN	NaN	0.915899025	0.152099927	0	1.365342349	2.804355721	26.24635545	16.64638882	5.58981336	9.330374306	0.168337495	10.3186962	26.06096185	0	15.19236369	67.13787369	10.34204823	3.973003698	34.37773868	0.015842543	0.007600505	0.041392907	0.015	0.765865355	NaN	NaN	NaN	NaN
A13_03	47.9768	-11.5353	09/14/0003 09:55	26	0.222203407	NaN	NaN	NaN	NaN	NaN	NaN	860679.0991	24.79243633	54.0562187	22793.3977	117229.6478	7589.098605	1000711.122	2093.160776	NaN	NaN	NaN	0.930400074	0.160226509	0	1.357666277	2.734915094	27.05754936	18.27369713	6.120123982	9.973494186	0.172244262	10.19430063	26.17258649	0	15.7423696	68.25914406	10.43474261	4.067779256	33.69123977	0.018067145	0.023595756	0.062862191	0.015635853	0.773735433	NaN	NaN	NaN	NaN
A13_03	47.9768	-11.5353	09/14/0003 09:55	27	0.223811182	NaN	NaN	NaN	NaN	NaN	NaN	860806.0707	27.47514112	59.2152394	22194.20837	115008.5576	7826.447998	998013.8823	2058.367746	NaN	NaN	NaN	0.944901122	0.168353092	0	1.349990205	2.672770839	28.12789355	20.07713709	6.345099637	9.974486721	0.176867837	10.08222711	26.2968337	0	16.3712638	69.34727844	10.32658611	4.177585266	32.8029486	0.02908171	0.030134978	0.113154059	0.018820494	0.783944088	NaN	NaN	NaN	NaN
A13_03	47.9768	-11.5353	09/14/0003 09:55	28	0.225418957	NaN	NaN	NaN	NaN	NaN	NaN	862892.8448	36.43244953	55.5067978	21266.88513	109920.7623	7672.146355	994075.3684	1930.759293	NaN	NaN	NaN	0.917754766	0.16498045	0	1.303962044	2.610626585	29.19823775	21.88057706	6.570075292	9.97547926	0.181491414	9.97015358	26.42108092	0	17.000158	70.43541281	10.21842961	4.287391276	31.91465745	0.041943892	0.04055502	0.442835709	0.022005135	0.802719022	NaN	NaN	NaN	NaN
A13_03	47.9768	-11.5353	09/14/0003 09:55	29	0.227026732	NaN	NaN	NaN	NaN	NaN	NaN	864980.5574	45.4463494	51.78784946	20337.621	104821.6889	7514.010048	990129.725	1802.656282	NaN	NaN	NaN	0.89032248	0.161528537	0	1.257794367	2.54848233	30.26858195	23.68401702	6.795050947	9.976471795	0.186114989	9.858080048	26.54532813	0	17.6290522	71.52354719	10.11027311	4.397197285	31.02636628	0.054825908	0.051045255	0.529186144	0.025189776	0.821621424	NaN	NaN	NaN	NaN
A13_03	47.9768	-11.5353	09/14/0003 09:55	30	0.228634508	NaN	NaN	NaN	NaN	NaN	NaN	867068.2705	54.46024927	48.06890109	19408.35688	99722.61549	7355.873741	986184.0821	1674.553271	NaN	NaN	NaN	0.862890194	0.158076625	0	1.211626691	2.486338075	31.33892614	25.48745699	7.020026601	9.977464329	0.190738565	9.746006521	26.66957534	0	18.25794639	72.61168157	10.00211661	4.507003295	30.13807512	0.067707923	0.061535492	0.61553658	0.028374417	0.840523825	NaN	NaN	NaN	NaN
A13_03	47.9768	-11.5353	09/14/0003 09:55	31	0.230242283	NaN	NaN	NaN	NaN	NaN	NaN	869155.9831	63.47414914	44.34995274	18479.09276	94623.54204	7197.737434	982238.4387	1546.45026	NaN	NaN	NaN	0.835457907	0.154624712	0	1.165459014	2.424193821	32.40927034	27.29089696	7.245002256	9.978456869	0.195362141	9.633932989	26.79382256	0	18.88684059	73.69981594	9.893960109	4.616809305	29.24978396	0.080589938	0.072025727	0.701887016	0.031559058	0.859426228	NaN	NaN	NaN	NaN
A13_03	47.9768	-11.5353	09/14/0003 09:55	32	0.231850058	NaN	NaN	NaN	NaN	NaN	NaN	871243.6957	72.48804898	40.63100439	17549.82863	89524.46858	7039.601127	978292.7958	1418.347249	NaN	NaN	NaN	0.808025621	0.1511728	0	1.119291338	2.362049566	33.47961453	29.09433692	7.469977911	9.979449403	0.199985717	9.521859462	26.91806977	0	19.51573479	74.78795032	9.785803611	4.726615315	28.36149279	0.093471954	0.082515964	0.788237451	0.0347437	0.87832863	NaN	NaN	NaN	NaN
A13_03	47.9768	-11.5353	09/14/0003 09:55	33	0.233457833	NaN	NaN	NaN	NaN	NaN	NaN	873331.4088	81.50194887	36.91205603	16620.56451	84425.39518	6881.46482	974347.1524	1290.244237	NaN	NaN	NaN	0.780593335	0.147720887	0	1.073123661	2.299905312	34.54995873	30.89777689	7.694953565	9.980441938	0.204609293	9.40978593	27.04231698	0	20.14462899	75.8760847	9.677647108	4.836421324	27.47320163	0.106353969	0.0930062	0.874587887	0.037928341	0.897231032	NaN	NaN	NaN	NaN
A13_03	47.9768	-11.5353	09/14/0003 09:55	34	0.235065608	NaN	NaN	NaN	NaN	NaN	NaN	875419.1214	90.51584877	33.19310768	15691.30038	79326.32173	6723.328513	970401.5095	1162.141227	NaN	NaN	NaN	0.753161049	0.144268974	0	1.026955985	2.237761057	35.62030292	32.70121685	7.91992922	9.981434473	0.209232868	9.297712403	27.16656419	0	20.77352318	76.96421906	9.56949061	4.946227334	26.58491047	0.119235985	0.103496436	0.960938322	0.041112982	0.916133434	NaN	NaN	NaN	NaN
A13_03	47.9768	-11.5353	09/14/0003 09:55	35	0.236673384	NaN	NaN	NaN	NaN	NaN	NaN	877506.834	99.52974861	29.47415932	14762.03626	74227.24828	6565.192206	966455.8661	1034.038215	NaN	NaN	NaN	0.725728763	0.140817062	0	0.980788308	2.175616802	36.69064712	34.50465682	8.144904875	9.982427012	0.213856444	9.185638871	27.2908114	0	21.40241738	78.05235344	9.461334107	5.056033343	25.69661931	0.132118	0.113986672	1.047288758	0.044297623	0.935035836	NaN	NaN	NaN	NaN
A13_03	47.9768	-11.5353	09/14/0003 09:55	36	0.236816035	NaN	NaN	NaN	NaN	NaN	NaN	876344.5056	102.184299	27.20902319	14094.50162	70226.28642	6430.381322	960534.5487	953.468089	NaN	NaN	NaN	0.698296477	0.137365149	0	0.934620631	2.10960782	36.98225615	35.23777615	8.150452883	9.864379138	0.215157663	8.999444529	27.02703933	0	21.42960982	77.75350353	9.255188562	5.044982309	24.77632902	0.144069166	0.123139903	1.140667421	0.047482264	0.953653897	NaN	NaN	NaN	NaN
A13_03	47.9768	-11.5353	09/14/0003 09:55	37	0.235442149	NaN	NaN	NaN	NaN	NaN	NaN	871703.1692	98.46988609	26.47466639	13691.95969	67353.56803	6319.452101	952625.3549	925.4192487	NaN	NaN	NaN	0.670864191	0.133913237	0	0.888452955	2.039714513	36.45155613	34.83628604	7.925845087	9.617886347	0.213041375	8.738415372	26.35077209	0	20.8365791	76.03078626	8.94968704	4.911033986	23.82323397	0.153842285	0.129147329	1.251019277	0.050666905	0.971555675	NaN	NaN	NaN	NaN
A13_03	47.9768	-11.5353	09/14/0003 09:55	38	0.234068262	NaN	NaN	NaN	NaN	NaN	NaN	867061.8324	94.75547323	25.74030959	13289.41776	64480.84966	6208.52288	944716.161	897.3704084	NaN	NaN	NaN	0.643431905	0.130461324	0	0.860286759	1.969821207	35.92085612	34.43479593	7.701237292	9.371393562	0.210925088	8.477386212	25.67450484	0	20.24354836	74.30806898	8.644185518	4.777085663	22.87013892	0.163615403	0.135154755	1.361371133	0.053851546	0.989457455	NaN	NaN	NaN	NaN
A13_03	47.9768	-11.5353	09/14/0003 09:55	39	0.232694376	NaN	NaN	NaN	NaN	NaN	NaN	862420.4955	91.04106038	25.0059528	12886.87583	61608.13128	6097.593659	936806.9671	869.3215681	NaN	NaN	NaN	0.615999618	0.127009412	0	0.832157356	1.8999279	35.39015611	34.03330582	7.476629496	9.124900772	0.208808801	8.216357053	24.9982376	0	19.65051764	72.5853517	8.338683996	4.643137339	21.91704387	0.173388521	0.141162181	1.471722989	0.057036187	1.007359233	NaN	NaN	NaN	NaN
A13_03	47.9768	-11.5353	09/14/0003 09:55	40	0.231320489	NaN	NaN	NaN	NaN	NaN	NaN	857779.1591	87.32664752	24.271596	12484.33391	58735.41291	5986.664438	928897.7732	841.2727278	NaN	NaN	NaN	0.588567332	0.123557499	0	0.804027953	1.830034593	34.8594561	33.63181571	7.252021701	8.878407981	0.206692515	7.955327894	24.32197035	0	19.05748691	70.86263441	8.033182474	4.509189016	20.96394882	0.183161639	0.147169608	1.582074845	0.060220828	1.025261012	NaN	NaN	NaN	NaN
A13_03	47.9768	-11.5353	09/14/0003 09:55	41	0.229946603	NaN	NaN	NaN	NaN	NaN	NaN	853137.8222	83.61223466	23.5372392	12081.79198	55862.69454	5875.735217	920988.5788	813.2238874	NaN	NaN	NaN	0.561135046	0.120105587	0	0.77589855	1.760141286	34.32875608	33.2303256	7.027413905	8.631915196	0.204576228	7.694298735	23.64570311	0	18.46445618	69.13991712	7.727680952	4.375240693	20.01085377	0.192934757	0.153177034	1.692426702	0.063405469	1.043162792	NaN	NaN	NaN	NaN
A13_03	47.9768	-11.5353	09/14/0003 09:55	42	0.228572716	NaN	NaN	NaN	NaN	NaN	NaN	848496.4853	79.8978218	22.80288241	11679.25005	52989.97617	5764.805997	913079.3849	785.1750471	NaN	NaN	NaN	0.53370276	0.116653674	0	0.747769147	1.69024798	33.79805607	32.82883549	6.80280611	8.385422405	0.20245994	7.433269576	22.96943586	0	17.87142545	67.41719984	7.42217943	4.241292369	19.05775872	0.202707875	0.15918446	1.802778558	0.06659011	1.06106457	NaN	NaN	NaN	NaN
A13_03	47.9768	-11.5353	09/14/0003 09:55	43	0.22719883	NaN	NaN	NaN	NaN	NaN	NaN	843855.1486	76.18340895	22.06852561	11276.70812	50117.25779	5653.876775	905170.191	757.1262068	NaN	NaN	NaN	0.506270474	0.113201761	0	0.719639743	1.620354673	33.26735606	32.42734539	6.578198315	8.138929615	0.200343653	7.172240417	22.29316862	0	17.27839472	65.69448256	7.116677908	4.107344046	18.10466367	0.212480993	0.165191886	1.913130414	0.069774751	1.078966349	NaN	NaN	NaN	NaN
A13_03	47.9768	-11.5353	09/14/0003 09:55	44	0.225824943	NaN	NaN	NaN	NaN	NaN	NaN	839213.8119	72.46899609	21.33416881	10874.16619	47244.53942	5542.947555	897260.9971	729.0773665	NaN	NaN	NaN	0.478838188	0.109749849	0	0.691510341	1.550461366	32.73665605	32.02585527	6.353590519	7.892436825	0.198227366	6.911211258	21.61690137	0	16.68536399	63.97176527	6.811176386	3.973395723	17.15156861	0.222254111	0.171199312	2.02348227	0.072959393	1.096868129	NaN	NaN	NaN	NaN
A13_03	47.9768	-11.5353	09/14/0003 09:55	45	0.224451057	NaN	NaN	NaN	NaN	NaN	NaN	834572.4751	68.75458322	20.59981202	10471.62426	44371.82105	5432.018334	889351.8034	701.0285262	NaN	NaN	NaN	0.451405902	0.106297936	0	0.663380937	1.480568059	32.20595604	31.62436517	6.128982724	7.645944039	0.19611108	6.650182099	20.94063412	0	16.09233327	62.24904798	6.505674864	3.8394474	16.19847357	0.232027229	0.177206738	2.133834127	0.076144034	1.114769907	NaN	NaN	NaN	NaN
A13_03	47.9768	-11.5353	09/14/0003 09:55	46	0.22307717	NaN	NaN	NaN	NaN	NaN	NaN	829931.1384	65.04017037	19.86545522	10069.08233	41499.10268	5321.089113	881442.6094	672.9796859	NaN	NaN	NaN	0.423973616	0.102846024	0	0.635251534	1.410674752	31.67525602	31.22287506	5.904374928	7.399451249	0.193994793	6.38915294	20.26436688	0	15.49930254	60.5263307	6.200173342	3.705499076	15.24537851	0.241800347	0.183214164	2.244185983	0.079328675	1.132671687	NaN	NaN	NaN	NaN
A13_03	47.9768	-11.5353	09/14/0003 09:55	47	0.221703284	NaN	NaN	NaN	NaN	NaN	NaN	825289.8016	61.32575751	19.13109842	9666.540405	38626.38431	5210.159892	873533.4155	644.9308456	NaN	NaN	NaN	0.396541329	0.099394111	0	0.607122131	1.340781446	31.14455601	30.82138495	5.679767133	7.152958458	0.191878505	6.128123781	19.58809964	0	14.90627181	58.80361341	5.89467182	3.571550753	14.29228347	0.251573465	0.18922159	2.354537839	0.082513316	1.150573466	NaN	NaN	NaN	NaN
A13_03	47.9768	-11.5353	09/14/0003 09:55	48	0.220329397	NaN	NaN	NaN	NaN	NaN	NaN	820648.4648	57.61134465	18.39674162	9263.998477	35753.66593	5099.230671	865624.2216	616.8820052	NaN	NaN	NaN	0.369109043	0.095942199	0	0.578992728	1.270888139	30.613856	30.41989484	5.455159337	6.906465673	0.189762218	5.867094621	18.91183239	0	14.31324108	57.08089613	5.589170299	3.43760243	13.33918841	0.261346583	0.195229016	2.464889695	0.085697957	1.168475244	NaN	NaN	NaN	NaN
A13_03	47.9768	-11.5353	09/14/0003 09:55	49	0.21895551	NaN	NaN	NaN	NaN	NaN	NaN	816007.1281	53.89693179	17.66238483	8861.456546	32880.94756	4988.30145	857715.0277	588.8331649	NaN	NaN	NaN	0.341676757	0.092490286	0	0.550863325	1.200994833	30.08315598	30.01840473	5.230551542	6.659972883	0.187645932	5.606065462	18.23556515	0	13.72021035	55.35817884	5.283668776	3.303654106	12.38609336	0.271119701	0.201236443	2.575241551	0.088882598	1.186377024	NaN	NaN	NaN	NaN
A13_03	47.9768	-11.5353	09/14/0003 09:55	50	0.217581624	NaN	NaN	NaN	NaN	NaN	NaN	811365.7913	50.18251894	16.92802803	8458.914617	30008.22919	4877.37223	849805.8338	560.7843246	NaN	NaN	NaN	0.314244471	0.089038374	0	0.522733921	1.131101526	29.55245597	29.61691462	5.005943746	6.413480092	0.185529645	5.345036303	17.5592979	0	13.12717962	53.63546155	4.978167254	3.169705783	11.43299831	0.280892819	0.207243869	2.685593408	0.092067239	1.204278803	NaN	NaN	NaN	NaN
A13_03	47.9768	-11.5353	09/14/0003 09:55	51	0.216207737	NaN	NaN	NaN	NaN	NaN	NaN	805452.8394	46.34906513	16.16962511	8026.652495	27175.2402	4746.304529	840833.0352	531.3314879	NaN	NaN	NaN	0.286812185	0.085586461	0	0.494604518	1.061208219	29.02175596	29.21542451	4.781335951	6.166987307	0.183413358	5.084007144	16.88303066	0	12.53414889	51.91274427	4.672665732	3.03575746	10.47990326	0.288987764	0.213446366	2.820060655	0.095960414	1.227537502	NaN	NaN	NaN	NaN
A13_03	47.9768	-11.5353	09/14/0003 09:55	52	0.214833851	NaN	NaN	NaN	NaN	NaN	NaN	780943.1128	44.22856577	15.53454905	7519.030461	24860.33679	4479.669671	813503.3145	499.3603451	NaN	NaN	NaN	0.259379899	0.082134548	0	0.466475115	0.991314912	28.49105595	28.8139344	4.556728156	5.920494516	0.18129707	4.822977985	16.20676341	0	11.94111816	50.19002699	4.36716421	2.901809136	9.526808214	0.28123893	0.220575675	3.182496487	0.108103394	1.303314668	NaN	NaN	NaN	NaN
A13_03	47.9768	-11.5353	09/14/0003 09:55	53	0.213459964	NaN	NaN	NaN	NaN	NaN	NaN	754648.7664	42.83958724	14.98937184	7064.231008	22577.96007	4234.584247	784473.1749	470.3485443	NaN	NaN	NaN	0.231947613	0.078682636	0	0.438345712	0.921421605	27.96035594	28.41244429	4.33212036	5.674001726	0.179180784	4.561948826	15.53049616	0	11.34808744	48.4673097	4.061662688	2.767860813	8.573713161	0.273639621	0.22745892	3.54653189	0.120246374	1.380265068	NaN	NaN	NaN	NaN
A13_03	47.9768	-11.5353	09/14/0003 09:55	54	0.212086078	NaN	NaN	NaN	NaN	NaN	NaN	728354.4199	41.45060871	14.44419462	6609.431554	20295.58335	3989.498823	755443.0352	441.3367435	NaN	NaN	NaN	0.204515327	0.075230723	0	0.410216309	0.851528299	27.42965592	28.01095419	4.107512565	5.427508938	0.177064497	4.300919667	14.85422892	0	10.7550567	46.74459241	3.756161166	2.63391249	7.620618109	0.266040312	0.234342166	3.910567294	0.132389355	1.457215468	NaN	NaN	NaN	NaN
A13_03	47.9768	-11.5353	09/14/0003 09:55	55	0.210712191	NaN	NaN	NaN	NaN	NaN	NaN	702060.0735	40.06163019	13.89901742	6154.632102	18013.20662	3744.413399	726412.8955	412.3249426	NaN	NaN	NaN	0.17708304	0.071778811	0	0.382086905	0.781634992	26.89895591	27.60946408	3.882904769	5.181016149	0.17494821	4.039890508	14.17796167	0	10.16202597	45.02187513	3.450659644	2.499964167	6.667523061	0.258441003	0.241225411	4.274602697	0.144532335	1.534165868	NaN	NaN	NaN	NaN
A13_03	47.9768	-11.5353	09/14/0003 09:55	56	0.209338305	NaN	NaN	NaN	NaN	NaN	NaN	675765.727	38.67265166	13.3538402	5699.832648	15730.8299	3499.327975	697382.7559	383.3131418	NaN	NaN	NaN	0.149650754	0.068326898	0	0.353957502	0.711741685	26.3682559	27.20797397	3.658296974	4.93452336	0.172831923	3.778861348	13.50169443	0	9.568995247	43.29915784	3.145158122	2.366015843	5.71442801	0.250841694	0.248108656	4.638638101	0.156675316	1.611116268	NaN	NaN	NaN	NaN
A13_03	47.9768	-11.5353	09/14/0003 09:55	57	0.207964418	NaN	NaN	NaN	NaN	NaN	NaN	649471.3806	37.28367313	12.80866299	5245.033195	13448.45318	3254.242552	668352.6162	354.301341	NaN	NaN	NaN	0.122218468	0.064874986	0	0.325828099	0.641848378	25.83755588	26.80648386	3.433689178	4.688030571	0.170715636	3.517832189	12.82542718	0	8.97596452	41.57644056	2.839656601	2.23206752	4.76133296	0.243242385	0.254991901	5.002673504	0.168818296	1.688066667	NaN	NaN	NaN	NaN
A13_03	47.9768	-11.5353	09/14/0003 09:55	58	0.206590532	NaN	NaN	NaN	NaN	NaN	NaN	623177.0342	35.8946946	12.26348578	4790.233742	11166.07645	3009.157128	639322.4765	325.2895401	NaN	NaN	NaN	0.094786182	0.061423073	0	0.297698696	0.571955072	25.30685587	26.40499375	3.209081383	4.441537782	0.168599349	3.25680303	12.14915994	0	8.382933787	39.85372327	2.534155079	2.098119197	3.80823791	0.235643076	0.261875147	5.366708908	0.180961276	1.765017067	NaN	NaN	NaN	NaN
A13_03	47.9768	-11.5353	09/14/0003 09:55	59	0.205216645	NaN	NaN	NaN	NaN	NaN	NaN	596882.6877	34.50571608	11.71830856	4335.434289	8883.699729	2764.071704	610292.3369	296.2777393	NaN	NaN	NaN	0.067353896	0.057971161	0	0.269569293	0.502061765	24.77615586	26.00350364	2.984473588	4.195044993	0.166483062	2.995773871	11.47289269	0	7.78990306	38.13100598	2.228653557	1.964170874	2.855142859	0.228043767	0.268758392	5.730744311	0.193104257	1.841967467	NaN	NaN	NaN	NaN
A13_03	47.9768	-11.5353	09/14/0003 09:55	60	0.203842759	NaN	NaN	NaN	NaN	NaN	NaN	570588.3413	33.11673755	11.17313135	3880.634835	6601.323006	2518.98628	581262.1972	267.2659385	NaN	NaN	NaN	0.03992161	0.054519248	0	0.241439889	0.432168458	24.24545585	25.60201353	2.759865792	3.948552204	0.164366775	2.734744712	10.79662544	0	7.196872332	36.4082887	1.923152035	1.83022255	1.902047809	0.220444458	0.275641637	6.094779715	0.205247237	1.918917866	NaN	NaN	NaN	NaN
A13_03	47.9768	-11.5353	09/14/0003 09:55	61	0	NaN	NaN	NaN	NaN	NaN	NaN	557243.9689	32.07968389	10.84146824	3568.062021	4988.353032	2342.360864	565807.6081	247.2801687	NaN	NaN	NaN	0.012489324	0.051067335	0	0.213310486	NaN	NaN	NaN	NaN	NaN	NaN	NaN	NaN	NaN	NaN	NaN	NaN	NaN	NaN	0.215204796	0.27966445	6.395674578	0.214803125	1.976746413	NaN	NaN	NaN	NaN
A13_03	47.9768	-11.5353	09/14/0003 09:55	62	0	NaN	NaN	NaN	NaN	NaN	NaN	551042.315	30.71747544	10.64200471	3432.492902	4788.432582	2264.620042	559271.1755	239.0853014	NaN	NaN	NaN	-0.014942963	0.047615423	0	0.185181083	NaN	NaN	NaN	NaN	NaN	NaN	NaN	NaN	NaN	NaN	NaN	NaN	NaN	NaN	0.219750557	0.271906497	6.415111153	0.213802942	1.951988051	NaN	NaN	NaN	NaN
A13_03	47.9768	-11.5353	09/14/0003 09:55	63	0	NaN	NaN	NaN	NaN	NaN	NaN	544840.661	29.35526699	10.44254117	3296.923783	4588.512133	2186.87922	552734.7429	230.8904341	NaN	NaN	NaN	-0.022725696	0.048642029	0	0.169285923	NaN	NaN	NaN	NaN	NaN	NaN	NaN	NaN	NaN	NaN	NaN	NaN	NaN	NaN	0.224296318	0.26415366	6.416612226	0.212802758	1.923349218	NaN	NaN	NaN	NaN
A13_03	47.9768	-11.5353	09/14/0003 09:55	64	0	NaN	NaN	NaN	NaN	NaN	NaN	538639.0071	27.99305853	10.24307763	3161.354664	4388.591683	2109.138398	546198.3104	222.6955668	NaN	NaN	NaN	-0.030467488	0.049767826	0	0	NaN	NaN	NaN	NaN	NaN	NaN	NaN	NaN	NaN	NaN	NaN	NaN	NaN	NaN	0.228842079	0.256400824	6.418113297	0.211802575	1.894710385	NaN	NaN	NaN	NaN
A13_03	47.9768	-11.5353	09/14/0003 09:55	65	0	NaN	NaN	NaN	NaN	NaN	NaN	532437.3531	26.63085008	10.04361409	3025.785545	4188.671233	2031.397576	539661.8778	214.5006995	NaN	NaN	NaN	-0.03820928	0.050893623	0	0	NaN	NaN	NaN	NaN	NaN	NaN	NaN	NaN	NaN	NaN	NaN	NaN	NaN	NaN	0.23338784	0.248647987	6.41961437	0.210802392	1.866071552	NaN	NaN	NaN	NaN
A13_03	47.9768	-11.5353	09/14/0003 09:55	66	0	NaN	NaN	NaN	NaN	NaN	NaN	526235.6992	25.26864163	9.84415055	2890.216426	3988.750784	1953.656754	533125.4452	206.3058321	NaN	NaN	NaN	-0.045951072	0.05201942	0	0	NaN	NaN	NaN	NaN	NaN	NaN	NaN	NaN	NaN	NaN	NaN	NaN	NaN	NaN	0.237933601	0.24089515	6.421115442	0.209802209	1.837432719	NaN	NaN	NaN	NaN
A13_03	47.9768	-11.5353	09/14/0003 09:55	67	0	NaN	NaN	NaN	NaN	NaN	NaN	520034.0452	23.90643318	9.64468701	2754.647307	3788.830334	1875.915932	526589.0126	198.1109649	NaN	NaN	NaN	-0.053692864	0.053145217	0	0	NaN	NaN	NaN	NaN	NaN	NaN	NaN	NaN	NaN	NaN	NaN	NaN	NaN	NaN	0.242479362	0.233142314	6.422616514	0.208802026	1.808793886	NaN	NaN	NaN	NaN
A13_03	47.9768	-11.5353	09/14/0003 09:55	68	0	NaN	NaN	NaN	NaN	NaN	NaN	513832.3913	22.54422472	9.445223475	2619.078188	3588.909884	1798.17511	520052.5801	189.9160976	NaN	NaN	NaN	-0.061434656	0.054271015	0	0	NaN	NaN	NaN	NaN	NaN	NaN	NaN	NaN	NaN	NaN	NaN	NaN	NaN	NaN	0.247025123	0.225389477	6.424117586	0.207801843	1.780155053	NaN	NaN	NaN	NaN
A13_03	47.9768	-11.5353	09/14/0003 09:55	69	0	NaN	NaN	NaN	NaN	NaN	NaN	507630.7373	21.18201627	9.245759935	2483.509069	3388.989435	1720.434288	513516.1475	181.7212302	NaN	NaN	NaN	-0.069176448	0.055396812	0	0	NaN	NaN	NaN	NaN	NaN	NaN	NaN	NaN	NaN	NaN	NaN	NaN	NaN	NaN	0.251570884	0.217636641	6.425618659	0.20680166	1.75151622	NaN	NaN	NaN	NaN
A13_03	47.9768	-11.5353	09/14/0003 09:55	70	0	NaN	NaN	NaN	NaN	NaN	NaN	501429.0834	19.81980781	9.0462964	2347.93995	3189.068985	1642.693466	506979.7149	173.526363	NaN	NaN	NaN	-0.07691824	0.056522609	0	0	NaN	NaN	NaN	NaN	NaN	NaN	NaN	NaN	NaN	NaN	NaN	NaN	NaN	NaN	0.256116645	0.209883804	6.427119731	0.205801476	1.722877387	NaN	NaN	NaN	NaN
A13_03	47.9768	-11.5353	09/14/0003 09:55	71	0	NaN	NaN	NaN	NaN	NaN	NaN	495567.3545	18.6205564	8.818862475	2227.780624	3012.286992	1569.379647	500820.8439	165.9371535	NaN	NaN	NaN	-0.084660032	0.057648406	0	0	NaN	NaN	NaN	NaN	NaN	NaN	NaN	NaN	NaN	NaN	NaN	NaN	NaN	NaN	0.2577097	0.202130968	6.448020073	0.205632854	1.705729659	NaN	NaN	NaN	NaN
A13_03	47.9768	-11.5353	09/14/0003 09:55	72	0	NaN	NaN	NaN	NaN	NaN	NaN	491068.5215	18.08809551	8.471633724	2169.727931	2933.436204	1513.776093	496182.128	161.1955277	NaN	NaN	NaN	-0.092401824	0.058774203	0	0	NaN	NaN	NaN	NaN	NaN	NaN	NaN	NaN	NaN	NaN	NaN	NaN	NaN	NaN	0.246051767	0.194378131	6.547047642	0.208818298	1.735017358	NaN	NaN	NaN	NaN
A13_03	47.9768	-11.5353	09/14/0003 09:55	73	0	NaN	NaN	NaN	NaN	NaN	NaN	486569.6885	17.55563463	8.124404978	2111.675238	2854.585416	1458.172539	491543.4121	156.4539019	NaN	NaN	NaN	-0.100143616	0.0599	0	0	NaN	NaN	NaN	NaN	NaN	NaN	NaN	NaN	NaN	NaN	NaN	NaN	NaN	NaN	0.234393833	0.186625295	6.646075212	0.212003742	1.764305058	NaN	NaN	NaN	NaN
A13_03	47.9768	-11.5353	09/14/0003 09:55	74	0	NaN	NaN	NaN	NaN	NaN	NaN	482070.8556	17.02317375	7.777176228	2053.622545	2775.734627	1402.568985	486904.6962	151.7122761	NaN	NaN	NaN	-0.107885408	0.061025797	0	0	NaN	NaN	NaN	NaN	NaN	NaN	NaN	NaN	NaN	NaN	NaN	NaN	NaN	NaN	0.2227359	0.178872458	6.745102781	0.215189185	1.793592758	NaN	NaN	NaN	NaN
A13_03	47.9768	-11.5353	09/14/0003 09:55	75	0	NaN	NaN	NaN	NaN	NaN	NaN	477572.0226	16.49071286	7.429947477	1995.569853	2696.883839	1346.96543	482265.9803	146.9706503	NaN	NaN	NaN	-0.1156272	0.062151594	0	0	NaN	NaN	NaN	NaN	NaN	NaN	NaN	NaN	NaN	NaN	NaN	NaN	NaN	NaN	0.211077967	0.171119621	6.84413035	0.218374629	1.822880458	NaN	NaN	NaN	NaN
A13_03	47.9768	-11.5353	09/14/0003 09:55	76	0	NaN	NaN	NaN	NaN	NaN	NaN	473073.1896	15.95825198	7.08271873	1937.51716	2618.033051	1291.361876	477627.2645	142.2290244	NaN	NaN	NaN	-0.123368992	0.063277391	0	0	NaN	NaN	NaN	NaN	NaN	NaN	NaN	NaN	NaN	NaN	NaN	NaN	NaN	NaN	0.199420034	0.163366785	6.943157919	0.221560073	1.852168157	NaN	NaN	NaN	NaN
A13_03	47.9768	-11.5353	09/14/0003 09:55	77	0	NaN	NaN	NaN	NaN	NaN	NaN	468574.3566	15.4257911	6.735489981	1879.464467	2539.182263	1235.758322	472988.5486	137.4873986	NaN	NaN	NaN	-0.131110785	0.064403188	0	0	NaN	NaN	NaN	NaN	NaN	NaN	NaN	NaN	NaN	NaN	NaN	NaN	NaN	NaN	0.1877621	0.155613948	7.042185488	0.224745516	1.881455857	NaN	NaN	NaN	NaN
A13_03	47.9768	-11.5353	09/14/0003 09:55	78	0	NaN	NaN	NaN	NaN	NaN	NaN	464075.5236	14.89333022	6.388261232	1821.411774	2460.331475	1180.154767	468349.8327	132.7457728	NaN	NaN	NaN	-0.138852577	0.065528985	0	0	NaN	NaN	NaN	NaN	NaN	NaN	NaN	NaN	NaN	NaN	NaN	NaN	NaN	NaN	0.176104167	0.147861112	7.141213057	0.22793096	1.910743557	NaN	NaN	NaN	NaN
A13_03	47.9768	-11.5353	09/14/0003 09:55	79	0	NaN	NaN	NaN	NaN	NaN	NaN	459576.6906	14.36086933	6.041032483	1763.359081	2381.480687	1124.551213	463711.1168	128.004147	NaN	NaN	NaN	-0.146594369	0.066654782	0	0	NaN	NaN	NaN	NaN	NaN	NaN	NaN	NaN	NaN	NaN	NaN	NaN	NaN	NaN	0.164446234	0.140108275	7.240240626	0.231116404	1.940031257	NaN	NaN	NaN	NaN
A13_03	47.9768	-11.5353	09/14/0003 09:55	80	0	NaN	NaN	NaN	NaN	NaN	NaN	455077.8576	13.82840845	5.693803735	1705.306388	2302.629898	1068.947659	459072.4009	123.2625212	NaN	NaN	NaN	-0.154336161	0.067780579	0	0	NaN	NaN	NaN	NaN	NaN	NaN	NaN	NaN	NaN	NaN	NaN	NaN	NaN	NaN	0.152788301	0.132355439	7.339268195	0.234301847	1.969318956	NaN	NaN	NaN	NaN
A13_03	47.9768	-11.5353	09/14/0003 09:55	81	0	NaN	NaN	NaN	NaN	NaN	NaN	450579.0246	13.29594756	5.346574985	1647.253695	2223.77911	1013.344104	454433.6851	118.5208953	NaN	NaN	NaN	-0.162077953	0.068906376	0	0	NaN	NaN	NaN	NaN	NaN	NaN	NaN	NaN	NaN	NaN	NaN	NaN	NaN	NaN	0.141130368	0.124602602	7.438295765	0.237487291	1.998606656	NaN	NaN	NaN	NaN
A13_03	47.9768	-11.5353	09/14/0003 09:55	82	0	NaN	NaN	NaN	NaN	NaN	NaN	446080.1916	12.76348668	4.999346237	1589.201002	2144.928322	957.7405499	449794.9692	113.7792696	NaN	NaN	NaN	-0.169819745	0.070032173	0	0	NaN	NaN	NaN	NaN	NaN	NaN	NaN	NaN	NaN	NaN	NaN	NaN	NaN	NaN	0.129472434	0.116849766	7.537323334	0.240672735	2.027894356	NaN	NaN	NaN	NaN
A13_03	47.9768	-11.5353	09/14/0003 09:55	83	0	NaN	NaN	NaN	NaN	NaN	NaN	441581.3586	12.2310258	4.652117488	1531.148309	2066.077534	902.1369956	445156.2533	109.0376437	NaN	NaN	NaN	-0.177561537	0.07115797	0	0	NaN	NaN	NaN	NaN	NaN	NaN	NaN	NaN	NaN	NaN	NaN	NaN	NaN	NaN	0.117814501	0.109096929	7.636350903	0.243858178	2.057182055	NaN	NaN	NaN	NaN
A13_03	47.9768	-11.5353	09/14/0003 09:55	84	0	NaN	NaN	NaN	NaN	NaN	NaN	437082.5256	11.69856491	4.304888739	1473.095617	1987.226746	846.5334413	440517.5374	104.2960179	NaN	NaN	NaN	-0.185303329	0.072283767	0	0	NaN	NaN	NaN	NaN	NaN	NaN	NaN	NaN	NaN	NaN	NaN	NaN	NaN	NaN	0.106156568	0.101344092	7.735378472	0.247043622	2.086469755	NaN	NaN	NaN	NaN
A13_03	47.9768	-11.5353	09/14/0003 09:55	85	0	NaN	NaN	NaN	NaN	NaN	NaN	432583.6926	11.16610403	3.95765999	1415.042924	1908.375958	790.9298869	435878.8215	99.55439209	NaN	NaN	NaN	-0.193045121	0.073409564	0	0	NaN	NaN	NaN	NaN	NaN	NaN	NaN	NaN	NaN	NaN	NaN	NaN	NaN	NaN	0.094498635	0.093591256	7.834406041	0.250229065	2.115757455	NaN	NaN	NaN	NaN
A13_03	47.9768	-11.5353	09/14/0003 09:55	86	0	NaN	NaN	NaN	NaN	NaN	NaN	428084.8597	10.63364314	3.610431241	1356.990231	1829.52517	735.3263326	431240.1056	94.81276625	NaN	NaN	NaN	-0.200786913	0.074535361	0	0	NaN	NaN	NaN	NaN	NaN	NaN	NaN	NaN	NaN	NaN	NaN	NaN	NaN	NaN	0.082840701	0.085838419	7.93343361	0.253414509	2.145045154	NaN	NaN	NaN	NaN
A13_03	47.9768	-11.5353	09/14/0003 09:55	87	0	NaN	NaN	NaN	NaN	NaN	NaN	423586.0267	10.10118226	3.263202492	1298.937538	1750.674381	679.7227783	426601.3898	90.07114045	NaN	NaN	NaN	-0.208528705	0.075661158	0	0	NaN	NaN	NaN	NaN	NaN	NaN	NaN	NaN	NaN	NaN	NaN	NaN	NaN	NaN	0.071182768	0.078085582	8.032461179	0.256599953	2.174332854	NaN	NaN	NaN	NaN
A13_03	47.9768	-11.5353	09/14/0003 09:55	88	0	NaN	NaN	NaN	NaN	NaN	NaN	419087.1937	9.56872138	2.915973743	1240.884845	1671.823593	624.119224	421962.6738	85.32951461	NaN	NaN	NaN	-0.216270497	0.076786955	0	0	NaN	NaN	NaN	NaN	NaN	NaN	NaN	NaN	NaN	NaN	NaN	NaN	NaN	NaN	0.059524835	0.070332746	8.131488748	0.259785396	2.203620554	NaN	NaN	NaN	NaN
A13_03	47.9768	-11.5353	09/14/0003 09:55	89	0	NaN	NaN	NaN	NaN	NaN	NaN	414588.3607	9.036260498	2.568744994	1182.832152	1592.972805	568.5156697	417323.958	80.5878888	NaN	NaN	NaN	-0.224012289	0.077912752	0	0	NaN	NaN	NaN	NaN	NaN	NaN	NaN	NaN	NaN	NaN	NaN	NaN	NaN	NaN	0.047866901	0.062579909	8.230516318	0.26297084	2.232908254	NaN	NaN	NaN	NaN
A13_03	47.9768	-11.5353	09/14/0003 09:55	90	0	NaN	NaN	NaN	NaN	NaN	NaN	410089.5277	8.503799611	2.221516246	1124.779459	1514.122017	512.9121154	412685.2421	75.84626299	NaN	NaN	NaN	-0.231754081	0.079038549	0	0	NaN	NaN	NaN	NaN	NaN	NaN	NaN	NaN	NaN	NaN	NaN	NaN	NaN	NaN	0.036208968	0.054827073	8.329543887	0.266156284	2.262195954	NaN	NaN	NaN	NaN
A13_03	47.9768	-11.5353	09/14/0003 09:55	91	0	NaN	NaN	NaN	NaN	NaN	NaN	405590.6947	7.971338729	1.874287497	1066.726766	1435.271229	457.3085611	408046.5262	71.10463717	NaN	NaN	NaN	-0.239495873	0.080164346	0	0	NaN	NaN	NaN	NaN	NaN	NaN	NaN	NaN	NaN	NaN	NaN	NaN	NaN	NaN	0.024551035	0.047074236	8.428571456	0.269341727	2.291483653	NaN	NaN	NaN	NaN
A13_03	47.9768	-11.5353	09/14/0003 09:55	92	0	NaN	NaN	NaN	NaN	NaN	NaN	403500.8672	7.632907535	1.658098559	1026.344145	1358.234813	436.8679292	405879.0226	68.61017607	NaN	NaN	NaN	-0.247237666	0.081290143	0	0	NaN	NaN	NaN	NaN	NaN	NaN	NaN	NaN	NaN	NaN	NaN	NaN	NaN	NaN	0.021953756	0.044948441	8.492860053	0.271072318	2.321156613	NaN	NaN	NaN	NaN
A13_03	47.9768	-11.5353	09/14/0003 09:55	93	0	NaN	NaN	NaN	NaN	NaN	NaN	401736.3186	7.320647397	1.458635021	988.244899	1281.449117	420.7544362	403999.2228	66.38255067	NaN	NaN	NaN	-0.254979458	0.08241594	0	0	NaN	NaN	NaN	NaN	NaN	NaN	NaN	NaN	NaN	NaN	NaN	NaN	NaN	NaN	0.021636295	0.044268049	8.547949029	0.272423952	2.350926166	NaN	NaN	NaN	NaN
A13_03	47.9768	-11.5353	09/14/0003 09:55	94	0	NaN	NaN	NaN	NaN	NaN	NaN	399971.77	7.008387263	1.259171483	950.1456532	1204.66342	404.6409433	402119.423	64.15492527	NaN	NaN	NaN	NaN	NaN	0	0	NaN	NaN	NaN	NaN	NaN	NaN	NaN	NaN	NaN	NaN	NaN	NaN	NaN	NaN	0.021318835	0.043587658	8.603038004	0.273775586	2.38069572	NaN	NaN	NaN	NaN
A13_03	47.9768	-11.5353	09/14/0003 09:55	95	0	NaN	NaN	NaN	NaN	NaN	NaN	398207.2213	6.69612713	1.059707945	912.0464074	1127.877724	388.5274503	400239.6232	61.92729988	NaN	NaN	NaN	NaN	NaN	0	0	NaN	NaN	NaN	NaN	NaN	NaN	NaN	NaN	NaN	NaN	NaN	NaN	NaN	NaN	0.021001374	0.042907266	8.65812698	0.275127219	2.410465273	NaN	NaN	NaN	NaN
A13_03	47.9768	-11.5353	09/14/0003 09:55	96	0	NaN	NaN	NaN	NaN	NaN	NaN	396442.6727	6.383866996	0.860244406	873.9471621	1051.092027	372.4139573	398359.8234	59.69967448	NaN	NaN	NaN	NaN	NaN	0	0	NaN	NaN	NaN	NaN	NaN	NaN	NaN	NaN	NaN	NaN	NaN	NaN	NaN	NaN	0.020683914	0.042226874	8.713215955	0.276478853	2.440234826	NaN	NaN	NaN	NaN
A13_03	47.9768	-11.5353	09/14/0003 09:55	97	0	NaN	NaN	NaN	NaN	NaN	NaN	394678.1241	6.07160686	0.660780868	835.8479164	974.3063311	356.3004644	396480.0235	57.47204909	NaN	NaN	NaN	NaN	NaN	0	0	NaN	NaN	NaN	NaN	NaN	NaN	NaN	NaN	NaN	NaN	NaN	NaN	NaN	NaN	0.020366453	0.041546482	8.768304931	0.277830487	2.47000438	NaN	NaN	NaN	NaN
A13_03	47.9768	-11.5353	09/14/0003 09:55	98	0	NaN	NaN	NaN	NaN	NaN	NaN	392913.5755	5.759346725	0.46131733	797.7486706	897.5206347	340.1869714	394600.2238	55.24442369	NaN	NaN	NaN	NaN	NaN	0	0	NaN	NaN	NaN	NaN	NaN	NaN	NaN	NaN	NaN	NaN	NaN	NaN	NaN	NaN	0.020048992	0.040866091	8.823393906	0.279182121	2.499773933	NaN	NaN	NaN	NaN
A13_03	47.9768	-11.5353	09/14/0003 09:55	99	0	NaN	NaN	NaN	NaN	NaN	NaN	391149.0268	5.44708659	0.261853792	759.6494248	820.7349383	324.0734784	392720.4239	53.01679829	NaN	NaN	NaN	NaN	NaN	0	0	NaN	NaN	NaN	NaN	NaN	NaN	NaN	NaN	NaN	NaN	NaN	NaN	NaN	NaN	0.019731532	0.040185699	8.878482881	0.280533754	2.529543487	NaN	NaN	NaN	NaN
A13_03	47.9768	-11.5353	09/14/0003 09:55	100	0	NaN	NaN	NaN	NaN	NaN	NaN	389384.4782	5.134826456	0.062390254	721.5501796	743.9492419	307.9599854	390840.6241	50.78917289	NaN	NaN	NaN	NaN	NaN	0	0	NaN	NaN	NaN	NaN	NaN	NaN	NaN	NaN	NaN	NaN	NaN	NaN	NaN	NaN	0.019414072	0.039505307	8.933571856	0.281885388	2.55931304	NaN	NaN	NaN	NaN
A13_03	47.9768	-11.5353	09/14/0003 09:55	101	0	NaN	NaN	NaN	NaN	NaN	NaN	388009.2451	4.973625765	0	704.7573158	715.634533	299.603021	389421.674	49.6580648	NaN	NaN	NaN	NaN	NaN	0	0	NaN	NaN	NaN	NaN	NaN	NaN	NaN	NaN	NaN	NaN	NaN	NaN	NaN	NaN	0.019180385	0.039235742	8.968373905	0.283237022	2.582779464	NaN	NaN	NaN	NaN
A13_03	47.9768	-11.5353	09/14/0003 09:55	102	0	NaN	NaN	NaN	NaN	NaN	NaN	386808.2674	4.883330767	0	697.245247	708.5359461	294.7425675	388206.3	49.02919747	NaN	NaN	NaN	NaN	NaN	0	0	NaN	NaN	NaN	NaN	NaN	NaN	NaN	NaN	NaN	NaN	NaN	NaN	NaN	NaN	0.018983746	0.039143715	8.994435334	0.284588655	2.603504091	NaN	NaN	NaN	NaN
A13_03	47.9768	-11.5353	09/14/0003 09:55	103	0	NaN	NaN	NaN	NaN	NaN	NaN	385607.2897	4.79303577	0	689.7331783	701.4373587	289.882114	386990.9261	48.40033015	NaN	NaN	NaN	NaN	NaN	0	0	NaN	NaN	NaN	NaN	NaN	NaN	NaN	NaN	NaN	NaN	NaN	NaN	NaN	NaN	0.018787107	0.039051687	9.020496758	0.285940289	2.624228717	NaN	NaN	NaN	NaN
A13_03	47.9768	-11.5353	09/14/0003 09:55	104	0	NaN	NaN	NaN	NaN	NaN	NaN	384406.3121	4.702740773	0	682.2211095	694.3387718	285.0216604	385775.5521	47.77146282	NaN	NaN	NaN	NaN	NaN	0	0	NaN	NaN	NaN	NaN	NaN	NaN	NaN	NaN	NaN	NaN	NaN	NaN	NaN	NaN	0.018590468	0.03895966	9.046558182	0.287291923	2.644953342	NaN	NaN	NaN	NaN
A13_03	47.9768	-11.5353	09/14/0003 09:55	105	0	NaN	NaN	NaN	NaN	NaN	NaN	383205.3344	4.612445775	0	674.7090402	687.2401844	280.1612069	384560.1781	47.14259549	NaN	NaN	NaN	NaN	NaN	0	0	NaN	NaN	NaN	NaN	NaN	NaN	NaN	NaN	NaN	NaN	NaN	NaN	NaN	NaN	0.018393828	0.038867633	9.072619607	0.288643556	2.665677968	NaN	NaN	NaN	NaN
A13_03	47.9768	-11.5353	09/14/0003 09:55	106	0	NaN	NaN	NaN	NaN	NaN	NaN	382004.3567	4.522150778	0	667.1969715	680.1415975	275.3007534	383344.8041	46.51372817	NaN	NaN	NaN	NaN	NaN	0	0	NaN	NaN	NaN	NaN	NaN	NaN	NaN	NaN	NaN	NaN	NaN	NaN	NaN	NaN	0.018197189	0.038775606	9.098681031	0.28999519	2.686402595	NaN	NaN	NaN	NaN
A13_03	47.9768	-11.5353	09/14/0003 09:55	107	0	NaN	NaN	NaN	NaN	NaN	NaN	380803.3791	4.431855781	0	659.6849027	673.0430101	270.4402999	382129.4302	45.88486084	NaN	NaN	NaN	NaN	NaN	0	0	NaN	NaN	NaN	NaN	NaN	NaN	NaN	NaN	NaN	NaN	NaN	NaN	NaN	NaN	0.018000549	0.038683578	9.124742455	0.291346824	2.70712722	NaN	NaN	NaN	NaN
A13_03	47.9768	-11.5353	09/14/0003 09:55	108	0	NaN	NaN	NaN	NaN	NaN	NaN	379602.4014	4.341560783	0	652.1728339	665.9444233	265.5798463	380914.0562	45.25599352	NaN	NaN	NaN	NaN	NaN	0	0	NaN	NaN	NaN	NaN	NaN	NaN	NaN	NaN	NaN	NaN	NaN	NaN	NaN	NaN	0.01780391	0.038591551	9.150803879	0.292698457	2.727851846	NaN	NaN	NaN	NaN
A13_03	47.9768	-11.5353	09/14/0003 09:55	109	0	NaN	NaN	NaN	NaN	NaN	NaN	378401.4237	4.251265786	0	644.6607652	658.8458359	260.7193928	379698.6823	44.62712619	NaN	NaN	NaN	NaN	NaN	0	0	NaN	NaN	NaN	NaN	NaN	NaN	NaN	NaN	NaN	NaN	NaN	NaN	NaN	NaN	0.017607271	0.038499524	9.176865303	0.294050091	2.748576472	NaN	NaN	NaN	NaN
A13_03	47.9768	-11.5353	09/14/0003 09:55	110	0	NaN	NaN	NaN	NaN	NaN	NaN	377200.446	4.160970788	0	637.1486959	651.747249	255.8589393	378483.3083	43.99825887	NaN	NaN	NaN	NaN	NaN	0	0	NaN	NaN	NaN	NaN	NaN	NaN	NaN	NaN	NaN	NaN	NaN	NaN	NaN	NaN	0.017410632	0.038407497	9.202926728	0.295401725	2.769301099	NaN	NaN	NaN	NaN
A13_03	47.9768	-11.5353	09/14/0003 09:55	111	0	NaN	NaN	NaN	NaN	NaN	NaN	375999.4684	4.070675791	0	629.6366271	644.6486616	250.9984858	377267.9343	43.36939154	NaN	NaN	NaN	NaN	NaN	0	0	NaN	NaN	NaN	NaN	NaN	NaN	NaN	NaN	NaN	NaN	NaN	NaN	NaN	NaN	0.017213992	0.038315469	9.228988157	0.296753358	2.790025724	NaN	NaN	NaN	NaN
A13_03	47.9768	-11.5353	09/14/0003 09:55	112	0	NaN	NaN	NaN	NaN	NaN	NaN	374798.4907	3.980380794	0	622.1245583	637.5500747	246.1380323	376052.5603	42.74052422	NaN	NaN	NaN	NaN	NaN	0	0	NaN	NaN	NaN	NaN	NaN	NaN	NaN	NaN	NaN	NaN	NaN	NaN	NaN	NaN	0.017017353	0.038223442	9.255049581	0.298104992	2.81075035	NaN	NaN	NaN	NaN
A13_03	47.9768	-11.5353	09/14/0003 09:55	113	0	NaN	NaN	NaN	NaN	NaN	NaN	373597.513	3.890085796	0	614.6124896	630.4514873	241.2775787	374837.1864	42.11165689	NaN	NaN	NaN	NaN	NaN	0	0	NaN	NaN	NaN	NaN	NaN	NaN	NaN	NaN	NaN	NaN	NaN	NaN	NaN	NaN	0.016820714	0.038131415	9.281111005	0.299456626	2.831474976	NaN	NaN	NaN	NaN
A13_03	47.9768	-11.5353	09/14/0003 09:55	114	0	NaN	NaN	NaN	NaN	NaN	NaN	372396.5353	3.7997908	0	607.1004208	623.3529004	236.4171252	373621.8124	41.48278957	NaN	NaN	NaN	NaN	NaN	0	0	NaN	NaN	NaN	NaN	NaN	NaN	NaN	NaN	NaN	NaN	NaN	NaN	NaN	NaN	0.016624075	0.038039388	9.307172429	0.300808259	2.852199603	NaN	NaN	NaN	NaN
A13_03	47.9768	-11.5353	09/14/0003 09:55	115	0	NaN	NaN	NaN	NaN	NaN	NaN	371195.5577	3.709495802	0	599.5883515	616.254313	231.5566717	372406.4385	40.85392224	NaN	NaN	NaN	NaN	NaN	0	0	NaN	NaN	NaN	NaN	NaN	NaN	NaN	NaN	NaN	NaN	NaN	NaN	NaN	NaN	0.016427435	0.03794736	9.333233854	0.302159893	2.872924228	NaN	NaN	NaN	NaN
A13_03	47.9768	-11.5353	09/14/0003 09:55	116	0	NaN	NaN	NaN	NaN	NaN	NaN	369994.58	3.619200805	0	592.0762827	609.1557261	226.6962182	371191.0645	40.22505491	NaN	NaN	NaN	NaN	NaN	0	0	NaN	NaN	NaN	NaN	NaN	NaN	NaN	NaN	NaN	NaN	NaN	NaN	NaN	NaN	0.016230796	0.037855333	9.359295278	0.303511527	2.893648854	NaN	NaN	NaN	NaN
A13_03	47.9768	-11.5353	09/14/0003 09:55	117	0	NaN	NaN	NaN	NaN	NaN	NaN	368793.6023	3.528905807	0	584.564214	602.0571387	221.8357646	369975.6905	39.59618759	NaN	NaN	NaN	NaN	NaN	0	0	NaN	NaN	NaN	NaN	NaN	NaN	NaN	NaN	NaN	NaN	NaN	NaN	NaN	NaN	0.016034156	0.037763306	9.385356702	0.30486316	2.91437348	NaN	NaN	NaN	NaN
A13_03	47.9768	-11.5353	09/14/0003 09:55	118	0	NaN	NaN	NaN	NaN	NaN	NaN	367592.6246	3.43861081	0	577.0521452	594.9585518	216.9753111	368760.3165	38.96732026	NaN	NaN	NaN	NaN	NaN	0	0	NaN	NaN	NaN	NaN	NaN	NaN	NaN	NaN	NaN	NaN	NaN	NaN	NaN	NaN	0.015837517	0.037671279	9.411418126	0.306214794	2.935098107	NaN	NaN	NaN	NaN
A13_03	47.9768	-11.5353	09/14/0003 09:55	119	0	NaN	NaN	NaN	NaN	NaN	NaN	366391.6469	3.348315813	0	569.5400759	587.8599644	212.1148576	367544.9426	38.33845293	NaN	NaN	NaN	NaN	NaN	0	0	NaN	NaN	NaN	NaN	NaN	NaN	NaN	NaN	NaN	NaN	NaN	NaN	NaN	NaN	0.015640878	0.037579251	9.43747955	0.307566428	2.955822732	NaN	NaN	NaN	NaN
A13_03	47.9768	-11.5353	09/14/0003 09:55	120	0	NaN	NaN	NaN	NaN	NaN	NaN	365190.6692	3.258020815	0	562.0280072	580.7613775	207.2544041	366329.5686	37.70958561	NaN	NaN	NaN	NaN	NaN	0	0	NaN	NaN	NaN	NaN	NaN	NaN	NaN	NaN	NaN	NaN	NaN	NaN	NaN	NaN	0.015444239	0.037487224	9.46354098	0.308918061	2.976547358	NaN	NaN	NaN	NaN
A13_03	47.9768	-11.5353	09/14/0003 09:55	121	0	NaN	NaN	NaN	NaN	NaN	NaN	363964.4775	3.177677156	0	554.8049948	573.6859503	202.8662705	365088.0816	37.1224724	NaN	NaN	NaN	NaN	NaN	0	0	NaN	NaN	NaN	NaN	NaN	NaN	NaN	NaN	NaN	NaN	NaN	NaN	NaN	NaN	0.01527958	0.037395197	9.487602809	0.310100502	2.99536481	NaN	NaN	NaN	NaN
A13_03	47.9768	-11.5353	09/14/0003 09:55	122	0	NaN	NaN	NaN	NaN	NaN	NaN	362622.4187	3.137914062	0	548.7815527	566.7073154	200.4578707	363733.2517	36.70658683	NaN	NaN	NaN	NaN	NaN	0	0	NaN	NaN	NaN	NaN	NaN	NaN	NaN	NaN	NaN	NaN	NaN	NaN	NaN	NaN	0.015259969	0.037303169	9.503650618	0.310604188	3.006188129	NaN	NaN	NaN	NaN
A13_03	47.9768	-11.5353	09/14/0003 09:55	123	0	NaN	NaN	NaN	NaN	NaN	NaN	361280.3598	3.098150968	0	542.7581106	559.728681	198.0494708	362378.4218	36.29070125	NaN	NaN	NaN	NaN	NaN	0	0	NaN	NaN	NaN	NaN	NaN	NaN	NaN	NaN	NaN	NaN	NaN	NaN	NaN	NaN	0.015240357	0.037211142	9.519698422	0.311107874	3.017011449	NaN	NaN	NaN	NaN
A13_03	47.9768	-11.5353	09/14/0003 09:55	124	0	NaN	NaN	NaN	NaN	NaN	NaN	359938.301	3.058387874	0	536.7346682	552.7500461	195.641071	361023.5919	35.87481568	NaN	NaN	NaN	NaN	NaN	0	0	NaN	NaN	NaN	NaN	NaN	NaN	NaN	NaN	NaN	NaN	NaN	NaN	NaN	NaN	0.015220746	0.037119115	9.535746231	0.31161156	3.027834768	NaN	NaN	NaN	NaN
A13_03	47.9768	-11.5353	09/14/0003 09:55	125	0	NaN	NaN	NaN	NaN	NaN	NaN	358596.2421	3.01862478	0	530.711226	545.7714117	193.2326711	359668.762	35.4589301	NaN	NaN	NaN	NaN	NaN	0	0	NaN	NaN	NaN	NaN	NaN	NaN	NaN	NaN	NaN	NaN	NaN	NaN	NaN	NaN	0.015201134	0.037027088	9.551794036	0.312115245	3.038658087	NaN	NaN	NaN	NaN
A13_03	47.9768	-11.5353	09/14/0003 09:55	126	0	NaN	NaN	NaN	NaN	NaN	NaN	357254.1832	2.978861686	0	524.6877838	538.7927768	190.8242713	358313.9322	35.04304453	NaN	NaN	NaN	NaN	NaN	0	0	NaN	NaN	NaN	NaN	NaN	NaN	NaN	NaN	NaN	NaN	NaN	NaN	NaN	NaN	0.015181523	0.03693506	9.567841845	0.312618931	3.049481407	NaN	NaN	NaN	NaN
A13_03	47.9768	-11.5353	09/14/0003 09:55	127	0	NaN	NaN	NaN	NaN	NaN	NaN	355912.1244	2.939098592	0	518.6643416	531.8141424	188.4158714	356959.1022	34.62715895	NaN	NaN	NaN	NaN	NaN	0	0	NaN	NaN	NaN	NaN	NaN	NaN	NaN	NaN	NaN	NaN	NaN	NaN	NaN	NaN	0.015161912	0.036843033	9.583889654	0.313122617	3.060304727	NaN	NaN	NaN	NaN
A13_03	47.9768	-11.5353	09/14/0003 09:55	128	0	NaN	NaN	NaN	NaN	NaN	NaN	354570.0656	2.899335498	0	512.6408994	524.8355075	186.0074716	355604.2724	34.21127338	NaN	NaN	NaN	NaN	NaN	0	0	NaN	NaN	NaN	NaN	NaN	NaN	NaN	NaN	NaN	NaN	NaN	NaN	NaN	NaN	0.0151423	0.036751006	9.599937458	0.313626303	3.071128046	NaN	NaN	NaN	NaN
A13_03	47.9768	-11.5353	09/14/0003 09:55	129	0	NaN	NaN	NaN	NaN	NaN	NaN	353228.0067	2.859572404	0	506.6174572	517.8568731	183.5990717	354249.4425	33.7953878	NaN	NaN	NaN	NaN	NaN	0	0	NaN	NaN	NaN	NaN	NaN	NaN	NaN	NaN	NaN	NaN	NaN	NaN	NaN	NaN	0.015122689	0.036658979	9.615985267	0.314129989	3.081951365	NaN	NaN	NaN	NaN
A13_03	47.9768	-11.5353	09/14/0003 09:55	130	0	NaN	NaN	NaN	NaN	NaN	NaN	351885.9479	2.81980931	0	500.594015	510.8782382	181.1906719	352894.6126	33.37950223	NaN	NaN	NaN	NaN	NaN	0	0	NaN	NaN	NaN	NaN	NaN	NaN	NaN	NaN	NaN	NaN	NaN	NaN	NaN	NaN	0.015103077	0.036566951	9.632033072	0.314633675	3.092774685	NaN	NaN	NaN	NaN
A13_03	47.9768	-11.5353	09/14/0003 09:55	131	0	NaN	NaN	NaN	NaN	NaN	NaN	350543.889	2.780046216	0	494.5705728	503.8996038	178.782272	351539.7827	32.96361665	NaN	NaN	NaN	NaN	NaN	0	0	NaN	NaN	NaN	NaN	NaN	NaN	NaN	NaN	NaN	NaN	NaN	NaN	NaN	NaN	0.015083466	0.036474924	9.648080881	0.315137361	3.103598004	NaN	NaN	NaN	NaN
A13_03	47.9768	-11.5353	09/14/0003 09:55	132	0	NaN	NaN	NaN	NaN	NaN	NaN	349201.8301	2.740283122	0	488.5471306	496.9209691	176.3738722	350184.9528	32.54773107	NaN	NaN	NaN	NaN	NaN	0	0	NaN	NaN	NaN	NaN	NaN	NaN	NaN	NaN	NaN	NaN	NaN	NaN	NaN	NaN	0.015063855	0.036382897	9.66412869	0.315641047	3.114421324	NaN	NaN	NaN	NaN
A13_03	47.9768	-11.5353	09/14/0003 09:55	133	0	NaN	NaN	NaN	NaN	NaN	NaN	347859.7713	2.700520028	0	482.5236884	489.9423344	173.9654724	348830.1229	32.1318455	NaN	NaN	NaN	NaN	NaN	0	0	NaN	NaN	NaN	NaN	NaN	NaN	NaN	NaN	NaN	NaN	NaN	NaN	NaN	NaN	0.015044243	0.03629087	9.680176494	0.316144732	3.125244643	NaN	NaN	NaN	NaN
A13_03	47.9768	-11.5353	09/14/0003 09:55	134	0	NaN	NaN	NaN	NaN	NaN	NaN	346517.7125	2.660756934	0	476.5002462	482.9636998	171.5570725	347475.2931	31.71595992	NaN	NaN	NaN	NaN	NaN	0	0	NaN	NaN	NaN	NaN	NaN	NaN	NaN	NaN	NaN	NaN	NaN	NaN	NaN	NaN	0.015024632	0.036198842	9.696224304	0.316648418	3.136067963	NaN	NaN	NaN	NaN
A13_03	47.9768	-11.5353	09/14/0003 09:55	135	0	NaN	NaN	NaN	NaN	NaN	NaN	345175.6536	2.62099384	0	470.476804	475.9850651	169.1486726	346120.4632	31.30007435	NaN	NaN	NaN	NaN	NaN	0	0	NaN	NaN	NaN	NaN	NaN	NaN	NaN	NaN	NaN	NaN	NaN	NaN	NaN	NaN	0.01500502	0.036106815	9.712272113	0.317152104	3.146891282	NaN	NaN	NaN	NaN
A13_03	47.9768	-11.5353	09/14/0003 09:55	136	0	NaN	NaN	NaN	NaN	NaN	NaN	343833.5948	2.581230746	0	464.4533619	469.0064305	166.7402728	344765.6333	30.88418877	NaN	NaN	NaN	NaN	NaN	0	0	NaN	NaN	NaN	NaN	NaN	NaN	NaN	NaN	NaN	NaN	NaN	NaN	NaN	NaN	0.014985409	0.036014788	9.728319917	0.31765579	3.157714602	NaN	NaN	NaN	NaN
A13_03	47.9768	-11.5353	09/14/0003 09:55	137	0	NaN	NaN	NaN	NaN	NaN	NaN	342491.5359	2.541467652	0	458.4299197	462.0277958	164.3318729	343410.8034	30.4683032	NaN	NaN	NaN	NaN	NaN	0	0	NaN	NaN	NaN	NaN	NaN	NaN	NaN	NaN	NaN	NaN	NaN	NaN	NaN	NaN	0.014965798	0.03592276	9.744367726	0.318159476	3.168537921	NaN	NaN	NaN	NaN
A13_03	47.9768	-11.5353	09/14/0003 09:55	138	0	NaN	NaN	NaN	NaN	NaN	NaN	341149.4771	2.501704558	0	452.4064774	455.0491611	161.9234731	342055.9735	30.05241762	NaN	NaN	NaN	NaN	NaN	0	0	NaN	NaN	NaN	NaN	NaN	NaN	NaN	NaN	NaN	NaN	NaN	NaN	NaN	NaN	0.014946186	0.035830733	9.76041553	0.318663162	3.179361241	NaN	NaN	NaN	NaN
A13_03	47.9768	-11.5353	09/14/0003 09:55	139	0	NaN	NaN	NaN	NaN	NaN	NaN	339807.4182	2.461941464	0	446.3830352	448.0705265	159.5150733	340701.1436	29.63653205	NaN	NaN	NaN	NaN	NaN	0	0	NaN	NaN	NaN	NaN	NaN	NaN	NaN	NaN	NaN	NaN	NaN	NaN	NaN	NaN	0.014926575	0.035738706	9.77646334	0.319166848	3.19018456	NaN	NaN	NaN	NaN
A13_03	47.9768	-11.5353	09/14/0003 09:55	140	0	NaN	NaN	NaN	NaN	NaN	NaN	338465.3594	2.42217837	0	440.3595931	441.0918918	157.1066734	339346.3137	29.22064647	NaN	NaN	NaN	NaN	NaN	0	0	NaN	NaN	NaN	NaN	NaN	NaN	NaN	NaN	NaN	NaN	NaN	NaN	NaN	NaN	0.014906963	0.035646679	9.792511149	0.319670534	3.201007879	NaN	NaN	NaN	NaN
A13_03	47.9768	-11.5353	09/14/0003 09:55	141	0	NaN	NaN	NaN	NaN	NaN	NaN	337123.3005	2.382415276	0	434.3361509	434.1132572	154.6982736	337991.4838	28.8047609	NaN	NaN	NaN	NaN	NaN	0	0	NaN	NaN	NaN	NaN	NaN	NaN	NaN	NaN	NaN	NaN	NaN	NaN	NaN	NaN	0.014887352	0.035554651	9.808558953	0.32017422	3.211831199	NaN	NaN	NaN	NaN
A13_03	47.9768	-11.5353	09/14/0003 09:55	142	0	NaN	NaN	NaN	NaN	NaN	NaN	335781.2417	2.342652183	0	428.3127087	427.1346225	152.2898737	336636.654	28.38887532	NaN	NaN	NaN	NaN	NaN	0	0	NaN	NaN	NaN	NaN	NaN	NaN	NaN	NaN	NaN	NaN	NaN	NaN	NaN	NaN	0.014867741	0.035462624	9.824606762	0.320677905	3.222654519	NaN	NaN	NaN	NaN
A13_03	47.9768	-11.5353	09/14/0003 09:55	143	0	NaN	NaN	NaN	NaN	NaN	NaN	334439.1828	2.302889089	0	422.2892665	420.1559879	149.8814739	335281.8241	27.97298975	NaN	NaN	NaN	NaN	NaN	0	0	NaN	NaN	NaN	NaN	NaN	NaN	NaN	NaN	NaN	NaN	NaN	NaN	NaN	NaN	0.014848129	0.035370597	9.840654566	0.321181591	3.233477838	NaN	NaN	NaN	NaN
A13_03	47.9768	-11.5353	09/14/0003 09:55	144	0	NaN	NaN	NaN	NaN	NaN	NaN	333097.124	2.263125995	0	416.2658243	413.1773532	147.473074	333926.9942	27.55710417	NaN	NaN	NaN	NaN	NaN	0	0	NaN	NaN	NaN	NaN	NaN	NaN	NaN	NaN	NaN	NaN	NaN	NaN	NaN	NaN	0.014828518	0.03527857	9.856702376	0.321685277	3.244301157	NaN	NaN	NaN	NaN
A13_03	47.9768	-11.5353	09/14/0003 09:55	145	0	NaN	NaN	NaN	NaN	NaN	NaN	331755.0651	2.223362901	0	410.2423821	406.1987185	145.0646742	332572.1643	27.14121859	NaN	NaN	NaN	NaN	NaN	0	0	NaN	NaN	NaN	NaN	NaN	NaN	NaN	NaN	NaN	NaN	NaN	NaN	NaN	NaN	0.014808906	0.035186542	9.872750185	0.322188963	3.255124477	NaN	NaN	NaN	NaN
A13_03	47.9768	-11.5353	09/14/0003 09:55	146	0	NaN	NaN	NaN	NaN	NaN	NaN	330413.0063	2.183599807	0	404.2189399	399.2200839	142.6562743	331217.3344	26.72533302	NaN	NaN	NaN	NaN	NaN	0	0	NaN	NaN	NaN	NaN	NaN	NaN	NaN	NaN	NaN	NaN	NaN	NaN	NaN	NaN	0.014789295	0.035094515	9.888797989	0.322692649	3.265947796	NaN	NaN	NaN	NaN
A13_03	47.9768	-11.5353	09/14/0003 09:55	147	0	NaN	NaN	NaN	NaN	NaN	NaN	329070.9474	2.143836713	0	398.1954977	392.2414492	140.2478745	329862.5045	26.30944744	NaN	NaN	NaN	NaN	NaN	0	0	NaN	NaN	NaN	NaN	NaN	NaN	NaN	NaN	NaN	NaN	NaN	NaN	NaN	NaN	0.014769684	0.035002488	9.904845798	0.323196335	3.276771116	NaN	NaN	NaN	NaN
A13_03	47.9768	-11.5353	09/14/0003 09:55	148	0	NaN	NaN	NaN	NaN	NaN	NaN	327728.8886	2.104073619	0	392.1720555	385.2628146	137.8394746	328507.6746	25.89356187	NaN	NaN	NaN	NaN	NaN	0	0	NaN	NaN	NaN	NaN	NaN	NaN	NaN	NaN	NaN	NaN	NaN	NaN	NaN	NaN	0.014750072	0.034910461	9.920893607	0.323700021	3.287594435	NaN	NaN	NaN	NaN
A13_03	47.9768	-11.5353	09/14/0003 09:55	149	0	NaN	NaN	NaN	NaN	NaN	NaN	326386.8297	2.064310525	0	386.1486133	378.2841799	135.4310748	327152.8447	25.47767629	NaN	NaN	NaN	NaN	NaN	0	0	NaN	NaN	NaN	NaN	NaN	NaN	NaN	NaN	NaN	NaN	NaN	NaN	NaN	NaN	0.014730461	0.034818433	9.936941412	0.324203707	3.298417754	NaN	NaN	NaN	NaN
A13_03	47.9768	-11.5353	09/14/0003 09:55	150	0	NaN	NaN	NaN	NaN	NaN	NaN	325044.7709	2.024547431	0	380.1251711	371.3055452	133.022675	325798.0149	25.06179072	NaN	NaN	NaN	NaN	NaN	0	0	NaN	NaN	NaN	NaN	NaN	NaN	NaN	NaN	NaN	NaN	NaN	NaN	NaN	NaN	0.014710849	0.034726406	9.952989221	0.324707392	3.309241074	NaN	NaN	NaN	NaN
A13_03	47.9768	-11.5353	09/14/0003 09:55	151	0	NaN	NaN	NaN	NaN	NaN	NaN	323702.712	1.984784337	0	374.1017289	364.3269105	130.6142751	324443.185	24.64590514	NaN	NaN	NaN	NaN	NaN	0	0	NaN	NaN	NaN	NaN	NaN	NaN	NaN	NaN	NaN	NaN	NaN	NaN	NaN	NaN	0.014691239	0.034634379	9.969037025	0.325211078	3.320064394	NaN	NaN	NaN	NaN
A13_03	47.9768	-11.5353	09/14/0003 09:55	152	0	NaN	NaN	NaN	NaN	NaN	NaN	322360.6532	1.945021243	0	368.0782867	357.3482759	128.2058752	323088.3551	24.23001957	NaN	NaN	NaN	NaN	NaN	0	0	NaN	NaN	NaN	NaN	NaN	NaN	NaN	NaN	NaN	NaN	NaN	NaN	NaN	NaN	0.014671627	0.034542352	9.985084834	0.325714764	3.330887713	NaN	NaN	NaN	NaN
A13_03	47.9768	-11.5353	09/14/0003 09:55	153	0	NaN	NaN	NaN	NaN	NaN	NaN	321018.5943	1.905258149	0	362.0548446	350.3696412	125.7974754	321733.5252	23.81413399	NaN	NaN	NaN	NaN	NaN	0	0	NaN	NaN	NaN	NaN	NaN	NaN	NaN	NaN	NaN	NaN	NaN	NaN	NaN	NaN	0.014652016	0.034450324	10.00113264	0.32621845	3.341711032	NaN	NaN	NaN	NaN
A13_03	47.9768	-11.5353	09/14/0003 09:55	154	0	NaN	NaN	NaN	NaN	NaN	NaN	319676.5354	1.865495055	0	356.0314023	343.3910066	123.3890755	320378.6953	23.39824842	NaN	NaN	NaN	NaN	NaN	0	0	NaN	NaN	NaN	NaN	NaN	NaN	NaN	NaN	NaN	NaN	NaN	NaN	NaN	NaN	0.014632404	0.034358297	10.01718045	0.326722136	3.352534352	NaN	NaN	NaN	NaN
A13_03	47.9768	-11.5353	09/14/0003 09:55	155	0	NaN	NaN	NaN	NaN	NaN	NaN	318334.4766	1.825731961	0	350.0079601	336.4123719	120.9806757	319023.8654	22.98236284	NaN	NaN	NaN	NaN	NaN	0	0	NaN	NaN	NaN	NaN	NaN	NaN	NaN	NaN	NaN	NaN	NaN	NaN	NaN	NaN	0.014612793	0.03426627	10.03322826	0.327225822	3.363357671	NaN	NaN	NaN	NaN
A13_03	47.9768	-11.5353	09/14/0003 09:55	156	0	NaN	NaN	NaN	NaN	NaN	NaN	316992.4178	1.785968867	0	343.984518	329.4337373	118.5722759	317669.0356	22.56647727	NaN	NaN	NaN	NaN	NaN	0	0	NaN	NaN	NaN	NaN	NaN	NaN	NaN	NaN	NaN	NaN	NaN	NaN	NaN	NaN	0.014593182	0.034174242	10.04927607	0.327729508	3.374180991	NaN	NaN	NaN	NaN
A13_03	47.9768	-11.5353	09/14/0003 09:55	157	0	NaN	NaN	NaN	NaN	NaN	NaN	315650.3589	1.746205773	0	337.9610758	322.4551026	116.163876	316314.2056	22.15059169	NaN	NaN	NaN	NaN	NaN	0	0	NaN	NaN	NaN	NaN	NaN	NaN	NaN	NaN	NaN	NaN	NaN	NaN	NaN	NaN	0.01457357	0.034082215	10.06532387	0.328233194	3.38500431	NaN	NaN	NaN	NaN
A13_03	47.9768	-11.5353	09/14/0003 09:55	158	0	NaN	NaN	NaN	NaN	NaN	NaN	314308.3001	1.706442679	0	331.9376336	315.4764679	113.7554762	314959.3758	21.73470612	NaN	NaN	NaN	NaN	NaN	0	0	NaN	NaN	NaN	NaN	NaN	NaN	NaN	NaN	NaN	NaN	NaN	NaN	NaN	NaN	0.014553959	0.033990188	10.08137168	0.328736879	3.39582763	NaN	NaN	NaN	NaN
A13_03	47.9768	-11.5353	09/14/0003 09:55	159	0	NaN	NaN	NaN	NaN	NaN	NaN	312966.2412	1.666679585	0	325.9141913	308.4978333	111.3470763	313604.5459	21.31882054	NaN	NaN	NaN	NaN	NaN	0	0	NaN	NaN	NaN	NaN	NaN	NaN	NaN	NaN	NaN	NaN	NaN	NaN	NaN	NaN	0.014534347	0.033898161	10.09741948	0.329240565	3.406650949	NaN	NaN	NaN	NaN
A13_03	47.9768	-11.5353	09/14/0003 09:55	160	0	NaN	NaN	NaN	NaN	NaN	NaN	311624.1823	1.626916491	0	319.8907492	301.5191986	108.9386765	312249.716	20.90293497	NaN	NaN	NaN	NaN	NaN	0	0	NaN	NaN	NaN	NaN	NaN	NaN	NaN	NaN	NaN	NaN	NaN	NaN	NaN	NaN	0.014514736	0.033806133	10.11346729	0.329744251	3.417474269	NaN	NaN	NaN	NaN
A13_03	47.9768	-11.5353	09/14/0003 09:55	161	0	NaN	NaN	NaN	NaN	NaN	NaN	310282.1235	1.587153397	0	313.867307	294.540564	106.5302766	310894.8861	20.48704939	NaN	NaN	NaN	NaN	NaN	0	0	NaN	NaN	NaN	NaN	NaN	NaN	NaN	NaN	NaN	NaN	NaN	NaN	NaN	NaN	0.014495125	0.033714106	10.1295151	0.330247937	3.428297588	NaN	NaN	NaN	NaN
A13_03	47.9768	-11.5353	09/14/0003 09:55	162	0	NaN	NaN	NaN	NaN	NaN	NaN	308940.0647	1.547390303	0	307.8438648	287.5619293	104.1218768	309540.0562	20.07116382	NaN	NaN	NaN	NaN	NaN	0	0	NaN	NaN	NaN	NaN	NaN	NaN	NaN	NaN	NaN	NaN	NaN	NaN	NaN	NaN	0.014475513	0.033622079	10.14556291	0.330751623	3.439120908	NaN	NaN	NaN	NaN
A13_03	47.9768	-11.5353	09/14/0003 09:55	163	0	NaN	NaN	NaN	NaN	NaN	NaN	307598.0058	1.507627209	0	301.8204226	280.5832947	101.7134769	308185.2263	19.65527824	NaN	NaN	NaN	NaN	NaN	0	0	NaN	NaN	NaN	NaN	NaN	NaN	NaN	NaN	NaN	NaN	NaN	NaN	NaN	NaN	0.014455902	0.033530052	10.16161072	0.331255309	3.449944227	NaN	NaN	NaN	NaN
A13_03	47.9768	-11.5353	09/14/0003 09:55	164	0	NaN	NaN	NaN	NaN	NaN	NaN	306255.947	1.467864115	0	295.7969804	273.60466	99.30507708	306830.3965	19.23939267	NaN	NaN	NaN	NaN	NaN	0	0	NaN	NaN	NaN	NaN	NaN	NaN	NaN	NaN	NaN	NaN	NaN	NaN	NaN	NaN	0.01443629	0.033438024	10.17765852	0.331758995	3.460767546	NaN	NaN	NaN	NaN
A13_03	47.9768	-11.5353	09/14/0003 09:55	165	0	NaN	NaN	NaN	NaN	NaN	NaN	304913.8881	1.428101021	0	289.7735382	266.6260253	96.89667724	305475.5665	18.82350709	NaN	NaN	NaN	NaN	NaN	0	0	NaN	NaN	NaN	NaN	NaN	NaN	NaN	NaN	NaN	NaN	NaN	NaN	NaN	NaN	0.014416679	0.033345997	10.19370633	0.332262681	3.471590866	NaN	NaN	NaN	NaN
A13_03	47.9768	-11.5353	09/14/0003 09:55	166	0	NaN	NaN	NaN	NaN	NaN	NaN	303571.8292	1.388337927	0	283.750096	259.6473907	94.4882774	304120.7367	18.40762152	NaN	NaN	NaN	NaN	NaN	0	0	NaN	NaN	NaN	NaN	NaN	NaN	NaN	NaN	NaN	NaN	NaN	NaN	NaN	NaN	0.014397068	0.03325397	10.20975414	0.332766367	3.482414185	NaN	NaN	NaN	NaN
A13_03	47.9768	-11.5353	09/14/0003 09:55	167	0	NaN	NaN	NaN	NaN	NaN	NaN	302229.7704	1.348574833	0	277.7266538	252.668756	92.07987756	302765.9068	17.99173594	NaN	NaN	NaN	NaN	NaN	0	0	NaN	NaN	NaN	NaN	NaN	NaN	NaN	NaN	NaN	NaN	NaN	NaN	NaN	NaN	0.014377456	0.033161943	10.22580194	0.333270052	3.493237505	NaN	NaN	NaN	NaN
A13_03	47.9768	-11.5353	09/14/0003 09:55	168	0	NaN	NaN	NaN	NaN	NaN	NaN	300887.7116	1.308811739	0	271.7032116	245.6901214	89.67147772	301411.0769	17.57585037	NaN	NaN	NaN	NaN	NaN	0	0	NaN	NaN	NaN	NaN	NaN	NaN	NaN	NaN	NaN	NaN	NaN	NaN	NaN	NaN	0.014357845	0.033069915	10.24184975	0.333773738	3.504060824	NaN	NaN	NaN	NaN
A13_03	47.9768	-11.5353	09/14/0003 09:55	169	0	NaN	NaN	NaN	NaN	NaN	NaN	299545.6527	1.269048645	0	265.6797694	238.7114867	87.26307787	300056.247	17.15996479	NaN	NaN	NaN	NaN	NaN	0	0	NaN	NaN	NaN	NaN	NaN	NaN	NaN	NaN	NaN	NaN	NaN	NaN	NaN	NaN	0.014338234	0.032977888	10.25789756	0.334277424	3.514884143	NaN	NaN	NaN	NaN
A13_03	47.9768	-11.5353	09/14/0003 09:55	170	0	NaN	NaN	NaN	NaN	NaN	NaN	298203.5939	1.229285552	0	259.6563272	231.7328521	84.85467798	298701.4171	16.74407922	NaN	NaN	NaN	NaN	NaN	0	0	NaN	NaN	NaN	NaN	NaN	NaN	NaN	NaN	NaN	NaN	NaN	NaN	NaN	NaN	0.014318622	0.032885861	10.27394536	0.33478111	3.525707463	NaN	NaN	NaN	NaN
A13_03	47.9768	-11.5353	09/14/0003 09:55	171	0	NaN	NaN	NaN	NaN	NaN	NaN	296861.535	1.189522458	0	253.632885	224.7542174	82.44627814	297346.5872	16.32819364	NaN	NaN	NaN	NaN	NaN	0	0	NaN	NaN	NaN	NaN	NaN	NaN	NaN	NaN	NaN	NaN	NaN	NaN	NaN	NaN	0.014299011	0.032793833	10.28999317	0.335284796	3.536530783	NaN	NaN	NaN	NaN
A13_03	47.9768	-11.5353	09/14/0003 09:55	172	0	NaN	NaN	NaN	NaN	NaN	NaN	295519.4762	1.149759364	0	247.6094428	217.7755827	80.0378783	295991.7574	15.91230806	NaN	NaN	NaN	NaN	NaN	0	0	NaN	NaN	NaN	NaN	NaN	NaN	NaN	NaN	NaN	NaN	NaN	NaN	NaN	NaN	0.014279399	0.032701806	10.30604098	0.335788482	3.547354102	NaN	NaN	NaN	NaN
A13_03	47.9768	-11.5353	09/14/0003 09:55	173	0	NaN	NaN	NaN	NaN	NaN	NaN	294177.4173	1.10999627	0	241.5860007	210.7969481	77.62947846	294636.9274	15.49642249	NaN	NaN	NaN	NaN	NaN	0	0	NaN	NaN	NaN	NaN	NaN	NaN	NaN	NaN	NaN	NaN	NaN	NaN	NaN	NaN	0.014259788	0.032609779	10.32208879	0.336292168	3.558177421	NaN	NaN	NaN	NaN
A13_03	47.9768	-11.5353	09/14/0003 09:55	174	0	NaN	NaN	NaN	NaN	NaN	NaN	292835.3585	1.070233176	0	235.5625585	203.8183134	75.22107862	293282.0976	15.08053691	NaN	NaN	NaN	NaN	NaN	0	0	NaN	NaN	NaN	NaN	NaN	NaN	NaN	NaN	NaN	NaN	NaN	NaN	NaN	NaN	0.014240177	0.032517752	10.3381366	0.336795854	3.569000741	NaN	NaN	NaN	NaN
A13_03	47.9768	-11.5353	09/14/0003 09:55	175	0	NaN	NaN	NaN	NaN	NaN	NaN	291493.2996	1.030470082	0	229.5391162	196.8396788	72.81267878	291927.2677	14.66465134	NaN	NaN	NaN	NaN	NaN	0	0	NaN	NaN	NaN	NaN	NaN	NaN	NaN	NaN	NaN	NaN	NaN	NaN	NaN	NaN	0.014220565	0.032425724	10.3541844	0.337299539	3.57982406	NaN	NaN	NaN	NaN
A13_03	47.9768	-11.5353	09/14/0003 09:55	176	0	NaN	NaN	NaN	NaN	NaN	NaN	290151.2408	0.990706988	0	223.5156741	189.8610441	70.40427893	290572.4378	14.24876576	NaN	NaN	NaN	NaN	NaN	0	0	NaN	NaN	NaN	NaN	NaN	NaN	NaN	NaN	NaN	NaN	NaN	NaN	NaN	NaN	0.014200954	0.032333697	10.37023221	0.337803225	3.59064738	NaN	NaN	NaN	NaN
A13_03	47.9768	-11.5353	09/14/0003 09:55	177	0	NaN	NaN	NaN	NaN	NaN	NaN	288809.1819	0.950943894	0	217.4922319	182.8824095	67.99587909	289217.6079	13.83288019	NaN	NaN	NaN	NaN	NaN	0	0	NaN	NaN	NaN	NaN	NaN	NaN	NaN	NaN	NaN	NaN	NaN	NaN	NaN	NaN	0.014181342	0.03224167	10.38628001	0.338306911	3.601470699	NaN	NaN	NaN	NaN
A13_03	47.9768	-11.5353	09/14/0003 09:55	178	0	NaN	NaN	NaN	NaN	NaN	NaN	287467.1231	0.9111808	0	211.4687897	175.9037748	65.58747925	287862.778	13.41699461	NaN	NaN	NaN	NaN	NaN	0	0	NaN	NaN	NaN	NaN	NaN	NaN	NaN	NaN	NaN	NaN	NaN	NaN	NaN	NaN	0.014161731	0.032149643	10.40232782	0.338810597	3.612294019	NaN	NaN	NaN	NaN
A13_03	47.9768	-11.5353	09/14/0003 09:55	179	0	NaN	NaN	NaN	NaN	NaN	NaN	286125.0642	0.871417706	0	205.4453475	168.9251401	63.17907936	286507.9481	13.00110903	NaN	NaN	NaN	NaN	NaN	0	0	NaN	NaN	NaN	NaN	NaN	NaN	NaN	NaN	NaN	NaN	NaN	NaN	NaN	NaN	0.01414212	0.032057615	10.41837563	0.339314283	3.623117338	NaN	NaN	NaN	NaN
A13_03	47.9768	-11.5353	09/14/0003 09:55	180	0	NaN	NaN	NaN	NaN	NaN	NaN	284783.0054	0.831654612	0	199.4219053	161.9465055	60.77067952	285153.1182	12.58522346	NaN	NaN	NaN	NaN	NaN	0	0	NaN	NaN	NaN	NaN	NaN	NaN	NaN	NaN	NaN	NaN	NaN	NaN	NaN	NaN	0.014122508	0.031965588	10.43442344	0.339817969	3.633940658	NaN	NaN	NaN	NaN
A13_03	47.9768	-11.5353	09/14/0003 09:55	181	0	NaN	NaN	NaN	NaN	NaN	NaN	283440.9465	0.791891518	0	193.3984631	154.9678708	58.36227968	283798.2884	12.16933788	NaN	NaN	NaN	NaN	NaN	0	0	NaN	NaN	NaN	NaN	NaN	NaN	NaN	NaN	NaN	NaN	NaN	NaN	NaN	NaN	0.014102897	0.031873561	10.45047125	0.340321655	3.644763977	NaN	NaN	NaN	NaN
A13_03	47.9768	-11.5353	09/14/0003 09:55	182	0	NaN	NaN	NaN	NaN	NaN	NaN	282098.8877	0.752128424	0	187.3750209	147.9892361	55.95387984	282443.4584	11.75345231	NaN	NaN	NaN	NaN	NaN	0	0	NaN	NaN	NaN	NaN	NaN	NaN	NaN	NaN	NaN	NaN	NaN	NaN	NaN	NaN	0.014083285	0.031781534	10.46651906	0.340825341	3.655587297	NaN	NaN	NaN	NaN
A13_03	47.9768	-11.5353	09/14/0003 09:55	183	0	NaN	NaN	NaN	NaN	NaN	NaN	280756.8288	0.71236533	0	181.3515787	141.0106015	53.54547999	281088.6286	11.33756673	NaN	NaN	NaN	NaN	NaN	0	0	NaN	NaN	NaN	NaN	NaN	NaN	NaN	NaN	NaN	NaN	NaN	NaN	NaN	NaN	0.014063674	0.031689506	10.48256686	0.341329026	3.666410616	NaN	NaN	NaN	NaN
A13_03	47.9768	-11.5353	09/14/0003 09:55	184	0	NaN	NaN	NaN	NaN	NaN	NaN	279414.77	0.672602236	0	175.3281365	134.0319668	51.13708014	279733.7987	10.92168115	NaN	NaN	NaN	NaN	NaN	0	0	NaN	NaN	NaN	NaN	NaN	NaN	NaN	NaN	NaN	NaN	NaN	NaN	NaN	NaN	0.014044063	0.031597479	10.49861467	0.341832712	3.677233935	NaN	NaN	NaN	NaN
A13_03	47.9768	-11.5353	09/14/0003 09:55	185	0	NaN	NaN	NaN	NaN	NaN	NaN	278072.7111	0.632839142	0	169.3046943	127.0533321	48.7286803	278378.9688	10.50579558	NaN	NaN	NaN	NaN	NaN	0	0	NaN	NaN	NaN	NaN	NaN	NaN	NaN	NaN	NaN	NaN	NaN	NaN	NaN	NaN	0.014024451	0.031505452	10.51466247	0.342336398	3.688057255	NaN	NaN	NaN	NaN
A13_03	47.9768	-11.5353	09/14/0003 09:55	186	0	NaN	NaN	NaN	NaN	NaN	NaN	276730.6523	0.593076048	0	163.2812521	120.0746975	46.32028045	277024.1389	10.08991	NaN	NaN	NaN	NaN	NaN	0	0	NaN	NaN	NaN	NaN	NaN	NaN	NaN	NaN	NaN	NaN	NaN	NaN	NaN	NaN	0.01400484	0.031413424	10.53071028	0.342840084	3.698880575	NaN	NaN	NaN	NaN
A13_03	47.9768	-11.5353	09/14/0003 09:55	187	0	NaN	NaN	NaN	NaN	NaN	NaN	275388.5934	0.553312954	0	157.2578099	113.0960628	43.9118806	275669.309	9.674024429	NaN	NaN	NaN	NaN	NaN	0	0	NaN	NaN	NaN	NaN	NaN	NaN	NaN	NaN	NaN	NaN	NaN	NaN	NaN	NaN	0.013985228	0.031321397	10.54675809	0.34334377	3.709703894	NaN	NaN	NaN	NaN
A13_03	47.9768	-11.5353	09/14/0003 09:55	188	0	NaN	NaN	NaN	NaN	NaN	NaN	274046.5346	0.51354986	0	151.2343677	106.1174282	41.50348076	274314.4791	9.258138854	NaN	NaN	NaN	NaN	NaN	0	0	NaN	NaN	NaN	NaN	NaN	NaN	NaN	NaN	NaN	NaN	NaN	NaN	NaN	NaN	0.013965617	0.03122937	10.5628059	0.343847456	3.720527213	NaN	NaN	NaN	NaN
A13_03	47.9768	-11.5353	09/14/0003 09:55	189	0	NaN	NaN	NaN	NaN	NaN	NaN	272704.4757	0.473786766	0	145.2109255	99.13879354	39.09508091	272959.6493	8.842253279	NaN	NaN	NaN	NaN	NaN	0	0	NaN	NaN	NaN	NaN	NaN	NaN	NaN	NaN	NaN	NaN	NaN	NaN	NaN	NaN	0.013946006	0.031137343	10.5788537	0.344351142	3.731350533	NaN	NaN	NaN	NaN
A13_03	47.9768	-11.5353	09/14/0003 09:55	190	0	NaN	NaN	NaN	NaN	NaN	NaN	271362.4169	0.434023672	0	139.1874833	92.16015889	36.68668107	271604.8193	8.426367704	NaN	NaN	NaN	NaN	NaN	0	0	NaN	NaN	NaN	NaN	NaN	NaN	NaN	NaN	NaN	NaN	NaN	NaN	NaN	NaN	0.013926395	0.031045315	10.59490151	0.344854828	3.742173852	NaN	NaN	NaN	NaN
A13_03	47.9768	-11.5353	09/14/0003 09:55	191	0	NaN	NaN	NaN	NaN	NaN	NaN	270020.358	0.394260578	0	133.1640411	85.18152423	34.27828121	270249.9895	8.010482129	NaN	NaN	NaN	NaN	NaN	0	0	NaN	NaN	NaN	NaN	NaN	NaN	NaN	NaN	NaN	NaN	NaN	NaN	NaN	NaN	0.013906783	0.030953288	10.61094932	0.345358513	3.752997172	NaN	NaN	NaN	NaN
A13_03	47.9768	-11.5353	09/14/0003 09:55	192	0	NaN	NaN	NaN	NaN	NaN	NaN	268678.2992	0.354497484	0	127.1405989	78.20288953	31.86988137	268895.1596	7.594596553	NaN	NaN	NaN	NaN	NaN	0	0	NaN	NaN	NaN	NaN	NaN	NaN	NaN	NaN	NaN	NaN	NaN	NaN	NaN	NaN	0.013887172	0.030861261	10.62699713	0.345862199	3.763820491	NaN	NaN	NaN	NaN
A13_03	47.9768	-11.5353	09/14/0003 09:55	193	0	NaN	NaN	NaN	NaN	NaN	NaN	267336.2403	0.31473439	0	121.1171568	71.22425488	29.46148152	267540.3297	7.178710978	NaN	NaN	NaN	NaN	NaN	0	0	NaN	NaN	NaN	NaN	NaN	NaN	NaN	NaN	NaN	NaN	NaN	NaN	NaN	NaN	0.013867561	0.030769234	10.64304493	0.346365885	3.774643811	NaN	NaN	NaN	NaN
A13_03	47.9768	-11.5353	09/14/0003 09:55	194	0	NaN	NaN	NaN	NaN	NaN	NaN	265994.1815	0.274971296	0	115.0937146	64.24562023	27.05308167	266185.4998	6.762825403	NaN	NaN	NaN	NaN	NaN	0	0	NaN	NaN	NaN	NaN	NaN	NaN	NaN	NaN	NaN	NaN	NaN	NaN	NaN	NaN	0.013847949	0.030677206	10.65909274	0.346869571	3.78546713	NaN	NaN	NaN	NaN
A13_03	47.9768	-11.5353	09/14/0003 09:55	195	0	NaN	NaN	NaN	NaN	NaN	NaN	264652.1226	0.235208202	0	109.0702723	57.26698558	24.64468183	264830.6699	6.346939828	NaN	NaN	NaN	NaN	NaN	0	0	NaN	NaN	NaN	NaN	NaN	NaN	NaN	NaN	NaN	NaN	NaN	NaN	NaN	NaN	0.013828338	0.030585179	10.67514055	0.347373257	3.79629045	NaN	NaN	NaN	NaN
A13_03	47.9768	-11.5353	09/14/0003 09:55	196	0	NaN	NaN	NaN	NaN	NaN	NaN	263310.0638	0.195445108	0	103.0468302	50.28835092	22.23628198	263475.84	5.931054252	NaN	NaN	NaN	NaN	NaN	0	0	NaN	NaN	NaN	NaN	NaN	NaN	NaN	NaN	NaN	NaN	NaN	NaN	NaN	NaN	0.013808726	0.030493152	10.69118835	0.347876943	3.807113769	NaN	NaN	NaN	NaN
A13_03	47.9768	-11.5353	09/14/0003 09:55	197	0	NaN	NaN	NaN	NaN	NaN	NaN	261968.0049	0.155682014	0	97.02338797	43.30971626	19.82788214	262121.0102	5.515168677	NaN	NaN	NaN	NaN	NaN	0	0	NaN	NaN	NaN	NaN	NaN	NaN	NaN	NaN	NaN	NaN	NaN	NaN	NaN	NaN	0.013789115	0.030401125	10.70723616	0.348380629	3.817937089	NaN	NaN	NaN	NaN
A13_03	47.9768	-11.5353	09/14/0003 09:55	198	0	NaN	NaN	NaN	NaN	NaN	NaN	260625.9461	0.115918921	0	90.99994578	36.3310816	17.41948228	260766.1803	5.099283101	NaN	NaN	NaN	NaN	NaN	0	0	NaN	NaN	NaN	NaN	NaN	NaN	NaN	NaN	NaN	NaN	NaN	NaN	NaN	NaN	0.013769504	0.030309097	10.72328397	0.348884315	3.828760408	NaN	NaN	NaN	NaN
A13_03	47.9768	-11.5353	09/14/0003 09:55	199	0	NaN	NaN	NaN	NaN	NaN	NaN	259283.8872	0.076155827	0	84.9765036	29.35244694	15.01108244	259411.3504	4.683397526	NaN	NaN	NaN	NaN	NaN	0	0	NaN	NaN	NaN	NaN	NaN	NaN	NaN	NaN	NaN	NaN	NaN	NaN	NaN	NaN	0.013749892	0.03021707	10.73933178	0.349388001	3.839583727	NaN	NaN	NaN	NaN
A13_03	47.9768	-11.5353	09/14/0003 09:55	200	0	NaN	NaN	NaN	NaN	NaN	NaN	257941.8284	0.036392733	0	78.95306139	22.37381228	12.60268259	258056.5205	4.267511951	NaN	NaN	NaN	NaN	NaN	0	0	NaN	NaN	NaN	NaN	NaN	NaN	NaN	NaN	NaN	NaN	NaN	NaN	NaN	NaN	0.013730281	0.030125043	10.75537959	0.349891686	3.850407047	NaN	NaN	NaN	NaN
A13_03	47.9768	-11.5353	09/14/0003 09:55	201	0	NaN	NaN	NaN	NaN	NaN	NaN	257045.018	NaN	0	73.31135899	15.97543123	10.45173339	257143.6623	3.985933268	NaN	NaN	NaN	NaN	NaN	0	0	NaN	NaN	NaN	NaN	NaN	NaN	NaN	NaN	NaN	NaN	NaN	NaN	NaN	NaN	0.013712895	0.030033016	10.76686911	0.350117051	3.855728181	NaN	NaN	NaN	NaN
A13_03	47.9768	-11.5353	09/14/0003 09:55	202	0	NaN	NaN	NaN	NaN	NaN	NaN	256297.2907	NaN	0	72.6790369	15.81765578	10.34780817	256395.0147	3.946393147	NaN	NaN	NaN	NaN	NaN	0	0	NaN	NaN	NaN	NaN	NaN	NaN	NaN	NaN	NaN	NaN	NaN	NaN	NaN	NaN	0.0136961	0.029940988	10.77506014	0.350266169	3.859673474	NaN	NaN	NaN	NaN
A13_03	47.9768	-11.5353	09/14/0003 09:55	203	0	NaN	NaN	NaN	NaN	NaN	NaN	255549.5634	NaN	0	72.04671481	15.65988032	10.24388294	255646.367	3.906853025	NaN	NaN	NaN	NaN	NaN	0	0	NaN	NaN	NaN	NaN	NaN	NaN	NaN	NaN	NaN	NaN	NaN	NaN	NaN	NaN	0.013679304	0.029848961	10.78325118	0.350415287	3.863618767	NaN	NaN	NaN	NaN
A13_03	47.9768	-11.5353	09/14/0003 09:55	204	0	NaN	NaN	NaN	NaN	NaN	NaN	254801.8361	NaN	0	71.41439271	15.50210486	10.13995772	254897.7193	3.867312904	NaN	NaN	NaN	NaN	NaN	0	0	NaN	NaN	NaN	NaN	NaN	NaN	NaN	NaN	NaN	NaN	NaN	NaN	NaN	NaN	0.013662509	0.029756934	10.79144222	0.350564404	3.86756406	NaN	NaN	NaN	NaN
A13_03	47.9768	-11.5353	09/14/0003 09:55	205	0	NaN	NaN	NaN	NaN	NaN	NaN	254054.1088	NaN	0	70.78207062	15.3443294	10.03603251	254149.0717	3.827772783	NaN	NaN	NaN	NaN	NaN	0	0	NaN	NaN	NaN	NaN	NaN	NaN	NaN	NaN	NaN	NaN	NaN	NaN	NaN	NaN	0.013645713	0.029664906	10.79963325	0.350713522	3.871509353	NaN	NaN	NaN	NaN
A13_03	47.9768	-11.5353	09/14/0003 09:55	206	0	NaN	NaN	NaN	NaN	NaN	NaN	253306.3815	NaN	0	70.14974853	15.18655395	9.932107286	253400.424	3.788232661	NaN	NaN	NaN	NaN	NaN	0	0	NaN	NaN	NaN	NaN	NaN	NaN	NaN	NaN	NaN	NaN	NaN	NaN	NaN	NaN	0.013628917	0.029572879	10.80782428	0.35086264	3.875454646	NaN	NaN	NaN	NaN
A13_03	47.9768	-11.5353	09/14/0003 09:55	207	0	NaN	NaN	NaN	NaN	NaN	NaN	252558.6542	NaN	0	69.51742643	15.02877849	9.828182065	252651.7763	3.748692539	NaN	NaN	NaN	NaN	NaN	0	0	NaN	NaN	NaN	NaN	NaN	NaN	NaN	NaN	NaN	NaN	NaN	NaN	NaN	NaN	0.013612122	0.029480852	10.81601532	0.351011757	3.879399939	NaN	NaN	NaN	NaN
A13_03	47.9768	-11.5353	09/14/0003 09:55	208	0	NaN	NaN	NaN	NaN	NaN	NaN	251810.9269	NaN	0	68.88510434	14.87100303	9.724256844	251903.1287	3.709152418	NaN	NaN	NaN	NaN	NaN	0	0	NaN	NaN	NaN	NaN	NaN	NaN	NaN	NaN	NaN	NaN	NaN	NaN	NaN	NaN	0.013595326	0.029388825	10.82420636	0.351160875	3.883345232	NaN	NaN	NaN	NaN
A13_03	47.9768	-11.5353	09/14/0003 09:55	209	0	NaN	NaN	NaN	NaN	NaN	NaN	251063.1996	NaN	0	68.25278225	14.71322757	9.620331623	251154.481	3.669612296	NaN	NaN	NaN	NaN	NaN	0	0	NaN	NaN	NaN	NaN	NaN	NaN	NaN	NaN	NaN	NaN	NaN	NaN	NaN	NaN	0.01357853	0.029296797	10.83239739	0.351309993	3.887290525	NaN	NaN	NaN	NaN
A13_03	47.9768	-11.5353	09/14/0003 09:55	210	0	NaN	NaN	NaN	NaN	NaN	NaN	250315.4723	NaN	0	67.62046015	14.55545212	9.516406402	250405.8333	3.630072175	NaN	NaN	NaN	NaN	NaN	0	0	NaN	NaN	NaN	NaN	NaN	NaN	NaN	NaN	NaN	NaN	NaN	NaN	NaN	NaN	0.013561734	0.02920477	10.84058843	0.35145911	3.891235818	NaN	NaN	NaN	NaN
A13_03	47.9768	-11.5353	09/14/0003 09:55	211	0	NaN	NaN	NaN	NaN	NaN	NaN	249567.745	NaN	0	66.98813806	14.39767666	9.412481181	249657.1856	3.590532053	NaN	NaN	NaN	NaN	NaN	0	0	NaN	NaN	NaN	NaN	NaN	NaN	NaN	NaN	NaN	NaN	NaN	NaN	NaN	NaN	0.013544938	0.029112743	10.84877946	0.351608228	3.895181111	NaN	NaN	NaN	NaN
A13_03	47.9768	-11.5353	09/14/0003 09:55	212	0	NaN	NaN	NaN	NaN	NaN	NaN	248820.0177	NaN	0	66.35581597	14.2399012	9.30855596	248908.538	3.550991932	NaN	NaN	NaN	NaN	NaN	0	0	NaN	NaN	NaN	NaN	NaN	NaN	NaN	NaN	NaN	NaN	NaN	NaN	NaN	NaN	0.013528143	0.029020716	10.85697049	0.351757346	3.899126404	NaN	NaN	NaN	NaN
A13_03	47.9768	-11.5353	09/14/0003 09:55	213	0	NaN	NaN	NaN	NaN	NaN	NaN	248072.2904	NaN	0	65.72349387	14.08212574	9.20463074	248159.8903	3.511451811	NaN	NaN	NaN	NaN	NaN	0	0	NaN	NaN	NaN	NaN	NaN	NaN	NaN	NaN	NaN	NaN	NaN	NaN	NaN	NaN	0.013511347	0.028928688	10.86516153	0.351906464	3.903071697	NaN	NaN	NaN	NaN
A13_03	47.9768	-11.5353	09/14/0003 09:55	214	0	NaN	NaN	NaN	NaN	NaN	NaN	247324.5631	NaN	0	65.09117178	13.92435028	9.100705519	247411.2427	3.471911689	NaN	NaN	NaN	NaN	NaN	0	0	NaN	NaN	NaN	NaN	NaN	NaN	NaN	NaN	NaN	NaN	NaN	NaN	NaN	NaN	0.013494551	0.028836661	10.87335257	0.352055581	3.90701699	NaN	NaN	NaN	NaN
A13_03	47.9768	-11.5353	09/14/0003 09:55	215	0	NaN	NaN	NaN	NaN	NaN	NaN	246576.8358	NaN	0	64.45884968	13.76657483	8.996780298	246662.595	3.432371568	NaN	NaN	NaN	NaN	NaN	0	0	NaN	NaN	NaN	NaN	NaN	NaN	NaN	NaN	NaN	NaN	NaN	NaN	NaN	NaN	0.013477755	0.028744634	10.8815436	0.352204699	3.910962283	NaN	NaN	NaN	NaN
A13_03	47.9768	-11.5353	09/14/0003 09:55	216	0	NaN	NaN	NaN	NaN	NaN	NaN	245829.1085	NaN	0	63.82652759	13.60879937	8.892855077	245913.9474	3.392831446	NaN	NaN	NaN	NaN	NaN	0	0	NaN	NaN	NaN	NaN	NaN	NaN	NaN	NaN	NaN	NaN	NaN	NaN	NaN	NaN	0.01346096	0.028652607	10.88973464	0.352353817	3.914907576	NaN	NaN	NaN	NaN
A13_03	47.9768	-11.5353	09/14/0003 09:55	217	0	NaN	NaN	NaN	NaN	NaN	NaN	245081.3812	NaN	0	63.1942055	13.45102391	8.788929857	245165.2997	3.353291324	NaN	NaN	NaN	NaN	NaN	0	0	NaN	NaN	NaN	NaN	NaN	NaN	NaN	NaN	NaN	NaN	NaN	NaN	NaN	NaN	0.013444164	0.028560579	10.89792567	0.352502934	3.918852869	NaN	NaN	NaN	NaN
A13_03	47.9768	-11.5353	09/14/0003 09:55	218	0	NaN	NaN	NaN	NaN	NaN	NaN	244333.6539	NaN	0	62.5618834	13.29324845	8.685004636	244416.652	3.313751203	NaN	NaN	NaN	NaN	NaN	0	0	NaN	NaN	NaN	NaN	NaN	NaN	NaN	NaN	NaN	NaN	NaN	NaN	NaN	NaN	0.013427368	0.028468552	10.90611671	0.352652052	3.922798162	NaN	NaN	NaN	NaN
A13_03	47.9768	-11.5353	09/14/0003 09:55	219	0	NaN	NaN	NaN	NaN	NaN	NaN	243585.9266	NaN	0	61.92956131	13.135473	8.581079415	243668.0043	3.274211081	NaN	NaN	NaN	NaN	NaN	0	0	NaN	NaN	NaN	NaN	NaN	NaN	NaN	NaN	NaN	NaN	NaN	NaN	NaN	NaN	0.013410573	0.028376525	10.91430774	0.35280117	3.926743455	NaN	NaN	NaN	NaN
A13_03	47.9768	-11.5353	09/14/0003 09:55	220	0	NaN	NaN	NaN	NaN	NaN	NaN	242838.1993	NaN	0	61.29723922	12.97769754	8.477154195	242919.3567	3.23467096	NaN	NaN	NaN	NaN	NaN	0	0	NaN	NaN	NaN	NaN	NaN	NaN	NaN	NaN	NaN	NaN	NaN	NaN	NaN	NaN	0.013393777	0.028284497	10.92249878	0.352950287	3.930688748	NaN	NaN	NaN	NaN
A13_03	47.9768	-11.5353	09/14/0003 09:55	221	0	NaN	NaN	NaN	NaN	NaN	NaN	242090.472	NaN	0	60.66491712	12.81992208	8.373228974	242170.709	3.195130839	NaN	NaN	NaN	NaN	NaN	0	0	NaN	NaN	NaN	NaN	NaN	NaN	NaN	NaN	NaN	NaN	NaN	NaN	NaN	NaN	0.013376982	0.02819247	10.93068981	0.353099405	3.934634041	NaN	NaN	NaN	NaN
A13_03	47.9768	-11.5353	09/14/0003 09:55	222	0	NaN	NaN	NaN	NaN	NaN	NaN	241342.7447	NaN	0	60.03259503	12.66214662	8.269303753	241422.0613	3.155590717	NaN	NaN	NaN	NaN	NaN	0	0	NaN	NaN	NaN	NaN	NaN	NaN	NaN	NaN	NaN	NaN	NaN	NaN	NaN	NaN	0.013360186	0.028100443	10.93888085	0.353248523	3.938579334	NaN	NaN	NaN	NaN
A13_03	47.9768	-11.5353	09/14/0003 09:55	223	0	NaN	NaN	NaN	NaN	NaN	NaN	240595.0174	NaN	0	59.40027294	12.50437117	8.165378533	240673.4137	3.116050596	NaN	NaN	NaN	NaN	NaN	0	0	NaN	NaN	NaN	NaN	NaN	NaN	NaN	NaN	NaN	NaN	NaN	NaN	NaN	NaN	0.01334339	0.028008416	10.94707188	0.35339764	3.942524627	NaN	NaN	NaN	NaN
A13_03	47.9768	-11.5353	09/14/0003 09:55	224	0	NaN	NaN	NaN	NaN	NaN	NaN	239847.2901	NaN	0	58.76795084	12.34659571	8.061453312	239924.766	3.076510474	NaN	NaN	NaN	NaN	NaN	0	0	NaN	NaN	NaN	NaN	NaN	NaN	NaN	NaN	NaN	NaN	NaN	NaN	NaN	NaN	0.013326594	0.027916388	10.95526292	0.353546758	3.94646992	NaN	NaN	NaN	NaN
A13_03	47.9768	-11.5353	09/14/0003 09:55	225	0	NaN	NaN	NaN	NaN	NaN	NaN	239099.5628	NaN	0	58.13562875	12.18882025	7.957528091	239176.1183	3.036970352	NaN	NaN	NaN	NaN	NaN	0	0	NaN	NaN	NaN	NaN	NaN	NaN	NaN	NaN	NaN	NaN	NaN	NaN	NaN	NaN	0.013309798	0.027824361	10.96345395	0.353695876	3.950415213	NaN	NaN	NaN	NaN
A13_03	47.9768	-11.5353	09/14/0003 09:55	226	0	NaN	NaN	NaN	NaN	NaN	NaN	238351.8355	NaN	0	57.50330666	12.03104479	7.85360287	238427.4707	2.997430231	NaN	NaN	NaN	NaN	NaN	0	0	NaN	NaN	NaN	NaN	NaN	NaN	NaN	NaN	NaN	NaN	NaN	NaN	NaN	NaN	0.013293003	0.027732334	10.97164499	0.353844993	3.954360506	NaN	NaN	NaN	NaN
A13_03	47.9768	-11.5353	09/14/0003 09:55	227	0	NaN	NaN	NaN	NaN	NaN	NaN	237604.1082	NaN	0	56.87098456	11.87326934	7.74967765	237678.823	2.957890109	NaN	NaN	NaN	NaN	NaN	0	0	NaN	NaN	NaN	NaN	NaN	NaN	NaN	NaN	NaN	NaN	NaN	NaN	NaN	NaN	0.013276207	0.027640307	10.97983602	0.353994111	3.958305799	NaN	NaN	NaN	NaN
A13_03	47.9768	-11.5353	09/14/0003 09:55	228	0	NaN	NaN	NaN	NaN	NaN	NaN	236856.3809	NaN	0	56.23866247	11.71549388	7.645752429	236930.1753	2.918349988	NaN	NaN	NaN	NaN	NaN	0	0	NaN	NaN	NaN	NaN	NaN	NaN	NaN	NaN	NaN	NaN	NaN	NaN	NaN	NaN	0.013259411	0.027548279	10.98802706	0.354143229	3.962251092	NaN	NaN	NaN	NaN
A13_03	47.9768	-11.5353	09/14/0003 09:55	229	0	NaN	NaN	NaN	NaN	NaN	NaN	236108.6536	NaN	0	55.60634038	11.55771842	7.541827209	236181.5277	2.878809867	NaN	NaN	NaN	NaN	NaN	0	0	NaN	NaN	NaN	NaN	NaN	NaN	NaN	NaN	NaN	NaN	NaN	NaN	NaN	NaN	0.013242615	0.027456252	10.99621809	0.354292346	3.966196385	NaN	NaN	NaN	NaN
A13_03	47.9768	-11.5353	09/14/0003 09:55	230	0	NaN	NaN	NaN	NaN	NaN	NaN	235360.9263	NaN	0	54.97401828	11.39994297	7.437901988	235432.88	2.839269745	NaN	NaN	NaN	NaN	NaN	0	0	NaN	NaN	NaN	NaN	NaN	NaN	NaN	NaN	NaN	NaN	NaN	NaN	NaN	NaN	0.01322582	0.027364225	11.00440913	0.354441464	3.970141678	NaN	NaN	NaN	NaN
A13_03	47.9768	-11.5353	09/14/0003 09:55	231	0	NaN	NaN	NaN	NaN	NaN	NaN	234613.199	NaN	0	54.34169619	11.24216751	7.333976767	234684.2324	2.799729624	NaN	NaN	NaN	NaN	NaN	0	0	NaN	NaN	NaN	NaN	NaN	NaN	NaN	NaN	NaN	NaN	NaN	NaN	NaN	NaN	0.013209024	0.027272198	11.01260016	0.354590582	3.974086971	NaN	NaN	NaN	NaN
A13_03	47.9768	-11.5353	09/14/0003 09:55	232	0	NaN	NaN	NaN	NaN	NaN	NaN	233865.4717	NaN	0	53.7093741	11.08439205	7.230051547	233935.5847	2.760189502	NaN	NaN	NaN	NaN	NaN	0	0	NaN	NaN	NaN	NaN	NaN	NaN	NaN	NaN	NaN	NaN	NaN	NaN	NaN	NaN	0.013192228	0.02718017	11.0207912	0.3547397	3.978032264	NaN	NaN	NaN	NaN
A13_03	47.9768	-11.5353	09/14/0003 09:55	233	0	NaN	NaN	NaN	NaN	NaN	NaN	233117.7444	NaN	0	53.077052	10.92661659	7.126126326	233186.937	2.72064938	NaN	NaN	NaN	NaN	NaN	0	0	NaN	NaN	NaN	NaN	NaN	NaN	NaN	NaN	NaN	NaN	NaN	NaN	NaN	NaN	0.013175433	0.027088143	11.02898223	0.354888817	3.981977557	NaN	NaN	NaN	NaN
A13_03	47.9768	-11.5353	09/14/0003 09:55	234	0	NaN	NaN	NaN	NaN	NaN	NaN	232370.0171	NaN	0	52.44472991	10.76884113	7.022201105	232438.2894	2.681109259	NaN	NaN	NaN	NaN	NaN	0	0	NaN	NaN	NaN	NaN	NaN	NaN	NaN	NaN	NaN	NaN	NaN	NaN	NaN	NaN	0.013158637	0.026996116	11.03717327	0.355037935	3.98592285	NaN	NaN	NaN	NaN
A13_03	47.9768	-11.5353	09/14/0003 09:55	235	0	NaN	NaN	NaN	NaN	NaN	NaN	231622.2898	NaN	0	51.81240782	10.61106567	6.918275884	231689.6417	2.641569138	NaN	NaN	NaN	NaN	NaN	0	0	NaN	NaN	NaN	NaN	NaN	NaN	NaN	NaN	NaN	NaN	NaN	NaN	NaN	NaN	0.013141841	0.026904089	11.04536431	0.355187053	3.989868142	NaN	NaN	NaN	NaN
A13_03	47.9768	-11.5353	09/14/0003 09:55	236	0	NaN	NaN	NaN	NaN	NaN	NaN	230874.5625	NaN	0	51.18008572	10.45329022	6.814350664	230940.994	2.602029016	NaN	NaN	NaN	NaN	NaN	0	0	NaN	NaN	NaN	NaN	NaN	NaN	NaN	NaN	NaN	NaN	NaN	NaN	NaN	NaN	0.013125046	0.026812061	11.05355534	0.35533617	3.993813436	NaN	NaN	NaN	NaN
A13_03	47.9768	-11.5353	09/14/0003 09:55	237	0	NaN	NaN	NaN	NaN	NaN	NaN	230126.8352	NaN	0	50.54776363	10.29551476	6.710425443	230192.3464	2.562488895	NaN	NaN	NaN	NaN	NaN	0	0	NaN	NaN	NaN	NaN	NaN	NaN	NaN	NaN	NaN	NaN	NaN	NaN	NaN	NaN	0.01310825	0.026720034	11.06174637	0.355485288	3.997758729	NaN	NaN	NaN	NaN
A13_03	47.9768	-11.5353	09/14/0003 09:55	238	0	NaN	NaN	NaN	NaN	NaN	NaN	229379.1079	NaN	0	49.91544153	10.1377393	6.606500222	229443.6987	2.522948773	NaN	NaN	NaN	NaN	NaN	0	0	NaN	NaN	NaN	NaN	NaN	NaN	NaN	NaN	NaN	NaN	NaN	NaN	NaN	NaN	0.013091454	0.026628007	11.06993741	0.355634406	4.001704022	NaN	NaN	NaN	NaN
A13_03	47.9768	-11.5353	09/14/0003 09:55	239	0	NaN	NaN	NaN	NaN	NaN	NaN	228631.3806	NaN	0	49.28311944	9.979963844	6.502575002	228695.051	2.483408652	NaN	NaN	NaN	NaN	NaN	0	0	NaN	NaN	NaN	NaN	NaN	NaN	NaN	NaN	NaN	NaN	NaN	NaN	NaN	NaN	0.013074658	0.026535979	11.07812845	0.355783523	4.005649315	NaN	NaN	NaN	NaN
A13_03	47.9768	-11.5353	09/14/0003 09:55	240	0	NaN	NaN	NaN	NaN	NaN	NaN	227883.6533	NaN	0	48.65079735	9.822188387	6.398649781	227946.4034	2.44386853	NaN	NaN	NaN	NaN	NaN	0	0	NaN	NaN	NaN	NaN	NaN	NaN	NaN	NaN	NaN	NaN	NaN	NaN	NaN	NaN	0.013057863	0.026443952	11.08631948	0.355932641	4.009594608	NaN	NaN	NaN	NaN
A13_03	47.9768	-11.5353	09/14/0003 09:55	241	0	NaN	NaN	NaN	NaN	NaN	NaN	227135.926	NaN	0	48.01847525	9.664412929	6.29472456	227197.7557	2.404328409	NaN	NaN	NaN	NaN	NaN	0	0	NaN	NaN	NaN	NaN	NaN	NaN	NaN	NaN	NaN	NaN	NaN	NaN	NaN	NaN	0.013041067	0.026351925	11.09451052	0.356081759	4.013539901	NaN	NaN	NaN	NaN
A13_03	47.9768	-11.5353	09/14/0003 09:55	242	0	NaN	NaN	NaN	NaN	NaN	NaN	226388.1987	NaN	0	47.38615316	9.506637472	6.19079934	226449.108	2.364788287	NaN	NaN	NaN	NaN	NaN	0	0	NaN	NaN	NaN	NaN	NaN	NaN	NaN	NaN	NaN	NaN	NaN	NaN	NaN	NaN	0.013024271	0.026259898	11.10270155	0.356230876	4.017485193	NaN	NaN	NaN	NaN
A13_03	47.9768	-11.5353	09/14/0003 09:55	243	0	NaN	NaN	NaN	NaN	NaN	NaN	225640.4714	NaN	0	46.75383107	9.348862015	6.086874119	225700.4604	2.325248166	NaN	NaN	NaN	NaN	NaN	0	0	NaN	NaN	NaN	NaN	NaN	NaN	NaN	NaN	NaN	NaN	NaN	NaN	NaN	NaN	0.013007475	0.02616787	11.11089258	0.356379994	4.021430486	NaN	NaN	NaN	NaN
A13_03	47.9768	-11.5353	09/14/0003 09:55	244	0	NaN	NaN	NaN	NaN	NaN	NaN	224892.7441	NaN	0	46.12150897	9.191086557	5.982948898	224951.8127	2.285708044	NaN	NaN	NaN	NaN	NaN	0	0	NaN	NaN	NaN	NaN	NaN	NaN	NaN	NaN	NaN	NaN	NaN	NaN	NaN	NaN	0.01299068	0.026075843	11.11908362	0.356529112	4.02537578	NaN	NaN	NaN	NaN
A13_03	47.9768	-11.5353	09/14/0003 09:55	245	0	NaN	NaN	NaN	NaN	NaN	NaN	224145.0168	NaN	0	45.48918688	9.0333111	5.879023677	224203.1651	2.246167923	NaN	NaN	NaN	NaN	NaN	0	0	NaN	NaN	NaN	NaN	NaN	NaN	NaN	NaN	NaN	NaN	NaN	NaN	NaN	NaN	0.012973884	0.025983816	11.12727466	0.356678229	4.029321073	NaN	NaN	NaN	NaN
A13_03	47.9768	-11.5353	09/14/0003 09:55	246	0	NaN	NaN	NaN	NaN	NaN	NaN	223397.2895	NaN	0	44.85686479	8.875535643	5.775098457	223454.5174	2.206627801	NaN	NaN	NaN	NaN	NaN	0	0	NaN	NaN	NaN	NaN	NaN	NaN	NaN	NaN	NaN	NaN	NaN	NaN	NaN	NaN	0.012957088	0.025891789	11.13546569	0.356827347	4.033266366	NaN	NaN	NaN	NaN
A13_03	47.9768	-11.5353	09/14/0003 09:55	247	0	NaN	NaN	NaN	NaN	NaN	NaN	222649.5622	NaN	0	44.22454269	8.717760185	5.671173236	222705.8697	2.16708768	NaN	NaN	NaN	NaN	NaN	0	0	NaN	NaN	NaN	NaN	NaN	NaN	NaN	NaN	NaN	NaN	NaN	NaN	NaN	NaN	0.012940293	0.025799761	11.14365673	0.356976465	4.037211659	NaN	NaN	NaN	NaN
A13_03	47.9768	-11.5353	09/14/0003 09:55	248	0	NaN	NaN	NaN	NaN	NaN	NaN	221901.8349	NaN	0	43.5922206	8.559984728	5.567248015	221957.2221	2.127547558	NaN	NaN	NaN	NaN	NaN	0	0	NaN	NaN	NaN	NaN	NaN	NaN	NaN	NaN	NaN	NaN	NaN	NaN	NaN	NaN	0.012923497	0.025707734	11.15184776	0.357125582	4.041156952	NaN	NaN	NaN	NaN
A13_03	47.9768	-11.5353	09/14/0003 09:55	249	0	NaN	NaN	NaN	NaN	NaN	NaN	221154.1076	NaN	0	42.95989851	8.40220927	5.463322795	221208.5744	2.088007437	NaN	NaN	NaN	NaN	NaN	0	0	NaN	NaN	NaN	NaN	NaN	NaN	NaN	NaN	NaN	NaN	NaN	NaN	NaN	NaN	0.012906701	0.025615707	11.1600388	0.3572747	4.045102244	NaN	NaN	NaN	NaN
A13_03	47.9768	-11.5353	09/14/0003 09:55	250	0	NaN	NaN	NaN	NaN	NaN	NaN	220406.3803	NaN	0	42.32757642	8.244433808	5.359397574	220459.9267	2.048467316	NaN	NaN	NaN	NaN	NaN	0	0	NaN	NaN	NaN	NaN	NaN	NaN	NaN	NaN	NaN	NaN	NaN	NaN	NaN	NaN	0.012889906	0.02552368	11.16822983	0.357423818	4.049047537	NaN	NaN	NaN	NaN
A13_03	47.9768	-11.5353	09/14/0003 09:55	251	0	NaN	NaN	NaN	NaN	NaN	NaN	219658.653	NaN	0	41.69525432	8.086658351	5.255472353	219711.2791	2.008927194	NaN	NaN	NaN	NaN	NaN	0	0	NaN	NaN	NaN	NaN	NaN	NaN	NaN	NaN	NaN	NaN	NaN	NaN	NaN	NaN	0.01287311	0.025431652	11.17642087	0.357572936	4.05299283	NaN	NaN	NaN	NaN
A13_03	47.9768	-11.5353	09/14/0003 09:55	252	0	NaN	NaN	NaN	NaN	NaN	NaN	218910.9257	NaN	0	41.06293223	7.928882893	5.151547133	218962.6314	1.969387072	NaN	NaN	NaN	NaN	NaN	0	0	NaN	NaN	NaN	NaN	NaN	NaN	NaN	NaN	NaN	NaN	NaN	NaN	NaN	NaN	0.012856314	0.025339625	11.1846119	0.357722053	4.056938124	NaN	NaN	NaN	NaN
A13_03	47.9768	-11.5353	09/14/0003 09:55	253	0	NaN	NaN	NaN	NaN	NaN	NaN	218163.1984	NaN	0	40.43061014	7.771107436	5.047621912	218213.9837	1.929846951	NaN	NaN	NaN	NaN	NaN	0	0	NaN	NaN	NaN	NaN	NaN	NaN	NaN	NaN	NaN	NaN	NaN	NaN	NaN	NaN	0.012839518	0.025247598	11.19280294	0.357871171	4.060883417	NaN	NaN	NaN	NaN
A13_03	47.9768	-11.5353	09/14/0003 09:55	254	0	NaN	NaN	NaN	NaN	NaN	NaN	217415.4711	NaN	0	39.79828804	7.613331979	4.943696691	217465.336	1.890306829	NaN	NaN	NaN	NaN	NaN	0	0	NaN	NaN	NaN	NaN	NaN	NaN	NaN	NaN	NaN	NaN	NaN	NaN	NaN	NaN	0.012822723	0.02515557	11.20099397	0.358020289	4.06482871	NaN	NaN	NaN	NaN
A13_03	47.9768	-11.5353	09/14/0003 09:55	255	0	NaN	NaN	NaN	NaN	NaN	NaN	216667.7438	NaN	0	39.16596595	7.455556521	4.83977147	216716.6884	1.850766708	NaN	NaN	NaN	NaN	NaN	0	0	NaN	NaN	NaN	NaN	NaN	NaN	NaN	NaN	NaN	NaN	NaN	NaN	NaN	NaN	0.012805927	0.025063543	11.20918501	0.358169406	4.068774002	NaN	NaN	NaN	NaN
A13_03	47.9768	-11.5353	09/14/0003 09:55	256	0	NaN	NaN	NaN	NaN	NaN	NaN	215920.0165	NaN	0	38.53364386	7.297781064	4.73584625	215968.0407	1.811226586	NaN	NaN	NaN	NaN	NaN	0	0	NaN	NaN	NaN	NaN	NaN	NaN	NaN	NaN	NaN	NaN	NaN	NaN	NaN	NaN	0.012789131	0.024971516	11.21737604	0.358318524	4.072719295	NaN	NaN	NaN	NaN
A13_03	47.9768	-11.5353	09/14/0003 09:55	257	0	NaN	NaN	NaN	NaN	NaN	NaN	215172.2892	NaN	0	37.90132176	7.140005607	4.631921029	215219.393	1.771686465	NaN	NaN	NaN	NaN	NaN	0	0	NaN	NaN	NaN	NaN	NaN	NaN	NaN	NaN	NaN	NaN	NaN	NaN	NaN	NaN	0.012772335	0.024879489	11.22556708	0.358467642	4.076664588	NaN	NaN	NaN	NaN
A13_03	47.9768	-11.5353	09/14/0003 09:55	258	0	NaN	NaN	NaN	NaN	NaN	NaN	214424.5619	NaN	0	37.26899967	6.982230149	4.527995809	214470.7454	1.732146344	NaN	NaN	NaN	NaN	NaN	0	0	NaN	NaN	NaN	NaN	NaN	NaN	NaN	NaN	NaN	NaN	NaN	NaN	NaN	NaN	0.01275554	0.024787461	11.23375811	0.358616759	4.080609881	NaN	NaN	NaN	NaN
A13_03	47.9768	-11.5353	09/14/0003 09:55	259	0	NaN	NaN	NaN	NaN	NaN	NaN	213676.8346	NaN	0	36.63667758	6.824454692	4.424070588	213722.0977	1.692606222	NaN	NaN	NaN	NaN	NaN	0	0	NaN	NaN	NaN	NaN	NaN	NaN	NaN	NaN	NaN	NaN	NaN	NaN	NaN	NaN	0.012738744	0.024695434	11.24194915	0.358765877	4.084555174	NaN	NaN	NaN	NaN
A13_03	47.9768	-11.5353	09/14/0003 09:55	260	0	NaN	NaN	NaN	NaN	NaN	NaN	212929.1073	NaN	0	36.00435548	6.666679235	4.320145367	212973.4501	1.6530661	NaN	NaN	NaN	NaN	NaN	0	0	NaN	NaN	NaN	NaN	NaN	NaN	NaN	NaN	NaN	NaN	NaN	NaN	NaN	NaN	0.012721948	0.024603407	11.25014018	0.358914995	4.088500468	NaN	NaN	NaN	NaN
A13_03	47.9768	-11.5353	09/14/0003 09:55	261	0	NaN	NaN	NaN	NaN	NaN	NaN	212181.38	NaN	0	35.37203338	6.508903777	4.216220147	212224.8024	1.613525979	NaN	NaN	NaN	NaN	NaN	0	0	NaN	NaN	NaN	NaN	NaN	NaN	NaN	NaN	NaN	NaN	NaN	NaN	NaN	NaN	0.012705153	0.02451138	11.25833122	0.359064112	4.092445761	NaN	NaN	NaN	NaN
A13_03	47.9768	-11.5353	09/14/0003 09:55	262	0	NaN	NaN	NaN	NaN	NaN	NaN	211433.6527	NaN	0	34.73971129	6.35112832	4.112294926	211476.1548	1.573985857	NaN	NaN	NaN	NaN	NaN	0	0	NaN	NaN	NaN	NaN	NaN	NaN	NaN	NaN	NaN	NaN	NaN	NaN	NaN	NaN	0.012688357	0.024419352	11.26652225	0.35921323	4.096391053	NaN	NaN	NaN	NaN
A13_03	47.9768	-11.5353	09/14/0003 09:55	263	0	NaN	NaN	NaN	NaN	NaN	NaN	210685.9254	NaN	0	34.1073892	6.193352863	4.008369705	210727.5071	1.534445736	NaN	NaN	NaN	NaN	NaN	0	0	NaN	NaN	NaN	NaN	NaN	NaN	NaN	NaN	NaN	NaN	NaN	NaN	NaN	NaN	0.012671561	0.024327325	11.27471329	0.359362348	4.100336346	NaN	NaN	NaN	NaN
A13_03	47.9768	-11.5353	09/14/0003 09:55	264	0	NaN	NaN	NaN	NaN	NaN	NaN	209938.1981	NaN	0	33.47506711	6.035577405	3.904444484	209978.8594	1.494905614	NaN	NaN	NaN	NaN	NaN	0	0	NaN	NaN	NaN	NaN	NaN	NaN	NaN	NaN	NaN	NaN	NaN	NaN	NaN	NaN	0.012654766	0.024235298	11.28290432	0.359511465	4.104281639	NaN	NaN	NaN	NaN
A13_03	47.9768	-11.5353	09/14/0003 09:55	265	0	NaN	NaN	NaN	NaN	NaN	NaN	209190.4708	NaN	0	32.84274501	5.877801948	3.800519264	209230.2117	1.455365493	NaN	NaN	NaN	NaN	NaN	0	0	NaN	NaN	NaN	NaN	NaN	NaN	NaN	NaN	NaN	NaN	NaN	NaN	NaN	NaN	0.01263797	0.024143271	11.29109536	0.359660583	4.108226932	NaN	NaN	NaN	NaN
A13_03	47.9768	-11.5353	09/14/0003 09:55	266	0	NaN	NaN	NaN	NaN	NaN	NaN	208442.7435	NaN	0	32.21042292	5.720026491	3.696594043	208481.5641	1.415825372	NaN	NaN	NaN	NaN	NaN	0	0	NaN	NaN	NaN	NaN	NaN	NaN	NaN	NaN	NaN	NaN	NaN	NaN	NaN	NaN	0.012621174	0.024051243	11.29928639	0.359809701	4.112172225	NaN	NaN	NaN	NaN
A13_03	47.9768	-11.5353	09/14/0003 09:55	267	0	NaN	NaN	NaN	NaN	NaN	NaN	207695.0162	NaN	0	31.57810083	5.562251033	3.592668822	207732.9164	1.37628525	NaN	NaN	NaN	NaN	NaN	0	0	NaN	NaN	NaN	NaN	NaN	NaN	NaN	NaN	NaN	NaN	NaN	NaN	NaN	NaN	0.012604378	0.023959216	11.30747743	0.359958818	4.116117518	NaN	NaN	NaN	NaN
A13_03	47.9768	-11.5353	09/14/0003 09:55	268	0	NaN	NaN	NaN	NaN	NaN	NaN	206947.2889	NaN	0	30.94577873	5.404475573	3.488743602	206984.2687	1.336745128	NaN	NaN	NaN	NaN	NaN	0	0	NaN	NaN	NaN	NaN	NaN	NaN	NaN	NaN	NaN	NaN	NaN	NaN	NaN	NaN	0.012587582	0.023867189	11.31566846	0.360107936	4.120062812	NaN	NaN	NaN	NaN
A13_03	47.9768	-11.5353	09/14/0003 09:55	269	0	NaN	NaN	NaN	NaN	NaN	NaN	206199.5616	NaN	0	30.31345664	5.246700116	3.384818381	206235.6211	1.297205007	NaN	NaN	NaN	NaN	NaN	0	0	NaN	NaN	NaN	NaN	NaN	NaN	NaN	NaN	NaN	NaN	NaN	NaN	NaN	NaN	0.012570787	0.023775162	11.3238595	0.360257054	4.124008104	NaN	NaN	NaN	NaN
A13_03	47.9768	-11.5353	09/14/0003 09:55	270	0	NaN	NaN	NaN	NaN	NaN	NaN	205451.8343	NaN	0	29.68113455	5.088924658	3.28089316	205486.9734	1.257664885	NaN	NaN	NaN	NaN	NaN	0	0	NaN	NaN	NaN	NaN	NaN	NaN	NaN	NaN	NaN	NaN	NaN	NaN	NaN	NaN	0.012553991	0.023683134	11.33205053	0.360406172	4.127953397	NaN	NaN	NaN	NaN
A13_03	47.9768	-11.5353	09/14/0003 09:55	271	0	NaN	NaN	NaN	NaN	NaN	NaN	204704.107	NaN	0	29.04881245	4.9311492	3.17696794	204738.3257	1.218124764	NaN	NaN	NaN	NaN	NaN	0	0	NaN	NaN	NaN	NaN	NaN	NaN	NaN	NaN	NaN	NaN	NaN	NaN	NaN	NaN	0.012537195	0.023591107	11.34024157	0.360555289	4.13189869	NaN	NaN	NaN	NaN
A13_03	47.9768	-11.5353	09/14/0003 09:55	272	0	NaN	NaN	NaN	NaN	NaN	NaN	203956.3797	NaN	0	28.41649036	4.773373743	3.073042719	203989.6781	1.178584642	NaN	NaN	NaN	NaN	NaN	0	0	NaN	NaN	NaN	NaN	NaN	NaN	NaN	NaN	NaN	NaN	NaN	NaN	NaN	NaN	0.0125204	0.02349908	11.34843261	0.360704407	4.135843983	NaN	NaN	NaN	NaN
A13_03	47.9768	-11.5353	09/14/0003 09:55	273	0	NaN	NaN	NaN	NaN	NaN	NaN	203208.6524	NaN	0	27.78416827	4.615598285	2.969117498	203241.0304	1.139044521	NaN	NaN	NaN	NaN	NaN	0	0	NaN	NaN	NaN	NaN	NaN	NaN	NaN	NaN	NaN	NaN	NaN	NaN	NaN	NaN	0.012503604	0.023407052	11.35662364	0.360853525	4.139789276	NaN	NaN	NaN	NaN
A13_03	47.9768	-11.5353	09/14/0003 09:55	274	0	NaN	NaN	NaN	NaN	NaN	NaN	202460.9251	NaN	0	27.15184617	4.457822828	2.865192277	202492.3827	1.0995044	NaN	NaN	NaN	NaN	NaN	0	0	NaN	NaN	NaN	NaN	NaN	NaN	NaN	NaN	NaN	NaN	NaN	NaN	NaN	NaN	0.012486808	0.023315025	11.36481467	0.361002642	4.143734569	NaN	NaN	NaN	NaN
A13_03	47.9768	-11.5353	09/14/0003 09:55	275	0	NaN	NaN	NaN	NaN	NaN	NaN	201713.1978	NaN	0	26.51952408	4.30004737	2.761267057	201743.7351	1.059964278	NaN	NaN	NaN	NaN	NaN	0	0	NaN	NaN	NaN	NaN	NaN	NaN	NaN	NaN	NaN	NaN	NaN	NaN	NaN	NaN	0.012470013	0.023222998	11.37300571	0.36115176	4.147679862	NaN	NaN	NaN	NaN
A13_03	47.9768	-11.5353	09/14/0003 09:55	276	0	NaN	NaN	NaN	NaN	NaN	NaN	200965.4705	NaN	0	25.88720199	4.142271913	2.657341836	200995.0874	1.020424157	NaN	NaN	NaN	NaN	NaN	0	0	NaN	NaN	NaN	NaN	NaN	NaN	NaN	NaN	NaN	NaN	NaN	NaN	NaN	NaN	0.012453217	0.023130971	11.38119674	0.361300878	4.151625155	NaN	NaN	NaN	NaN
A13_03	47.9768	-11.5353	09/14/0003 09:55	277	0	NaN	NaN	NaN	NaN	NaN	NaN	200217.7432	NaN	0	25.25487989	3.984496455	2.553416615	200246.4398	0.980884035	NaN	NaN	NaN	NaN	NaN	0	0	NaN	NaN	NaN	NaN	NaN	NaN	NaN	NaN	NaN	NaN	NaN	NaN	NaN	NaN	0.012436421	0.023038943	11.38938778	0.361449995	4.155570448	NaN	NaN	NaN	NaN
A13_03	47.9768	-11.5353	09/14/0003 09:55	278	0	NaN	NaN	NaN	NaN	NaN	NaN	199470.0159	NaN	0	24.6225578	3.826720997	2.449491395	199497.7921	0.941343913	NaN	NaN	NaN	NaN	NaN	0	0	NaN	NaN	NaN	NaN	NaN	NaN	NaN	NaN	NaN	NaN	NaN	NaN	NaN	NaN	0.012419626	0.022946916	11.39757882	0.361599113	4.159515741	NaN	NaN	NaN	NaN
A13_03	47.9768	-11.5353	09/14/0003 09:55	279	0	NaN	NaN	NaN	NaN	NaN	NaN	198722.2886	NaN	0	23.99023571	3.66894554	2.345566174	198749.1444	0.901803792	NaN	NaN	NaN	NaN	NaN	0	0	NaN	NaN	NaN	NaN	NaN	NaN	NaN	NaN	NaN	NaN	NaN	NaN	NaN	NaN	0.01240283	0.022854889	11.40576985	0.361748231	4.163461034	NaN	NaN	NaN	NaN
A13_03	47.9768	-11.5353	09/14/0003 09:55	280	0	NaN	NaN	NaN	NaN	NaN	NaN	197974.5613	NaN	0	23.35791361	3.511170082	2.241640954	198000.4968	0.86226367	NaN	NaN	NaN	NaN	NaN	0	0	NaN	NaN	NaN	NaN	NaN	NaN	NaN	NaN	NaN	NaN	NaN	NaN	NaN	NaN	0.012386034	0.022762862	11.41396088	0.361897348	4.167406327	NaN	NaN	NaN	NaN
A13_03	47.9768	-11.5353	09/14/0003 09:55	281	0	NaN	NaN	NaN	NaN	NaN	NaN	197226.834	NaN	0	22.72559152	3.353394624	2.137715733	197251.8491	0.822723549	NaN	NaN	NaN	NaN	NaN	0	0	NaN	NaN	NaN	NaN	NaN	NaN	NaN	NaN	NaN	NaN	NaN	NaN	NaN	NaN	0.012369238	0.022670834	11.42215192	0.362046466	4.17135162	NaN	NaN	NaN	NaN
A13_03	47.9768	-11.5353	09/14/0003 09:55	282	0	NaN	NaN	NaN	NaN	NaN	NaN	196479.1067	NaN	0	22.09326943	3.195619166	2.033790512	196503.2014	0.783183428	NaN	NaN	NaN	NaN	NaN	0	0	NaN	NaN	NaN	NaN	NaN	NaN	NaN	NaN	NaN	NaN	NaN	NaN	NaN	NaN	0.012352442	0.022578807	11.43034296	0.362195584	4.175296913	NaN	NaN	NaN	NaN
A13_03	47.9768	-11.5353	09/14/0003 09:55	283	0	NaN	NaN	NaN	NaN	NaN	NaN	195731.3794	NaN	0	21.46094733	3.037843709	1.929865292	195754.5538	0.743643306	NaN	NaN	NaN	NaN	NaN	0	0	NaN	NaN	NaN	NaN	NaN	NaN	NaN	NaN	NaN	NaN	NaN	NaN	NaN	NaN	0.012335647	0.02248678	11.43853399	0.362344701	4.179242206	NaN	NaN	NaN	NaN
A13_03	47.9768	-11.5353	09/14/0003 09:55	284	0	NaN	NaN	NaN	NaN	NaN	NaN	194983.6521	NaN	0	20.82862524	2.880068251	1.82594007	195005.9061	0.704103185	NaN	NaN	NaN	NaN	NaN	0	0	NaN	NaN	NaN	NaN	NaN	NaN	NaN	NaN	NaN	NaN	NaN	NaN	NaN	NaN	0.012318851	0.022394753	11.44672503	0.362493819	4.183187499	NaN	NaN	NaN	NaN
A13_03	47.9768	-11.5353	09/14/0003 09:55	285	0	NaN	NaN	NaN	NaN	NaN	NaN	194235.9248	NaN	0	20.19630314	2.722292794	1.72201485	194257.2584	0.664563063	NaN	NaN	NaN	NaN	NaN	0	0	NaN	NaN	NaN	NaN	NaN	NaN	NaN	NaN	NaN	NaN	NaN	NaN	NaN	NaN	0.012302055	0.022302725	11.45491606	0.362642937	4.187132792	NaN	NaN	NaN	NaN
A13_03	47.9768	-11.5353	09/14/0003 09:55	286	0	NaN	NaN	NaN	NaN	NaN	NaN	193488.1975	NaN	0	19.56398105	2.564517336	1.618089629	193508.6108	0.625022941	NaN	NaN	NaN	NaN	NaN	0	0	NaN	NaN	NaN	NaN	NaN	NaN	NaN	NaN	NaN	NaN	NaN	NaN	NaN	NaN	0.01228526	0.022210698	11.46310709	0.362792054	4.191078085	NaN	NaN	NaN	NaN
A13_03	47.9768	-11.5353	09/14/0003 09:55	287	0	NaN	NaN	NaN	NaN	NaN	NaN	192740.4702	NaN	0	18.93165896	2.406741878	1.514164409	192759.9631	0.58548282	NaN	NaN	NaN	NaN	NaN	0	0	NaN	NaN	NaN	NaN	NaN	NaN	NaN	NaN	NaN	NaN	NaN	NaN	NaN	NaN	0.012268464	0.022118671	11.47129813	0.362941172	4.195023378	NaN	NaN	NaN	NaN
A13_03	47.9768	-11.5353	09/14/0003 09:55	288	0	NaN	NaN	NaN	NaN	NaN	NaN	191992.7429	NaN	0	18.29933686	2.248966421	1.410239188	192011.3154	0.545942699	NaN	NaN	NaN	NaN	NaN	0	0	NaN	NaN	NaN	NaN	NaN	NaN	NaN	NaN	NaN	NaN	NaN	NaN	NaN	NaN	0.012251668	0.022026643	11.47948917	0.36309029	4.198968671	NaN	NaN	NaN	NaN
A13_03	47.9768	-11.5353	09/14/0003 09:55	289	0	NaN	NaN	NaN	NaN	NaN	NaN	191245.0156	NaN	0	17.66701477	2.091190963	1.306313967	191262.6678	0.506402577	NaN	NaN	NaN	NaN	NaN	0	0	NaN	NaN	NaN	NaN	NaN	NaN	NaN	NaN	NaN	NaN	NaN	NaN	NaN	NaN	0.012234873	0.021934616	11.4876802	0.363239408	4.202913964	NaN	NaN	NaN	NaN
A13_03	47.9768	-11.5353	09/14/0003 09:55	290	0	NaN	NaN	NaN	NaN	NaN	NaN	190497.2883	NaN	0	17.03469268	1.933415506	1.202388747	190514.0201	0.466862456	NaN	NaN	NaN	NaN	NaN	0	0	NaN	NaN	NaN	NaN	NaN	NaN	NaN	NaN	NaN	NaN	NaN	NaN	NaN	NaN	0.012218077	0.021842589	11.49587124	0.363388525	4.206859257	NaN	NaN	NaN	NaN
A13_03	47.9768	-11.5353	09/14/0003 09:55	291	0	NaN	NaN	NaN	NaN	NaN	NaN	189749.561	NaN	0	16.40237058	1.775640048	1.098463526	189765.3725	0.427322334	NaN	NaN	NaN	NaN	NaN	0	0	NaN	NaN	NaN	NaN	NaN	NaN	NaN	NaN	NaN	NaN	NaN	NaN	NaN	NaN	0.012201281	0.021750562	11.50406227	0.363537643	4.21080455	NaN	NaN	NaN	NaN
A13_03	47.9768	-11.5353	09/14/0003 09:55	292	0	NaN	NaN	NaN	NaN	NaN	NaN	189001.8337	NaN	0	15.77004849	1.61786459	0.994538305	189016.7248	0.387782213	NaN	NaN	NaN	NaN	NaN	0	0	NaN	NaN	NaN	NaN	NaN	NaN	NaN	NaN	NaN	NaN	NaN	NaN	NaN	NaN	0.012184486	0.021658534	11.5122533	0.363686761	4.214749843	NaN	NaN	NaN	NaN
A13_03	47.9768	-11.5353	09/14/0003 09:55	293	0	NaN	NaN	NaN	NaN	NaN	NaN	188254.1064	NaN	0	15.13772639	1.460089133	0.890613085	188268.0771	0.348242091	NaN	NaN	NaN	NaN	NaN	0	0	NaN	NaN	NaN	NaN	NaN	NaN	NaN	NaN	NaN	NaN	NaN	NaN	NaN	NaN	0.01216769	0.021566507	11.52044434	0.363835878	4.218695136	NaN	NaN	NaN	NaN
A13_03	47.9768	-11.5353	09/14/0003 09:55	294	0	NaN	NaN	NaN	NaN	NaN	NaN	187506.3791	NaN	0	14.5054043	1.302313675	0.786687864	187519.4295	0.308701969	NaN	NaN	NaN	NaN	NaN	0	0	NaN	NaN	NaN	NaN	NaN	NaN	NaN	NaN	NaN	NaN	NaN	NaN	NaN	NaN	0.012150894	0.02147448	11.52863538	0.363984996	4.222640429	NaN	NaN	NaN	NaN
A13_03	47.9768	-11.5353	09/14/0003 09:55	295	0	NaN	NaN	NaN	NaN	NaN	NaN	186758.6518	NaN	0	13.87308221	1.144538217	0.682762643	186770.7818	0.269161848	NaN	NaN	NaN	NaN	NaN	0	0	NaN	NaN	NaN	NaN	NaN	NaN	NaN	NaN	NaN	NaN	NaN	NaN	NaN	NaN	0.012134098	0.021382453	11.53682641	0.364134114	4.226585722	NaN	NaN	NaN	NaN
A13_03	47.9768	-11.5353	09/14/0003 09:55	296	0	NaN	NaN	NaN	NaN	NaN	NaN	186010.9245	NaN	0	13.24076012	0.98676276	0.578837422	186022.1341	0.229621727	NaN	NaN	NaN	NaN	NaN	0	0	NaN	NaN	NaN	NaN	NaN	NaN	NaN	NaN	NaN	NaN	NaN	NaN	NaN	NaN	0.012117302	0.021290425	11.54501744	0.364283231	4.230531015	NaN	NaN	NaN	NaN
A13_03	47.9768	-11.5353	09/14/0003 09:55	297	0	NaN	NaN	NaN	NaN	NaN	NaN	185263.1972	NaN	0	12.60843802	0.828987302	0.474912202	185273.4865	0.190081605	NaN	NaN	NaN	NaN	NaN	0	0	NaN	NaN	NaN	NaN	NaN	NaN	NaN	NaN	NaN	NaN	NaN	NaN	NaN	NaN	0.012100507	0.021198398	11.55320848	0.364432349	4.234476308	NaN	NaN	NaN	NaN
A13_03	47.9768	-11.5353	09/14/0003 09:55	298	0	NaN	NaN	NaN	NaN	NaN	NaN	184515.4699	NaN	0	11.97611593	0.671211844	0.370986981	184524.8388	0.150541484	NaN	NaN	NaN	NaN	NaN	0	0	NaN	NaN	NaN	NaN	NaN	NaN	NaN	NaN	NaN	NaN	NaN	NaN	NaN	NaN	0.012083711	0.021106371	11.56139952	0.364581467	4.238421601	NaN	NaN	NaN	NaN
A13_03	47.9768	-11.5353	09/14/0003 09:55	299	0	NaN	NaN	NaN	NaN	NaN	NaN	183767.7426	NaN	0	11.34379384	0.513436387	0.26706176	183776.1911	0.111001362	NaN	NaN	NaN	NaN	NaN	0	0	NaN	NaN	NaN	NaN	NaN	NaN	NaN	NaN	NaN	NaN	NaN	NaN	NaN	NaN	0.012066915	0.021014344	11.56959055	0.364730584	4.242366894	NaN	NaN	NaN	NaN
A13_03	47.9768	-11.5353	09/14/0003 09:55	300	NaN	NaN	NaN	NaN	NaN	NaN	NaN	183020.0153	NaN	0	10.71147174	0.355660929	0.16313654	183027.5434	0.071461241	NaN	NaN	NaN	NaN	NaN	NaN	NaN	NaN	NaN	NaN	NaN	NaN	NaN	NaN	NaN	NaN	NaN	NaN	NaN	NaN	NaN	0.01205012	0.020922316	11.57778159	0.688813305	4.246312187	NaN	NaN	NaN	NaN
A13_05	47.1022	-15.2959	09/15/0003 02:38	1	NaN	NaN	NaN	NaN	NaN	NaN	NaN	600162.2195	3.304893179	16.82621733	7059.485822	118500.8713	2764.684725	725712.7395	1361.525086	NaN	NaN	NaN	NaN	NaN	0	0	NaN	NaN	NaN	NaN	NaN	NaN	NaN	NaN	NaN	NaN	NaN	NaN	NaN	NaN	0.016914909	0.002264147	0.017889842	0.03	0.529407097	NaN	NaN	NaN	NaN
A13_05	47.1022	-15.2959	09/15/0003 02:38	2	0.069116477	NaN	NaN	NaN	NaN	NaN	NaN	597727.948	4.324953306	16.21363261	7050.918143	120226.2167	2722.608599	725002.0044	1335.985524	NaN	NaN	NaN	1.391690316	0.279325728	0	0	NaN	NaN	NaN	NaN	NaN	NaN	NaN	NaN	NaN	NaN	NaN	NaN	NaN	NaN	0.015578237	0.002144143	0.016509713	0.03	0.527408023	NaN	NaN	NaN	NaN
A13_05	47.1022	-15.2959	09/15/0003 02:38	3	0.068119835	NaN	NaN	NaN	NaN	NaN	NaN	745892.8208	2.857270042	33.61810775	20255.42226	112752.2118	4991.109971	878937.7271	2339.265425	NaN	NaN	NaN	1.383361096	0.248798425	0	0	NaN	NaN	NaN	NaN	NaN	NaN	NaN	NaN	NaN	NaN	NaN	NaN	NaN	NaN	0.011693024	0.002697963	0.01235749	0.0225	0.588158091	NaN	NaN	NaN	NaN
A13_05	47.1022	-15.2959	09/15/0003 02:38	4	0.067123194	NaN	NaN	NaN	NaN	NaN	NaN	738980.301	3.531006189	32.24648504	20459.11437	113976.1098	4945.831593	873445.1564	2372.923304	NaN	NaN	NaN	1.375031877	0.218271122	0	0	NaN	NaN	NaN	NaN	NaN	NaN	NaN	NaN	NaN	NaN	NaN	NaN	NaN	NaN	0.011208454	0.002436323	0.012179768	0.0225	0.588721892	NaN	NaN	NaN	NaN
A13_05	47.1022	-15.2959	09/15/0003 02:38	5	0.066126553	NaN	NaN	NaN	NaN	NaN	NaN	732067.7813	4.204742337	30.87486234	20662.80647	115200.0078	4900.553216	867952.5858	2406.581183	NaN	NaN	NaN	1.366702658	0.187743819	0	0	NaN	NaN	NaN	NaN	NaN	NaN	NaN	NaN	NaN	NaN	NaN	NaN	NaN	NaN	0.010723884	0.002174684	0.012002046	0.0225	0.589285692	NaN	NaN	NaN	NaN
A13_05	47.1022	-15.2959	09/15/0003 02:38	6	0.159843204	NaN	NaN	NaN	NaN	NaN	NaN	731493.1858	4.736209449	29.647048	20792.84015	116150.5617	4886.916801	868445.2163	2441.704526	NaN	NaN	NaN	1.358373439	0.157216517	0	0	0	15.34893793	2.907868746	8.685966588	14.53744758	0.086556037	9.201425622	26.02822639	0	6.216089816	15.59505904	6.091993465	1.40687093	40.42825808	0.010338471	0.001922774	0.012033307	0.0225	0.5899216	NaN	NaN	NaN	NaN
A13_05	47.1022	-15.2959	09/15/0003 02:38	7	0.159427905	NaN	NaN	NaN	NaN	NaN	NaN	732680.6913	3.29360684	28.39884489	20939.4407	116392.8644	5067.805395	870019.4128	2194.396481	NaN	NaN	NaN	1.35004422	0.126689214	0	0	0	15.37220139	3.228053311	7.772049512	13.0085011	0.087971161	9.230695785	26.52875047	0	6.155547411	17.95748376	6.097046553	1.398781235	40.88661074	0.008883323	0.001922492	0.0124514	0.0225	0.589014134	NaN	NaN	NaN	NaN
A13_05	47.1022	-15.2959	09/15/0003 02:38	8	0.159186623	NaN	NaN	NaN	NaN	NaN	NaN	738894.2918	3.319567619	28.99033292	20982.21499	116627.574	5084.943887	876512.2583	2199.24768	NaN	NaN	NaN	1.374861723	0.13122737	0.488890863	0	0	15.39546486	3.548237876	6.858132436	11.47955463	0.089386284	9.259965948	27.02927456	0	6.095005006	20.31990849	6.102099642	1.39069154	41.34496339	0.00742657	0.001945753	0.012869516	0.0225	0.5881011	NaN	NaN	NaN	NaN
A13_05	47.1022	-15.2959	09/15/0003 02:38	9	0.158945341	NaN	NaN	NaN	NaN	NaN	NaN	745107.8924	3.345528398	29.58182095	21024.98928	116862.2835	5102.082379	883005.1038	2204.09888	NaN	NaN	NaN	1.399856143	0.135999555	0.523876346	0	0	15.41872832	3.86842244	5.94421536	9.950608155	0.090801408	9.289236112	27.52979865	0	6.034462601	22.68233321	6.10715273	1.382601846	41.80331605	0.005969818	0.001969015	0.013287632	0.0225	0.587188066	NaN	NaN	NaN	NaN
A13_05	47.1022	-15.2959	09/15/0003 02:38	10	0.159066322	NaN	NaN	NaN	NaN	NaN	NaN	751321.4929	3.371489178	30.17330899	21067.76357	117096.9931	5119.220871	889497.9493	2208.95008	NaN	NaN	NaN	1.424850562	0.140771739	0.558861828	0	1.887440136	19.57092389	6.437642615	6.374273152	6.177350219	0.128805645	13.2787984	23.59591948	0.515527458	10.46001823	48.50671822	8.21647646	3.051218268	38.6002853	0.004878542	0.001992276	0.013705747	0.0225	0.586312334	NaN	NaN	NaN	NaN
A13_05	47.1022	-15.2959	09/15/0003 02:38	11	0.160819216	NaN	NaN	NaN	NaN	NaN	NaN	757535.0935	3.397449957	30.76479702	21110.53786	117331.7026	5136.359363	895990.7948	2213.801279	NaN	NaN	NaN	1.449844981	0.145543924	0.59384731	0	1.874982411	19.72957399	6.784569353	6.189337306	5.962968137	0.130462615	13.08934335	23.71887145	0.648332476	10.49718609	49.59764042	8.428339934	3.056839721	38.36814726	0.005384718	0.002015537	0.014123862	0.0225	0.585586652	NaN	NaN	NaN	NaN
A13_05	47.1022	-15.2959	09/15/0003 02:38	12	0.162572109	NaN	NaN	NaN	NaN	NaN	NaN	763748.694	3.423410737	31.35628506	21153.31214	117566.4122	5153.497855	902483.6404	2218.652479	NaN	NaN	NaN	1.474839401	0.150316109	0.628832792	0	1.862524685	19.88822409	7.13149609	6.004401459	5.748586055	0.132119585	12.8998883	23.84182342	0.781137494	10.53435395	50.68856262	8.640203408	3.062461173	38.13600921	0.005890894	0.002038799	0.014541978	0.0225	0.584860969	NaN	NaN	NaN	NaN
A13_05	47.1022	-15.2959	09/15/0003 02:38	13	0.164325002	NaN	NaN	NaN	NaN	NaN	NaN	769962.2945	3.449371516	31.94777309	21196.08643	117801.1217	5170.636347	908976.4859	2223.503679	NaN	NaN	NaN	1.49983382	0.155088293	0.621318261	0.777764397	1.850066959	20.0468742	7.478422824	5.819465612	5.534203972	0.133776555	12.71043325	23.9647754	0.913942511	10.57152181	51.77948482	8.852066883	3.068082626	37.90387117	0.00639707	0.00206206	0.014960094	0.0225	0.584135287	NaN	NaN	NaN	NaN
A13_05	47.1022	-15.2959	09/15/0003 02:38	14	0.166077895	NaN	NaN	NaN	NaN	NaN	NaN	776853.5479	3.475332295	32.09644827	21239.9369	118048.5247	5207.67708	916155.9337	2214.769435	NaN	NaN	NaN	1.524828239	0.159860478	0.61356204	0.761677129	1.837609233	20.20552429	7.825349562	5.634529765	5.31982189	0.135433524	12.52097821	24.08772737	1.046747529	10.60868968	52.87040703	9.063930354	3.073704079	37.67173313	0.006903247	0.002085322	0.015378209	0.0225	0.583409604	NaN	NaN	NaN	NaN
A13_05	47.1022	-15.2959	09/15/0003 02:38	15	0.167830788	NaN	NaN	NaN	NaN	NaN	NaN	786748.8802	3.501293075	30.42731654	21288.518	118350.4468	5324.418975	926392.7795	2148.275113	NaN	NaN	NaN	1.549822659	0.164632663	0.605805818	0.74558986	1.825151507	20.3641744	8.172276299	5.449593919	5.105439808	0.137090494	12.33152316	24.21067935	1.179552547	10.64585753	53.96132922	9.275793829	3.079325531	37.43959508	0.007409423	0.002108583	0.015796324	0.0225	0.582683922	NaN	NaN	NaN	NaN
A13_05	47.1022	-15.2959	09/15/0003 02:38	16	0.169829081	NaN	NaN	NaN	NaN	NaN	NaN	795829.7063	3.769028603	28.9951431	21035.76127	119076.258	5454.140233	935928.339	2042.009615	NaN	NaN	NaN	1.574817078	0.169404847	0.598049597	0.729502592	1.812693781	20.52842576	8.492239541	5.490422185	5.302533253	0.138521201	12.12357839	24.20537825	1.312357565	10.6887976	54.86273033	9.544241591	3.087553321	37.10260394	0.007830037	0.002134181	0.015884808	0.0225	0.582197236	NaN	NaN	NaN	NaN
A13_05	47.1022	-15.2959	09/15/0003 02:38	17	0.172077068	NaN	NaN	NaN	NaN	NaN	NaN	804399.1255	4.161160893	27.66743552	20642.44601	120234.9413	5580.990465	945231.5631	1916.349705	NaN	NaN	NaN	1.599811497	0.174177032	0.590293376	0.713415324	1.800236056	20.69833566	8.7851117	5.760755046	5.924733222	0.139725462	11.8958146	24.06466539	1.445162583	10.7378786	55.57399772	9.869372037	3.098411829	36.65377055	0.008162545	0.002162172	0.01563758	0.0225	0.581969331	NaN	NaN	NaN	NaN
A13_05	47.1022	-15.2959	09/15/0003 02:38	18	0.174325056	NaN	NaN	NaN	NaN	NaN	NaN	804898.7895	4.936951753	29.08022234	20283.38959	121556.1337	5603.146832	946738.1725	1883.954065	NaN	NaN	NaN	1.628783369	0.190427699	0.571286944	0.709537427	1.78777833	20.86824555	9.077983858	6.031087906	6.546933191	0.140929723	11.66805081	23.92395254	1.577967601	10.78695961	56.2852651	10.19450248	3.109270336	36.20493717	0.008451282	0.002125505	0.015684057	0.0225	0.580469672	NaN	NaN	NaN	NaN
A13_05	47.1022	-15.2959	09/15/0003 02:38	19	0.176573043	NaN	NaN	NaN	NaN	NaN	NaN	805389.5492	5.713242035	30.49723932	19924.36879	122880.1464	5624.878636	948162.0178	1852.455907	NaN	NaN	NaN	1.657785467	0.206680864	0.55227793	0.705699391	1.775320604	21.03815544	9.370856014	6.301420769	7.169133159	0.142133983	11.44028703	23.78323967	1.710772618	10.83604061	56.99653249	10.51963292	3.120128843	35.75610378	0.008739905	0.002088562	0.015734013	0.0225	0.578957975	NaN	NaN	NaN	NaN
A13_05	47.1022	-15.2959	09/15/0003 02:38	20	0.17882103	NaN	NaN	NaN	NaN	NaN	NaN	805880.3089	6.489532317	31.91425631	19565.348	124204.1592	5646.610438	949585.8631	1820.957748	NaN	NaN	NaN	1.686787564	0.222934029	0.533268916	0.701861355	1.762862879	21.20806533	9.663728172	6.571753627	7.791333129	0.143338244	11.21252325	23.64252682	1.843577636	10.88512162	57.70779987	10.84476337	3.13098735	35.30727039	0.009028529	0.002051619	0.015783969	0.0225	0.577446277	NaN	NaN	NaN	NaN
A13_05	47.1022	-15.2959	09/15/0003 02:38	21	0.180365379	NaN	NaN	NaN	NaN	NaN	NaN	803404.4434	7.520868449	34.49416817	19282.81137	125527.3501	5690.757812	948236.4957	1809.089657	NaN	NaN	NaN	1.715789661	0.239187194	0.514259901	0.698023319	1.720026852	21.53606197	10.40960245	7.029298069	8.547727063	0.145491031	10.99999582	23.67756678	1.992901751	11.06045186	58.59096848	11.12115282	3.178616061	34.85409961	0.009124777	0.002298191	0.01738867	0.0225	0.578485846	NaN	NaN	NaN	NaN
A13_05	47.1022	-15.2959	09/15/0003 02:38	22	0.184150558	NaN	NaN	NaN	NaN	NaN	NaN	804800.6136	8.177251464	36.23476946	19155.74635	126212.2008	5851.252064	950196.5603	1782.806536	NaN	NaN	NaN	1.744791758	0.255440359	0.495250887	0.694185283	1.677059807	22.47197367	11.79206282	7.198467583	8.870979274	0.149369025	10.88301699	24.34446627	2.318440293	11.65705341	60.71230544	11.1724898	3.306756982	34.49885396	0.009188328	0.002759286	0.020023738	0.0225	0.583892658	NaN	NaN	NaN	NaN
A13_05	47.1022	-15.2959	09/15/0003 02:38	23	0.187935736	NaN	NaN	NaN	NaN	NaN	NaN	806222.2865	8.83410591	37.97427769	19029.36184	126894.03	6012.427475	952157.3063	1756.502385	NaN	NaN	NaN	1.773793855	0.271693523	0	0.690347247	1.634092762	23.40788536	13.17452318	7.367637102	9.194231479	0.153247019	10.76603817	25.01136576	2.643978836	12.25365497	62.8336424	11.22382678	3.434897904	34.1436083	0.00925188	0.003220381	0.022658806	0.0225	0.58929947	NaN	NaN	NaN	NaN
A13_05	47.1022	-15.2959	09/15/0003 02:38	24	0.191720915	NaN	NaN	NaN	NaN	NaN	NaN	805204.5392	10.12691843	40.26557545	18840.4092	129133.1555	6120.619737	953249.7266	1742.397164	NaN	NaN	NaN	1.802795953	0.287946688	0	0.686509211	1.591125717	24.34379705	14.55698355	7.536806616	9.517483688	0.157125014	10.64905935	25.67826525	2.969517378	12.85025652	64.95497936	11.27516377	3.563038825	33.78836265	0.009315432	0.003681477	0.025293874	0.0225	0.594706281	NaN	NaN	NaN	NaN
A13_05	47.1022	-15.2959	09/15/0003 02:38	25	0.195506093	NaN	NaN	NaN	NaN	NaN	NaN	802560.3613	11.85160078	42.94306809	18609.00057	132487.5208	6193.004906	953728.2055	1736.616076	NaN	NaN	NaN	1.83179805	0.304199853	0	0.682671175	1.548158672	25.27970875	15.93944391	7.705976133	9.840735893	0.161003008	10.53208053	26.34516474	3.29505592	13.44685808	67.07631632	11.32650075	3.691179746	33.43311699	0.009378983	0.004142572	0.027928942	0.0225	0.600113093	NaN	NaN	NaN	NaN
A13_05	47.1022	-15.2959	09/15/0003 02:38	26	0.199545168	NaN	NaN	NaN	NaN	NaN	NaN	799921.9419	13.60955602	45.9558677	18370.50529	135378.1236	6267.412768	953735.9442	1733.652837	NaN	NaN	NaN	1.860800147	0.320453018	0	0.678833139	1.507579023	26.30034522	17.38046538	7.774035596	9.954446933	0.165111542	10.41919437	27.01594211	3.620594462	14.06965224	69.18756848	11.31279998	3.82407813	33.01160086	0.010517567	0.01211385	0.038891319	0.022817927	0.6058012	NaN	NaN	NaN	NaN
A13_05	47.1022	-15.2959	09/15/0003 02:38	27	0.203970573	NaN	NaN	NaN	NaN	NaN	NaN	805487.2797	15.71078209	49.32467547	18312.63345	138064.9952	6384.713999	961811.803	1751.279316	NaN	NaN	NaN	1.889802244	0.336706183	0	0.674995103	1.470647558	27.45055683	18.90955268	7.689427575	9.747094297	0.169578481	10.31246923	27.69303076	3.946133004	14.73189053	71.28225265	11.19867378	3.964491739	32.4891886	0.015997362	0.015415633	0.06421142	0.024410247	0.614584777	NaN	NaN	NaN	NaN
A13_05	47.1022	-15.2959	09/15/0003 02:38	28	0.208395977	NaN	NaN	NaN	NaN	NaN	NaN	824372.8093	21.41291736	48.02711621	18402.19644	140163.5357	6367.099974	982844.5513	1748.035228	NaN	NaN	NaN	1.835509531	0.329960899	0	0.651981022	1.433716094	28.60076843	20.43863998	7.604819555	9.539741665	0.17404542	10.2057441	28.37011941	4.271671547	15.39412883	73.37693681	11.08454757	4.104905348	31.96677634	0.022317233	0.020747909	0.229141287	0.026002568	0.63064371	NaN	NaN	NaN	NaN
A13_05	47.1022	-15.2959	09/15/0003 02:38	29	0.212821382	NaN	NaN	NaN	NaN	NaN	NaN	843258.8081	27.14334837	46.72430357	18490.78898	142256.4369	6347.568617	1003873.735	1744.543861	NaN	NaN	NaN	1.780644959	0.323057074	0	0.628897184	1.396784631	29.75098005	21.96772728	7.520211534	9.332389029	0.178512359	10.09901895	29.04720806	4.597210089	16.05636713	75.47162097	10.97042136	4.245318957	31.44436409	0.028647021	0.026115282	0.272405546	0.027594888	0.646766377	NaN	NaN	NaN	NaN
A13_05	47.1022	-15.2959	09/15/0003 02:38	30	0.217246786	NaN	NaN	NaN	NaN	NaN	NaN	862144.8071	32.87377938	45.42149093	18579.38153	144349.3382	6328.037259	1024902.919	1741.052494	NaN	NaN	NaN	1.725780387	0.316153249	0	0.605813345	1.359853167	30.90119166	23.49681458	7.435603514	9.125036394	0.182979298	9.992293816	29.72429671	4.922748631	16.71860542	77.56630514	10.85629515	4.385732566	30.92195183	0.034976809	0.031482655	0.315669805	0.029187209	0.662889044	NaN	NaN	NaN	NaN
A13_05	47.1022	-15.2959	09/15/0003 02:38	31	0.22167219	NaN	NaN	NaN	NaN	NaN	NaN	881030.806	38.60421039	44.11867829	18667.97407	146442.2395	6308.505901	1045932.102	1737.561128	NaN	NaN	NaN	1.670915814	0.309249424	0	0.582729507	1.322921702	32.05140326	25.02590188	7.350995493	8.917683761	0.187446237	9.885568675	30.40138536	5.248287175	17.38084372	79.6609893	10.74216894	4.526146176	30.39953957	0.041306597	0.036850028	0.358934064	0.030779529	0.679011711	NaN	NaN	NaN	NaN
A13_05	47.1022	-15.2959	09/15/0003 02:38	32	0.226097595	NaN	NaN	NaN	NaN	NaN	NaN	892248.8258	55.46701443	66.73429326	18780.9721	136029.6214	7181.998152	1047064.363	1865.782252	NaN	NaN	NaN	1.616051242	0.302345599	0	0.559645669	1.285990239	33.20161488	26.55498918	7.266387472	8.710331126	0.191913176	9.778843536	31.07847401	5.573825715	18.04308201	81.75567346	10.62804273	4.666559785	29.87712731	0.048385739	0.048366766	0.42792653	0.092613652	0.935231569	NaN	NaN	NaN	NaN
A13_05	47.1022	-15.2959	09/15/0003 02:38	33	0.230522999	NaN	NaN	NaN	NaN	NaN	NaN	902578.8983	73.68601764	92.04107497	18896.94303	124218.2244	8162.349897	1045685.575	2008.928628	NaN	NaN	NaN	1.56118667	0.295441773	0	0.536561831	1.249058775	34.35182648	28.08407648	7.181779452	8.502978491	0.196380115	9.672118393	31.75556266	5.899364255	18.70532031	83.85035763	10.51391652	4.806973395	29.35471505	0.055552369	0.060604896	0.499971395	0.161899886	1.219659652	NaN	NaN	NaN	NaN
A13_05	47.1022	-15.2959	09/15/0003 02:38	34	0.234948404	NaN	NaN	NaN	NaN	NaN	NaN	908328.3956	79.62602807	89.90882229	18127.62429	117558.93	8100.419768	1044003.509	1908.739335	NaN	NaN	NaN	1.506322098	0.288537948	0	0.513477992	1.212127311	35.50203809	29.61316378	7.097171431	8.295625856	0.200847055	9.565393255	32.43265131	6.2249028	19.36755861	85.94504178	10.39979031	4.947387004	28.83230279	0.062651075	0.070111771	0.615312721	0.138095744	1.129140197	NaN	NaN	NaN	NaN
A13_05	47.1022	-15.2959	09/15/0003 02:38	35	0.239373808	NaN	NaN	NaN	NaN	NaN	NaN	913483.6898	83.98408897	84.47845831	17256.57986	111561.6083	7917.874534	1042284.501	1780.093572	NaN	NaN	NaN	1.451457525	0.281634123	0	0.490394154	1.175195847	36.6522497	31.14225107	7.01256341	8.088273223	0.205313993	9.458668114	33.10973996	6.55044134	20.0297969	88.03972595	10.2856641	5.087800613	28.30989054	0.069741996	0.079266722	0.70831485	0.103445141	0.994490651	NaN	NaN	NaN	NaN
A13_05	47.1022	-15.2959	09/15/0003 02:38	36	0.243066651	NaN	NaN	NaN	NaN	NaN	NaN	917013.9636	85.16247512	79.7750004	16516.40018	106113.3424	7746.99201	1039577.655	1675.214252	NaN	NaN	NaN	1.396592953	0.274730298	0	0.467310316	1.136332019	37.41309373	32.13617806	6.818241566	7.821400383	0.208119754	9.314882568	33.59281897	6.875979885	20.39118432	89.44091796	10.12254337	5.167785701	27.77147871	0.076367492	0.087753171	0.804831092	0.068794538	0.859698934	NaN	NaN	NaN	NaN
A13_05	47.1022	-15.2959	09/15/0003 02:38	37	0.246001224	NaN	NaN	NaN	NaN	NaN	NaN	918804.7334	83.15637967	75.83693214	15908.71685	101229.1982	7588.050319	1035876.872	1596.595574	NaN	NaN	NaN	1.341728381	0.267826473	0	0.444226477	1.095526029	37.76278323	32.56280032	6.508841821	7.490305086	0.209216762	9.133679614	33.8696504	7.201518425	20.44246016	90.13017633	9.909744655	5.186322144	27.21666451	0.081815711	0.094127106	0.924320632	0.056636855	0.814764235	NaN	NaN	NaN	NaN
A13_05	47.1022	-15.2959	09/15/0003 02:38	38	0.248935798	NaN	NaN	NaN	NaN	NaN	NaN	920595.5029	81.15028422	71.89886395	15301.03353	96345.05398	7429.108628	1032176.088	1517.976897	NaN	NaN	NaN	1.286863809	0.260922648	0	0.43014338	1.054720039	38.11247274	32.98942258	6.199442075	7.15920979	0.210313769	8.95247666	34.14648182	7.52705697	20.49373599	90.81943464	9.696945934	5.204858586	26.66185031	0.087202358	0.100140206	1.053938815	0.060458539	0.830376972	NaN	NaN	NaN	NaN
A13_05	47.1022	-15.2959	09/15/0003 02:38	39	0.251870371	NaN	NaN	NaN	NaN	NaN	NaN	922386.2724	79.14418877	67.9607957	14693.3502	91460.90979	7270.166937	1028475.305	1439.35822	NaN	NaN	NaN	1.231999236	0.254018823	0	0.416078678	1.013914049	38.46216224	33.41604484	5.890042329	6.828114493	0.211410777	8.771273706	34.42331324	7.85259551	20.54501182	91.508693	9.484147213	5.223395029	26.1070361	0.092589004	0.106153307	1.183556999	0.064280223	0.845989709	NaN	NaN	NaN	NaN
A13_05	47.1022	-15.2959	09/15/0003 02:38	40	0.254804945	NaN	NaN	NaN	NaN	NaN	NaN	924177.0421	77.13809331	64.02272745	14085.66687	86576.76561	7111.225245	1024774.522	1360.739542	NaN	NaN	NaN	1.177134664	0.247114998	0	0.402013977	0.973108059	38.81185175	33.84266711	5.580642583	6.497019195	0.212507785	8.590070751	34.70014466	8.178134055	20.59628765	92.1979513	9.271348497	5.241931472	25.5522219	0.097975651	0.112166407	1.313175182	0.068101906	0.861602446	NaN	NaN	NaN	NaN
A13_05	47.1022	-15.2959	09/15/0003 02:38	41	0.257739518	NaN	NaN	NaN	NaN	NaN	NaN	925967.8117	75.13199787	60.08465924	13477.98354	81692.62142	6952.283554	1021073.738	1282.120865	NaN	NaN	NaN	1.122270092	0.240211173	0	0.387949275	0.932302069	39.16154126	34.26928937	5.271242837	6.1659239	0.213604792	8.408867797	34.97697608	8.503672595	20.64756349	92.88720966	9.058549776	5.260467915	24.9974077	0.103255844	0.117824788	1.458028943	0.072136556	0.880828998	NaN	NaN	NaN	NaN
A13_05	47.1022	-15.2959	09/15/0003 02:38	42	0.260674092	NaN	NaN	NaN	NaN	NaN	NaN	927758.5812	73.12590242	56.146591	12870.30021	76808.47723	6793.341862	1017372.954	1203.502188	NaN	NaN	NaN	1.06740552	0.233307347	0	0.373884573	0.891496079	39.51123076	34.69591163	4.961843092	5.834828602	0.2147018	8.227664842	35.2538075	8.829211135	20.69883932	93.57646797	8.845751055	5.279004357	24.4425935	0.107457333	0.120169426	1.760013112	0.078107965	0.934427193	NaN	NaN	NaN	NaN
A13_05	47.1022	-15.2959	09/15/0003 02:38	43	0.263608665	NaN	NaN	NaN	NaN	NaN	NaN	929549.3508	71.11980697	52.20852278	12262.61689	71924.33306	6634.400171	1013672.171	1124.88351	NaN	NaN	NaN	1.012540947	0.226403522	0	0.359819872	0.850690089	39.86092027	35.12253389	4.652443346	5.503733304	0.215798807	8.046461888	35.53063892	9.15474968	20.75011516	94.26572633	8.632952334	5.2975408	23.8877793	0.111658822	0.122514065	2.061997282	0.084079375	0.988025387	NaN	NaN	NaN	NaN
A13_05	47.1022	-15.2959	09/15/0003 02:38	44	0.266543239	NaN	NaN	NaN	NaN	NaN	NaN	931340.1204	69.11371151	48.27045454	11654.93356	67040.18887	6475.45848	1009971.388	1046.264833	NaN	NaN	NaN	0.957676375	0.219499697	0	0.34575517	0.809884099	40.21060977	35.54915615	4.3430436	5.172638007	0.216895815	7.865258933	35.80747035	9.48028822	20.80139099	94.95498463	8.420153618	5.316077243	23.33296509	0.11586031	0.124858703	2.363981451	0.090050784	1.041623582	NaN	NaN	NaN	NaN
A13_05	47.1022	-15.2959	09/15/0003 02:38	45	0.269477812	NaN	NaN	NaN	NaN	NaN	NaN	933130.8901	67.10761606	44.33238631	11047.25024	62156.04468	6316.516789	1006270.604	967.6461551	NaN	NaN	NaN	0.902811803	0.212595872	0	0.331690469	0.769078109	40.56029928	35.97577841	4.033643854	4.841542712	0.217992823	7.684055979	36.08430177	9.805826765	20.85266682	95.64424299	8.207354898	5.334613686	22.77815089	0.120061799	0.127203342	2.66596562	0.096022194	1.095221776	NaN	NaN	NaN	NaN
A13_05	47.1022	-15.2959	09/15/0003 02:38	46	0.272412386	NaN	NaN	NaN	NaN	NaN	NaN	934921.6597	65.10152061	40.39431808	10439.56691	57271.9005	6157.575097	1002569.821	889.0274779	NaN	NaN	NaN	0.847947231	0.205692047	0	0.317625767	0.728272119	40.90998878	36.40240067	3.724244109	4.510447414	0.21908983	7.502853024	36.36113319	10.13136531	20.90394265	96.3335013	7.994556178	5.353150129	22.22333669	0.124263288	0.129547981	2.967949788	0.101993603	1.148819971	NaN	NaN	NaN	NaN
A13_05	47.1022	-15.2959	09/15/0003 02:38	47	0.275346959	NaN	NaN	NaN	NaN	NaN	NaN	936712.4293	63.09542516	36.45624984	9831.883579	52387.75632	5998.633406	998869.0368	810.4088005	NaN	NaN	NaN	0.793082658	0.198788222	0	0.303561065	0.687466129	41.25967829	36.82902294	3.414844363	4.179352116	0.220186838	7.32165007	36.63796461	10.45690385	20.95521848	97.02275965	7.781757459	5.371686571	21.66852249	0.128670781	0.131892619	3.215743861	0.112759582	1.202596122	NaN	NaN	NaN	NaN
A13_05	47.1022	-15.2959	09/15/0003 02:38	48	0.278281533	NaN	NaN	NaN	NaN	NaN	NaN	938503.1989	61.08932971	32.51818162	9224.200252	47503.61214	5839.691715	995168.2533	731.7901231	NaN	NaN	NaN	0.738218086	0.191884397	0	0.289496364	0.646660139	41.60936779	37.2556452	3.105444617	3.84825682	0.221283846	7.140447115	36.91479604	10.78244239	21.00649432	97.71201796	7.568958739	5.390223014	21.11370829	0.133391204	0.134237257	3.373395683	0.131021088	1.256658099	NaN	NaN	NaN	NaN
A13_05	47.1022	-15.2959	09/15/0003 02:38	49	0.281216107	NaN	NaN	NaN	NaN	NaN	NaN	940293.9685	59.08323426	28.58011338	8616.516924	42619.46795	5680.750023	991467.4698	653.1714457	NaN	NaN	NaN	0.683353514	0.184980572	0	0.275431662	0.605854149	41.9590573	37.68226746	2.796044871	3.517161523	0.222380853	6.959244161	37.19162746	11.10798094	21.05777015	98.40127632	7.35616002	5.408759457	20.55889408	0.138111627	0.136581896	3.531047506	0.149282593	1.310720077	NaN	NaN	NaN	NaN
A13_05	47.1022	-15.2959	09/15/0003 02:38	50	0.283560229	NaN	NaN	NaN	NaN	NaN	NaN	940089.4672	56.95769019	24.87377272	8032.100191	37957.88162	5520.224445	986285.9614	579.384951	NaN	NaN	NaN	0.628488942	0.178076747	0	0.261366961	0.588965349	38.8379577	23.84714297	6.52613218	10.90863429	0.143808875	6.206090168	12.67352743	0	11.60139771	64.55159968	5.800357102	2.970797012	14.39272017	0.142896853	0.138926534	3.906134742	0.181444586	1.37857269	NaN	NaN	NaN	NaN
A13_05	47.1022	-15.2959	09/15/0003 02:38	51	0.280552823	NaN	NaN	NaN	NaN	NaN	NaN	921203.9067	53.63260103	23.49372374	7671.319222	35627.7992	5332.752152	964789.5641	553.5169541	NaN	NaN	NaN	0.573624369	0.171172921	0	0.247302259	0.613107673	39.76345999	24.53761695	6.418179787	10.60359666	0.145768942	6.123140124	12.16014883	0	11.85105484	65.28879395	5.596625306	3.032746287	13.31562504	0.146948869	0.141368709	4.065976249	0.187935263	1.405204508	NaN	NaN	NaN	NaN
A13_05	47.1022	-15.2959	09/15/0003 02:38	52	0.277545417	NaN	NaN	NaN	NaN	NaN	NaN	893019.9589	51.16398909	22.17533819	7272.858297	33556.75957	5077.496281	934114.7053	526.3898042	NaN	NaN	NaN	0.518759797	0.164269096	0	0.233237557	0.637249997	40.68896227	25.22809094	6.310227395	10.29855902	0.147729009	6.04019008	11.64677022	0	12.10071197	66.02598822	5.39289351	3.094695562	12.23852992	0.143078995	0.144274288	4.339802049	0.198550843	1.458095559	NaN	NaN	NaN	NaN
A13_05	47.1022	-15.2959	09/15/0003 02:38	53	0.274538012	NaN	NaN	NaN	NaN	NaN	NaN	863943.7012	49.06113757	20.90190207	6900.808663	31501.98328	4833.015127	902589.6374	500.7423253	NaN	NaN	NaN	0.463895225	0.157365271	0	0.219172856	0.66139232	41.61446455	25.91856492	6.202275002	9.993521381	0.149689077	5.957240036	11.13339161	0	12.3503691	66.76318248	5.189161714	3.156644837	11.16143479	0.139283883	0.147056836	4.614427634	0.209166422	1.511573227	NaN	NaN	NaN	NaN
A13_05	47.1022	-15.2959	09/15/0003 02:38	54	0.271530606	NaN	NaN	NaN	NaN	NaN	NaN	834867.4435	46.95828605	19.62846594	6528.759029	29447.20698	4588.533972	871064.5692	475.0948463	NaN	NaN	NaN	0.409030653	0.150461446	0	0.205108154	0.685534644	42.53996683	26.60903891	6.094322609	9.688483744	0.151649144	5.874289992	10.62001301	0	12.60002622	67.50037675	4.985429918	3.218594113	10.08433966	0.135488772	0.149839384	4.88905322	0.219782002	1.565050896	NaN	NaN	NaN	NaN
A13_05	47.1022	-15.2959	09/15/0003 02:38	55	0.268523201	NaN	NaN	NaN	NaN	NaN	NaN	805791.1858	44.85543453	18.35502982	6156.709395	27392.4307	4344.052817	839539.5011	449.4473674	NaN	NaN	NaN	0.35416608	0.143557621	0	0.191043453	0.709676968	43.46546911	27.29951289	5.986370217	9.383446107	0.153609211	5.791339948	10.1066344	0	12.84968335	68.23757102	4.781698122	3.280543388	9.007244538	0.131693661	0.152621932	5.163678805	0.230397582	1.618528564	NaN	NaN	NaN	NaN
A13_05	47.1022	-15.2959	09/15/0003 02:38	56	0.265515795	NaN	NaN	NaN	NaN	NaN	NaN	776714.9281	42.752583	17.0815937	5784.65976	25337.65441	4099.571663	808014.433	423.7998885	NaN	NaN	NaN	0.299301508	0.136653796	0	0.176978751	0.733819291	44.39097139	27.98998688	5.878417824	9.07840847	0.155569278	5.708389903	9.593255794	0	13.09934048	68.97476528	4.577966326	3.342492663	7.930149412	0.127898549	0.15540448	5.438304391	0.241013161	1.672006232	NaN	NaN	NaN	NaN
A13_05	47.1022	-15.2959	09/15/0003 02:38	57	0.262508389	NaN	NaN	NaN	NaN	NaN	NaN	747638.6704	40.64973149	15.80815757	5412.610126	23282.87811	3855.090508	776489.365	398.1524095	NaN	NaN	NaN	0.244436936	0.129749971	0	0.16291405	0.757961615	45.31647367	28.68046086	5.770465431	8.773370833	0.157529346	5.625439859	9.079877187	0	13.34899761	69.71195955	4.37423453	3.404441938	6.853054286	0.124103439	0.158187029	5.712929976	0.251628741	1.7254839	NaN	NaN	NaN	NaN
A13_05	47.1022	-15.2959	09/15/0003 02:38	58	0.259500983	NaN	NaN	NaN	NaN	NaN	NaN	718562.4127	38.54687996	14.53472145	5040.560492	21228.10182	3610.609354	744964.2969	372.5049306	NaN	NaN	NaN	0.189572364	0.122846146	0	0.148849348	0.782103939	46.24197596	29.37093484	5.662513038	8.468333196	0.159489413	5.542489815	8.566498581	0	13.59865473	70.44915382	4.170502734	3.466391213	5.77595916	0.120308327	0.160969576	5.987555562	0.262244321	1.778961568	NaN	NaN	NaN	NaN
A13_05	47.1022	-15.2959	09/15/0003 02:38	59	0.256493578	NaN	NaN	NaN	NaN	NaN	NaN	689486.155	36.44402844	13.26128532	4668.510857	19173.32553	3366.128199	713439.2288	346.8574517	NaN	NaN	NaN	0.134707791	0.115942321	0	0.134784646	0.806246262	47.16747824	30.06140883	5.554560646	8.163295559	0.16144948	5.459539771	8.053119974	0	13.84831186	71.18634808	3.966770938	3.528340489	4.698864034	0.116513216	0.163752124	6.262181147	0.2728599	1.832439236	NaN	NaN	NaN	NaN
A13_05	47.1022	-15.2959	09/15/0003 02:38	60	0.253486172	NaN	NaN	NaN	NaN	NaN	NaN	660409.8974	34.34117692	11.9878492	4296.461223	17118.54924	3121.647045	681914.1608	321.2099727	NaN	NaN	NaN	0.079843219	0.109038495	0	0.120719945	0.830388586	48.09298052	30.75188281	5.446608253	7.858257922	0.163409547	5.376589727	7.539741368	0	14.09796899	71.92354235	3.763039142	3.590289764	3.621768908	0.112718105	0.166534673	6.536806733	0.28347548	1.885916904	NaN	NaN	NaN	NaN
A13_05	47.1022	-15.2959	09/15/0003 02:38	61	0.149244331	NaN	NaN	NaN	NaN	NaN	NaN	638784.8313	32.51606288	10.93067662	4005.34951	15437.89539	2919.367191	658221.6044	300.5831475	NaN	NaN	NaN	0.024978647	0.10213467	0	0.106655243	0.846160058	48.58111071	31.12768969	5.380944601	7.661286195	0.164190893	5.281629398	7.078996993	0	14.22219029	72.20362271	3.582930998	3.619333262	2.743439514	0.110101476	0.167887005	6.77688732	0.292604877	1.928989751	NaN	NaN	NaN	NaN
A13_05	47.1022	-15.2959	09/15/0003 02:38	62	0.146923868	NaN	NaN	NaN	NaN	NaN	NaN	630554.6294	31.56822479	10.93088984	3894.379939	14887.83107	2841.039935	649328.2017	290.6569508	NaN	NaN	NaN	-0.029885925	0.095230845	0	0.092590542	0.825699461	47.23866973	30.17662011	5.486876247	7.936810998	0.159900196	5.137784839	6.854192557	0	13.81431011	70.54640282	3.497473355	3.514726238	2.660601394	0.112364352	0.163348954	6.83999745	0.294438104	1.922944071	NaN	NaN	NaN	NaN
A13_05	47.1022	-15.2959	09/15/0003 02:38	63	0.144603406	NaN	NaN	NaN	NaN	NaN	NaN	622324.4276	30.62038668	10.93110306	3783.410368	14337.76675	2762.712678	640434.7992	280.7307542	NaN	NaN	NaN	-0.045451391	0.097284058	0	0.084642962	0.805238863	45.89622874	29.22555053	5.592807893	8.212335802	0.1556095	4.993940279	6.629388121	0	13.40642994	68.88918292	3.412015711	3.410119214	2.577763274	0.114627229	0.15881346	6.894139828	0.296271331	1.914958156	NaN	NaN	NaN	NaN
A13_05	47.1022	-15.2959	09/15/0003 02:38	64	0.142282943	NaN	NaN	NaN	NaN	NaN	NaN	614094.2257	29.67254859	10.93131629	3672.440797	13787.70242	2684.385422	631541.3966	270.8045575	NaN	NaN	NaN	-0.060934975	0.099535652	0	0	0.784778266	44.55378776	28.27448095	5.698739538	8.487860605	0.151318803	4.85009572	6.404583685	0	12.99854976	67.23196303	3.326558067	3.30551219	2.494925154	0.116890105	0.154277968	6.948282206	0.298104558	1.90697224	NaN	NaN	NaN	NaN
A13_05	47.1022	-15.2959	09/15/0003 02:38	65	0.139962481	NaN	NaN	NaN	NaN	NaN	NaN	605864.0239	28.72471049	10.93152951	3561.471226	13237.6381	2606.058166	622647.9941	260.8783609	NaN	NaN	NaN	-0.076418559	0.101787246	0	0	0.764317669	43.21134678	27.32341137	5.804671184	8.763385409	0.147028106	4.70625116	6.179779249	0	12.59066958	65.57474313	3.241100424	3.200905166	2.412087034	0.119152982	0.149742475	7.002424584	0.299937786	1.898986325	NaN	NaN	NaN	NaN
A13_05	47.1022	-15.2959	09/15/0003 02:38	66	0.137642019	NaN	NaN	NaN	NaN	NaN	NaN	597633.822	27.77687239	10.93174274	3450.501656	12687.57378	2527.730909	613754.5915	250.9521642	NaN	NaN	NaN	-0.091902143	0.10403884	0	0	0.743857072	41.86890579	26.37234179	5.910602829	9.038910212	0.142737409	4.562406601	5.954974813	0	12.1827894	63.91752324	3.15564278	3.096298142	2.329248914	0.121415859	0.145206982	7.056566962	0.301771013	1.891000409	NaN	NaN	NaN	NaN
A13_05	47.1022	-15.2959	09/15/0003 02:38	67	0.135321556	NaN	NaN	NaN	NaN	NaN	NaN	589403.6202	26.82903429	10.93195596	3339.532085	12137.50945	2449.403653	604861.1889	241.0259676	NaN	NaN	NaN	-0.107385727	0.106290434	0	0	0.723396474	40.52646481	25.42127221	6.016534475	9.314435016	0.138446712	4.418562041	5.730170376	0	11.77490922	62.26030334	3.070185136	2.991691119	2.246410795	0.123678735	0.140671489	7.11070934	0.303604239	1.883014493	NaN	NaN	NaN	NaN
A13_05	47.1022	-15.2959	09/15/0003 02:38	68	0.133001094	NaN	NaN	NaN	NaN	NaN	NaN	581173.4183	25.88119618	10.93216918	3228.562515	11587.44513	2371.076397	595967.7864	231.0997709	NaN	NaN	NaN	-0.122869311	0.108542029	0	0	0.702935877	39.18402382	24.47020263	6.12246612	9.58995982	0.134156016	4.274717482	5.50536594	0	11.36702904	60.60308345	2.984727493	2.887084095	2.163572675	0.125941612	0.136135996	7.164851718	0.305437467	1.875028577	NaN	NaN	NaN	NaN
A13_05	47.1022	-15.2959	09/15/0003 02:38	69	0.130680631	NaN	NaN	NaN	NaN	NaN	NaN	572943.2165	24.93335809	10.9323824	3117.592944	11037.38081	2292.74914	587074.3838	221.1735742	NaN	NaN	NaN	-0.138352895	0.110793623	0	0	0.68247528	37.84158284	23.51913305	6.228397766	9.865484623	0.129865319	4.130872922	5.280561504	0	10.95914887	58.94586355	2.899269849	2.782477071	2.080734555	0.128204488	0.131600503	7.218994096	0.307270694	1.867042662	NaN	NaN	NaN	NaN
A13_05	47.1022	-15.2959	09/15/0003 02:38	70	0.128360169	NaN	NaN	NaN	NaN	NaN	NaN	564713.0146	23.98551999	10.93259563	3006.623372	10487.31648	2214.421883	578180.9813	211.2473776	NaN	NaN	NaN	-0.15383648	0.113045217	0	0	0.662014682	36.49914186	22.56806347	6.334329412	10.14100943	0.125574622	3.987028363	5.055757068	0	10.55126869	57.28864366	2.813812205	2.677870047	1.997896435	0.130467365	0.12706501	7.273136474	0.309103921	1.859056746	NaN	NaN	NaN	NaN
A13_05	47.1022	-15.2959	09/15/0003 02:38	71	0.126039706	NaN	NaN	NaN	NaN	NaN	NaN	556652.7753	23.11916041	10.91882366	2903.358699	9948.821391	2138.308129	569476.3594	201.6240098	NaN	NaN	NaN	-0.169320064	0.115296811	0	0	0.641554085	35.15670087	21.61699389	6.440261057	10.41653423	0.121283925	3.843183803	4.830952632	0	10.14338851	55.63142376	2.728354562	2.573263023	1.915058315	0.131253889	0.122529517	7.336978487	0.311352929	1.856816383	NaN	NaN	NaN	NaN
A13_05	47.1022	-15.2959	09/15/0003 02:38	72	0.123719244	NaN	NaN	NaN	NaN	NaN	NaN	549273.9839	22.58619609	10.84515428	2831.147341	9459.291897	2071.049507	561531.8152	193.424434	NaN	NaN	NaN	-0.184803648	0.117548405	0	0	0.621093488	33.81425989	20.66592431	6.546192703	10.69205903	0.116993229	3.699339244	4.606148196	0	9.73550833	53.97420387	2.642896918	2.468655999	1.832220195	0.125414918	0.117994025	7.439884114	0.315278969	1.877793734	NaN	NaN	NaN	NaN
A13_05	47.1022	-15.2959	09/15/0003 02:38	73	0.121398782	NaN	NaN	NaN	NaN	NaN	NaN	541895.1925	22.05323178	10.77148489	2758.935983	8969.762403	2003.790884	553587.271	185.2248581	NaN	NaN	NaN	-0.200287232	0.119799999	0	0	0.60063289	32.4718189	19.71485473	6.652124348	10.96758384	0.112702532	3.555494684	4.38134376	0	9.327628152	52.31698397	2.557439274	2.364048975	1.749382075	0.119575947	0.113458532	7.54278974	0.319205009	1.898771085	NaN	NaN	NaN	NaN
A13_05	47.1022	-15.2959	09/15/0003 02:38	74	0.119078319	NaN	NaN	NaN	NaN	NaN	NaN	534516.4011	21.52026747	10.69781551	2686.724625	8480.232914	1936.532262	545642.7268	177.0252821	NaN	NaN	NaN	-0.215770816	0.122051593	0	0	0.580172293	31.12937792	18.76378515	6.758055994	11.24310864	0.108411835	3.411650125	4.156539324	0	8.919747973	50.65976408	2.471981631	2.259441951	1.666543956	0.113736977	0.108923039	7.645695366	0.32313105	1.919748435	NaN	NaN	NaN	NaN
A13_05	47.1022	-15.2959	09/15/0003 02:38	75	0.116757857	NaN	NaN	NaN	NaN	NaN	NaN	527137.6098	20.98730315	10.62414613	2614.513267	7990.70342	1869.273639	537698.1826	168.8257062	NaN	NaN	NaN	-0.2312544	0.124303187	0	0	0.559711696	29.78693693	17.81271557	6.863987639	11.51863344	0.104121138	3.267805565	3.931734888	0	8.511867795	49.00254418	2.386523987	2.154834927	1.583705836	0.107898007	0.104387546	7.748600993	0.32705709	1.940725786	NaN	NaN	NaN	NaN
A13_05	47.1022	-15.2959	09/15/0003 02:38	76	0.114437394	NaN	NaN	NaN	NaN	NaN	NaN	519952.5107	20.4457115	10.54135937	2539.005267	7508.613196	1801.432615	529974.4213	160.8788034	NaN	NaN	NaN	-0.246737984	0.126554781	0	0	0.539251098	28.44449595	16.86164599	6.969919285	11.79415825	0.099830442	3.123961006	3.706930452	0	8.103987616	47.34532429	2.301066343	2.050227903	1.500867716	0.102065461	0.099852053	7.944315496	0.443120145	1.175837376	NaN	NaN	NaN	NaN
A13_05	47.1022	-15.2959	09/15/0003 02:38	77	0.112116932	NaN	NaN	NaN	NaN	NaN	NaN	514918.1643	19.81990863	10.36774499	2430.812753	7093.754746	1726.915525	524418.2617	155.6948416	NaN	NaN	NaN	-0.262221569	0.128806375	0	0	0.518790501	27.10205497	15.91057641	7.07585093	12.06968305	0.095539745	2.980116446	3.482126016	0	7.696107438	45.68810439	2.2156087	1.94562088	1.418029596	0.09629201	0.09531656	8.066324755	0.449491032	1.209662834	NaN	NaN	NaN	NaN
A13_05	47.1022	-15.2959	09/15/0003 02:38	78	0.10979647	NaN	NaN	NaN	NaN	NaN	NaN	509883.8178	19.19410577	10.19413062	2322.620239	6678.896297	1652.398435	518862.102	150.5108797	NaN	NaN	NaN	-0.277705153	0.131057969	0	0	0.498329904	25.75961398	14.95950683	7.181782576	12.34520785	0.091249048	2.836271887	3.25732158	0	7.28822726	44.0308845	2.130151056	1.841013856	1.335191476	0.090518558	0.090781067	8.188334013	0.455861919	1.243488293	NaN	NaN	NaN	NaN
A13_05	47.1022	-15.2959	09/15/0003 02:38	79	0.107476007	NaN	NaN	NaN	NaN	NaN	NaN	504849.4714	18.5683029	10.02051624	2214.427725	6264.037848	1577.881345	513305.9424	145.3269179	NaN	NaN	NaN	-0.293188737	0.133309563	0	0	0.477869307	24.417173	14.00843725	7.287714222	12.62073266	0.086958351	2.692427327	3.032517144	0	6.880347081	42.3736646	2.044693412	1.736406832	1.252353356	0.084745107	0.086245574	8.310343271	0.462232807	1.277313751	NaN	NaN	NaN	NaN
A13_05	47.1022	-15.2959	09/15/0003 02:38	80	0.105155545	NaN	NaN	NaN	NaN	NaN	NaN	499815.125	17.94250003	9.846901867	2106.235211	5849.1794	1503.364256	507749.7828	140.1429561	NaN	NaN	NaN	-0.308672321	0.135561157	0	0	0.457408709	23.07473201	13.05736767	7.393645867	12.89625746	0.082667654	2.548582768	2.807712708	0	6.472466903	40.71644471	1.959235769	1.631799808	1.169515236	0.078971655	0.081710081	8.432352529	0.468603694	1.311139209	NaN	NaN	NaN	NaN
A13_05	47.1022	-15.2959	09/15/0003 02:38	81	0.102835082	NaN	NaN	NaN	NaN	NaN	NaN	494780.7785	17.31669717	9.673287493	1998.042697	5434.320952	1428.847166	502193.6232	134.9589943	NaN	NaN	NaN	-0.324155905	0.137812752	0	0	0.436948112	21.73229103	12.10629809	7.499577513	13.17178227	0.078376958	2.404738208	2.582908272	0	6.064586724	39.05922481	1.873778125	1.527192784	1.086677117	0.073198204	0.077174588	8.554361788	0.474974581	1.344964668	NaN	NaN	NaN	NaN
A13_05	47.1022	-15.2959	09/15/0003 02:38	82	0.10051462	NaN	NaN	NaN	NaN	NaN	NaN	489746.4321	16.6908943	9.499673118	1889.850183	5019.462503	1354.330076	496637.4636	129.7750325	NaN	NaN	NaN	-0.339639489	0.140064346	0	0	0.416487515	20.38985004	11.15522851	7.605509158	13.44730707	0.074086261	2.260893649	2.358103835	0	5.656706546	37.40200492	1.788320481	1.42258576	1.003838997	0.067424752	0.072639096	8.676371046	0.481345469	1.378790126	NaN	NaN	NaN	NaN
A13_05	47.1022	-15.2959	09/15/0003 02:38	83	0.098194157	NaN	NaN	NaN	NaN	NaN	NaN	484712.0857	16.06509144	9.326058744	1781.657669	4604.604055	1279.812986	491081.3039	124.5910706	NaN	NaN	NaN	-0.355123073	0.14231594	0	0	0.396026917	19.04740906	10.20415893	7.711440804	13.72283187	0.069795564	2.117049089	2.133299399	0	5.248826367	35.74478503	1.702862838	1.317978736	0.921000877	0.061651301	0.068103603	8.798380304	0.487716356	1.412615584	NaN	NaN	NaN	NaN
A13_05	47.1022	-15.2959	09/15/0003 02:38	84	0.095873695	NaN	NaN	NaN	NaN	NaN	NaN	479677.7393	15.43928857	9.15244437	1673.465155	4189.745606	1205.295897	485525.1443	119.4071088	NaN	NaN	NaN	-0.370606657	0.144567534	0	0	0.37556632	17.70496808	9.253089348	7.817372449	13.99835668	0.065504867	1.97320453	1.908494963	0	4.840946189	34.08756513	1.617405194	1.213371712	0.838162757	0.055877849	0.06356811	8.920389562	0.494087243	1.446441043	NaN	NaN	NaN	NaN
A13_05	47.1022	-15.2959	09/15/0003 02:38	85	0.093553233	NaN	NaN	NaN	NaN	NaN	NaN	474643.3928	14.81348571	8.978829995	1565.27264	3774.887158	1130.778806	479968.9847	114.223147	NaN	NaN	NaN	-0.386090242	0.146819128	0	0	0.355105723	16.36252709	8.302019768	7.923304095	14.27388148	0.061214171	1.82935997	1.683690527	0	4.43306601	32.43034524	1.53194755	1.108764688	0.755324637	0.050104398	0.059032617	9.042398821	0.50045813	1.480266501	NaN	NaN	NaN	NaN
A13_05	47.1022	-15.2959	09/15/0003 02:38	86	0.09123277	NaN	NaN	NaN	NaN	NaN	NaN	469609.0464	14.18768284	8.805215621	1457.080126	3360.02871	1056.261717	474412.8251	109.0391852	NaN	NaN	NaN	-0.401573826	0.149070722	0	0	0.334645125	15.02008611	7.350950187	8.029235741	14.54940628	0.056923474	1.685515411	1.458886091	0	4.025185832	30.77312534	1.446489907	1.004157664	0.672486517	0.044330946	0.054497124	9.164408079	0.506829018	1.514091959	NaN	NaN	NaN	NaN
A13_05	47.1022	-15.2959	09/15/0003 02:38	87	0.088912308	NaN	NaN	NaN	NaN	NaN	NaN	464574.7	13.56187998	8.631601246	1348.887612	2945.170261	981.7446272	468856.6654	103.8552234	NaN	NaN	NaN	-0.41705741	0.151322316	0	0	0.314184528	13.67764512	6.399880607	8.135167386	14.82493109	0.052632777	1.541670851	1.234081655	0	3.617305653	29.11590545	1.361032263	0.899550641	0.589648397	0.038557495	0.049961631	9.286417337	0.513199905	1.547917418	NaN	NaN	NaN	NaN
A13_05	47.1022	-15.2959	09/15/0003 02:38	88	0.086591845	NaN	NaN	NaN	NaN	NaN	NaN	459540.3536	12.93607711	8.457986872	1240.695099	2530.311813	907.2275375	463300.5058	98.67126155	NaN	NaN	NaN	-0.432540994	0.15357391	0	0	0.293723931	12.33520414	5.448811027	8.241099032	15.10045589	0.04834208	1.397826292	1.009277219	0	3.209425475	27.45868555	1.275574619	0.794943617	0.506810277	0.032784043	0.045426138	9.408426595	0.519570792	1.581742876	NaN	NaN	NaN	NaN
A13_05	47.1022	-15.2959	09/15/0003 02:38	89	0.084271383	NaN	NaN	NaN	NaN	NaN	NaN	454506.0071	12.31027425	8.284372497	1132.502585	2115.453365	832.7104479	457744.3462	93.48729975	NaN	NaN	NaN	-0.448024578	0.155825504	0	0	0.273263334	10.99276316	4.497741447	8.347030677	15.37598069	0.044051384	1.253981732	0.784472783	0	2.801545297	25.80146566	1.190116976	0.690336593	0.423972158	0.027010592	0.040890646	9.530435854	0.52594168	1.615568335	NaN	NaN	NaN	NaN
A13_05	47.1022	-15.2959	09/15/0003 02:38	90	0.081950921	NaN	NaN	NaN	NaN	NaN	NaN	449471.6607	11.68447138	8.110758123	1024.31007	1700.594916	758.1933577	452188.1865	88.30333794	NaN	NaN	NaN	-0.463508162	0.158077098	0	0	0.252802736	9.650322171	3.546671866	8.452962323	15.6515055	0.039760687	1.110137173	0.559668347	0	2.393665118	24.14424576	1.104659332	0.585729569	0.341134038	0.02123714	0.036355153	9.652445112	0.532312567	1.649393793	NaN	NaN	NaN	NaN
A13_05	47.1022	-15.2959	09/15/0003 02:38	91	0.079630458	NaN	NaN	NaN	NaN	NaN	NaN	444437.3143	11.05866851	7.937143748	916.1175563	1285.736468	683.6762681	446632.0269	83.11937611	NaN	NaN	NaN	-0.478991746	0.160328692	0	0	0.232342139	8.307881187	2.595602286	8.558893968	15.9270303	0.03546999	0.966292613	0.334863911	0	1.98578494	22.48702587	1.019201689	0.481122545	0.258295918	0.015463689	0.03181966	9.77445437	0.538683454	1.683219251	NaN	NaN	NaN	NaN
A13_05	47.1022	-15.2959	09/15/0003 02:38	92	0.077309996	NaN	NaN	NaN	NaN	NaN	NaN	438710.006	10.66940386	7.643454119	869.8231982	1156.348267	652.9948015	440761.5187	80.2735783	NaN	NaN	NaN	-0.494475331	0.162580286	0	0	NaN	NaN	NaN	NaN	NaN	NaN	NaN	NaN	NaN	NaN	NaN	NaN	NaN	NaN	0.01417405	0.030575547	9.826985685	0.542144636	1.717815229	NaN	NaN	NaN	NaN
A13_05	47.1022	-15.2959	09/15/0003 02:38	93	0.074989533	NaN	NaN	NaN	NaN	NaN	NaN	432658.1473	10.32876568	7.308749705	840.0110464	1101.832182	631.19832	434622.4381	77.86783666	NaN	NaN	NaN	-0.509958915	0.16483188	0	0	NaN	NaN	NaN	NaN	NaN	NaN	NaN	NaN	NaN	NaN	NaN	NaN	NaN	NaN	0.014011726	0.030174424	9.861117756	0.544847904	1.752604395	NaN	NaN	NaN	NaN
A13_05	47.1022	-15.2959	09/15/0003 02:38	94	0.072669071	NaN	NaN	NaN	NaN	NaN	NaN	426606.2886	9.988127502	6.974045296	810.1988945	1047.316098	609.4018386	428483.3575	75.46209503	NaN	NaN	NaN	NaN	NaN	0	0	NaN	NaN	NaN	NaN	NaN	NaN	NaN	NaN	NaN	NaN	NaN	NaN	NaN	NaN	0.013849402	0.029773301	9.895249827	0.547551171	1.787393561	NaN	NaN	NaN	NaN
A13_05	47.1022	-15.2959	09/15/0003 02:38	95	0.070348608	NaN	NaN	NaN	NaN	NaN	NaN	420554.43	9.647489325	6.639340882	780.3867427	992.800014	587.6053573	422344.2769	73.05635339	NaN	NaN	NaN	NaN	NaN	0	0	NaN	NaN	NaN	NaN	NaN	NaN	NaN	NaN	NaN	NaN	NaN	NaN	NaN	NaN	0.013687078	0.029372179	9.929381898	0.550254438	1.822182727	NaN	NaN	NaN	NaN
A13_05	47.1022	-15.2959	09/15/0003 02:38	96	0.068028146	NaN	NaN	NaN	NaN	NaN	NaN	414502.5713	9.306851148	6.304636473	750.5745911	938.2839298	565.8088759	416205.1963	70.65061176	NaN	NaN	NaN	NaN	NaN	0	0	NaN	NaN	NaN	NaN	NaN	NaN	NaN	NaN	NaN	NaN	NaN	NaN	NaN	NaN	0.013524754	0.028971057	9.963513969	0.552957706	1.856971892	NaN	NaN	NaN	NaN
A13_05	47.1022	-15.2959	09/15/0003 02:38	97	0.065707684	NaN	NaN	NaN	NaN	NaN	NaN	408450.7126	8.96621297	5.969932059	720.7624393	883.7678456	544.0123944	410066.1157	68.24487012	NaN	NaN	NaN	NaN	NaN	0	0	NaN	NaN	NaN	NaN	NaN	NaN	NaN	NaN	NaN	NaN	NaN	NaN	NaN	NaN	0.01336243	0.028569934	9.997646041	0.555660973	1.891761058	NaN	NaN	NaN	NaN
A13_05	47.1022	-15.2959	09/15/0003 02:38	98	0.063387221	NaN	NaN	NaN	NaN	NaN	NaN	402398.8539	8.625574792	5.635227645	690.9502874	829.2517615	522.215913	403927.0352	65.83912848	NaN	NaN	NaN	NaN	NaN	0	0	NaN	NaN	NaN	NaN	NaN	NaN	NaN	NaN	NaN	NaN	NaN	NaN	NaN	NaN	0.013200106	0.028168812	10.03177811	0.558364241	1.926550224	NaN	NaN	NaN	NaN
A13_05	47.1022	-15.2959	09/15/0003 02:38	99	0.061066759	NaN	NaN	NaN	NaN	NaN	NaN	396346.9953	8.284936615	5.300523236	661.1381356	774.7356773	500.4194317	397787.9546	63.43338684	NaN	NaN	NaN	NaN	NaN	0	0	NaN	NaN	NaN	NaN	NaN	NaN	NaN	NaN	NaN	NaN	NaN	NaN	NaN	NaN	0.013037782	0.027767689	10.06591018	0.561067508	1.96133939	NaN	NaN	NaN	NaN
A13_05	47.1022	-15.2959	09/15/0003 02:38	100	0.058746296	NaN	NaN	NaN	NaN	NaN	NaN	390295.1366	7.944298438	4.965818823	631.325984	720.2195932	478.6229503	391648.874	61.0276452	NaN	NaN	NaN	NaN	NaN	0	0	NaN	NaN	NaN	NaN	NaN	NaN	NaN	NaN	NaN	NaN	NaN	NaN	NaN	NaN	0.012875458	0.027366567	10.10004225	0.563770775	1.996128555	NaN	NaN	NaN	NaN
A13_05	47.1022	-15.2959	09/15/0003 02:38	101	0.056425834	NaN	NaN	NaN	NaN	NaN	NaN	384437.9357	7.679189987	4.699651054	612.1670232	689.9390027	460.7047331	385740.2182	59.17016221	NaN	NaN	NaN	NaN	NaN	0	0	NaN	NaN	NaN	NaN	NaN	NaN	NaN	NaN	NaN	NaN	NaN	NaN	NaN	NaN	0.012755021	0.027170858	10.13417432	0.566474043	2.030917721	NaN	NaN	NaN	NaN
A13_05	47.1022	-15.2959	09/15/0003 02:38	102	0.054105372	NaN	NaN	NaN	NaN	NaN	NaN	378667.8625	7.449534379	4.464678411	597.6484598	670.2664733	444.5347714	379933.3505	57.56379961	NaN	NaN	NaN	NaN	NaN	0	0	NaN	NaN	NaN	NaN	NaN	NaN	NaN	NaN	NaN	NaN	NaN	NaN	NaN	NaN	0.012653107	0.027063917	10.1683064	0.56917731	2.065706887	NaN	NaN	NaN	NaN
A13_05	47.1022	-15.2959	09/15/0003 02:38	103	0.051784909	NaN	NaN	NaN	NaN	NaN	NaN	372897.7893	7.219878768	4.229705768	583.1298965	650.5939436	428.3648098	374126.4829	55.95743701	NaN	NaN	NaN	NaN	NaN	0	0	NaN	NaN	NaN	NaN	NaN	NaN	NaN	NaN	NaN	NaN	NaN	NaN	NaN	NaN	0.012551194	0.026956977	10.20243847	0.571880577	2.100496053	NaN	NaN	NaN	NaN
A13_05	47.1022	-15.2959	09/15/0003 02:38	104	0.049464447	NaN	NaN	NaN	NaN	NaN	NaN	367127.7161	6.99022316	3.994733125	568.6113331	630.9214142	412.1948481	368319.6152	54.3510744	NaN	NaN	NaN	NaN	NaN	0	0	NaN	NaN	NaN	NaN	NaN	NaN	NaN	NaN	NaN	NaN	NaN	NaN	NaN	NaN	0.01244928	0.026850037	10.23657054	0.574583845	2.135285218	NaN	NaN	NaN	NaN
A13_05	47.1022	-15.2959	09/15/0003 02:38	105	0.047143984	NaN	NaN	NaN	NaN	NaN	NaN	361357.6429	6.760567552	3.759760482	554.0927695	611.2488845	396.0248864	362512.7476	52.7447118	NaN	NaN	NaN	NaN	NaN	0	0	NaN	NaN	NaN	NaN	NaN	NaN	NaN	NaN	NaN	NaN	NaN	NaN	NaN	NaN	0.012347367	0.026743096	10.27070261	0.577287112	2.170074384	NaN	NaN	NaN	NaN
A13_05	47.1022	-15.2959	09/15/0003 02:38	106	0.044823522	NaN	NaN	NaN	NaN	NaN	NaN	355587.5697	6.530911943	3.524787839	539.5742062	591.5763551	379.8549248	356705.8799	51.1383492	NaN	NaN	NaN	NaN	NaN	0	0	NaN	NaN	NaN	NaN	NaN	NaN	NaN	NaN	NaN	NaN	NaN	NaN	NaN	NaN	0.012245453	0.026636156	10.30483468	0.579990379	2.20486355	NaN	NaN	NaN	NaN
A13_05	47.1022	-15.2959	09/15/0003 02:38	107	0.042503059	NaN	NaN	NaN	NaN	NaN	NaN	349817.4964	6.301256335	3.289815196	525.0556428	571.9038254	363.6849631	350899.0122	49.5319866	NaN	NaN	NaN	NaN	NaN	0	0	NaN	NaN	NaN	NaN	NaN	NaN	NaN	NaN	NaN	NaN	NaN	NaN	NaN	NaN	0.01214354	0.026529216	10.33896675	0.582693647	2.239652715	NaN	NaN	NaN	NaN
A13_05	47.1022	-15.2959	09/15/0003 02:38	108	0.040182597	NaN	NaN	NaN	NaN	NaN	NaN	344047.4232	6.071600727	3.054842554	510.5370795	552.231296	347.5150014	345092.1446	47.92562399	NaN	NaN	NaN	NaN	NaN	0	0	NaN	NaN	NaN	NaN	NaN	NaN	NaN	NaN	NaN	NaN	NaN	NaN	NaN	NaN	0.012041627	0.026422276	10.37309882	0.585396914	2.274441881	NaN	NaN	NaN	NaN
A13_05	47.1022	-15.2959	09/15/0003 02:38	109	0.037862135	NaN	NaN	NaN	NaN	NaN	NaN	338277.35	5.841945118	2.819869911	496.0185162	532.5587663	331.3450397	339285.2769	46.31926139	NaN	NaN	NaN	NaN	NaN	0	0	NaN	NaN	NaN	NaN	NaN	NaN	NaN	NaN	NaN	NaN	NaN	NaN	NaN	NaN	0.011939714	0.026315335	10.40723089	0.588100181	2.309231047	NaN	NaN	NaN	NaN
A13_05	47.1022	-15.2959	09/15/0003 02:38	110	0.035541672	NaN	NaN	NaN	NaN	NaN	NaN	332507.2769	5.61228951	2.584897268	481.4999526	512.8862369	315.175078	333478.4092	44.71289879	NaN	NaN	NaN	NaN	NaN	0	0	NaN	NaN	NaN	NaN	NaN	NaN	NaN	NaN	NaN	NaN	NaN	NaN	NaN	NaN	0.0118378	0.026208395	10.44136296	0.590803449	2.344020213	NaN	NaN	NaN	NaN
A13_05	47.1022	-15.2959	09/15/0003 02:38	111	0.03322121	NaN	NaN	NaN	NaN	NaN	NaN	326737.2036	5.382633902	2.349924625	466.9813893	493.2137072	299.0051164	327671.5416	43.10653619	NaN	NaN	NaN	NaN	NaN	0	0	NaN	NaN	NaN	NaN	NaN	NaN	NaN	NaN	NaN	NaN	NaN	NaN	NaN	NaN	0.011735887	0.026101455	10.47549504	0.593506716	2.378809378	NaN	NaN	NaN	NaN
A13_05	47.1022	-15.2959	09/15/0003 02:38	112	0.030900747	NaN	NaN	NaN	NaN	NaN	NaN	320967.1304	5.152978294	2.114951982	452.4628259	473.5411778	282.8351547	321864.6739	41.50017359	NaN	NaN	NaN	NaN	NaN	0	0	NaN	NaN	NaN	NaN	NaN	NaN	NaN	NaN	NaN	NaN	NaN	NaN	NaN	NaN	0.011633973	0.025994515	10.50962711	0.596209983	2.413598544	NaN	NaN	NaN	NaN
A13_05	47.1022	-15.2959	09/15/0003 02:38	113	0.028580285	NaN	NaN	NaN	NaN	NaN	NaN	315197.0572	4.923322685	1.879979339	437.9442625	453.8686481	266.665193	316057.8063	39.89381099	NaN	NaN	NaN	NaN	NaN	0	0	NaN	NaN	NaN	NaN	NaN	NaN	NaN	NaN	NaN	NaN	NaN	NaN	NaN	NaN	0.01153206	0.025887574	10.54375918	0.598913251	2.44838771	NaN	NaN	NaN	NaN
A13_05	47.1022	-15.2959	09/15/0003 02:38	114	0.026259823	NaN	NaN	NaN	NaN	NaN	NaN	309426.984	4.693667077	1.645006696	423.4256992	434.1961187	250.4952314	310250.9386	38.28744838	NaN	NaN	NaN	NaN	NaN	0	0	NaN	NaN	NaN	NaN	NaN	NaN	NaN	NaN	NaN	NaN	NaN	NaN	NaN	NaN	0.011430146	0.025780634	10.57789125	0.601616518	2.483176876	NaN	NaN	NaN	NaN
A13_05	47.1022	-15.2959	09/15/0003 02:38	115	0.02393936	NaN	NaN	NaN	NaN	NaN	NaN	303656.9108	4.464011469	1.410034053	408.9071356	414.523589	234.3252697	304444.0709	36.68108578	NaN	NaN	NaN	NaN	NaN	0	0	NaN	NaN	NaN	NaN	NaN	NaN	NaN	NaN	NaN	NaN	NaN	NaN	NaN	NaN	0.011328233	0.025673694	10.61202332	0.604319786	2.517966041	NaN	NaN	NaN	NaN
A13_05	47.1022	-15.2959	09/15/0003 02:38	116	0.021618898	NaN	NaN	NaN	NaN	NaN	NaN	297886.8376	4.23435586	1.17506141	394.3885723	394.8510597	218.1553081	298637.2032	35.07472318	NaN	NaN	NaN	NaN	NaN	0	0	NaN	NaN	NaN	NaN	NaN	NaN	NaN	NaN	NaN	NaN	NaN	NaN	NaN	NaN	0.011226319	0.025566754	10.64615539	0.607023053	2.552755207	NaN	NaN	NaN	NaN
A13_05	47.1022	-15.2959	09/15/0003 02:38	117	0.019298435	NaN	NaN	NaN	NaN	NaN	NaN	292116.7644	4.004700252	0.940088768	379.8700089	375.17853	201.9853463	292830.3356	33.46836057	NaN	NaN	NaN	NaN	NaN	0	0	NaN	NaN	NaN	NaN	NaN	NaN	NaN	NaN	NaN	NaN	NaN	NaN	NaN	NaN	0.011124406	0.025459813	10.68028746	0.60972632	2.587544373	NaN	NaN	NaN	NaN
A13_05	47.1022	-15.2959	09/15/0003 02:38	118	0.016977973	NaN	NaN	NaN	NaN	NaN	NaN	286346.6912	3.775044644	0.705116125	365.3514456	355.5060006	185.8153847	287023.4679	31.86199797	NaN	NaN	NaN	NaN	NaN	0	0	NaN	NaN	NaN	NaN	NaN	NaN	NaN	NaN	NaN	NaN	NaN	NaN	NaN	NaN	0.011022493	0.025352873	10.71441953	0.612429588	2.622333539	NaN	NaN	NaN	NaN
A13_05	47.1022	-15.2959	09/15/0003 02:38	119	0.01465751	NaN	NaN	NaN	NaN	NaN	NaN	280576.618	3.545389036	0.470143482	350.832882	335.8334709	169.645423	281216.6002	30.25563537	NaN	NaN	NaN	NaN	NaN	0	0	NaN	NaN	NaN	NaN	NaN	NaN	NaN	NaN	NaN	NaN	NaN	NaN	NaN	NaN	0.010920579	0.025245933	10.7485516	0.615132855	2.657122704	NaN	NaN	NaN	NaN
A13_05	47.1022	-15.2959	09/15/0003 02:38	120	0.012337048	NaN	NaN	NaN	NaN	NaN	NaN	274806.5448	3.315733427	0.235170839	336.3143186	316.1609414	153.4754613	275409.7326	28.64927276	NaN	NaN	NaN	NaN	NaN	0	0	NaN	NaN	NaN	NaN	NaN	NaN	NaN	NaN	NaN	NaN	NaN	NaN	NaN	NaN	0.010818666	0.025138993	10.78268368	0.617836122	2.69191187	NaN	NaN	NaN	NaN
A13_05	47.1022	-15.2959	09/15/0003 02:38	121	0.010016586	NaN	NaN	NaN	NaN	NaN	NaN	269023.8646	3.091053488	0.000198196	321.9402835	296.4999919	137.5416596	269589.8084	27.06378722	NaN	NaN	NaN	NaN	NaN	0	0	NaN	NaN	NaN	NaN	NaN	NaN	NaN	NaN	NaN	NaN	NaN	NaN	NaN	NaN	0.010732742	0.025032053	10.81281656	0.620201003	2.722886687	NaN	NaN	NaN	NaN
A13_05	47.1022	-15.2959	09/15/0003 02:38	122	NaN	NaN	NaN	NaN	NaN	NaN	NaN	269747.8771	3.019702043	0	318.3778098	292.6398556	135.5860636	270370.6754	26.8035684	NaN	NaN	NaN	NaN	NaN	0	0	NaN	NaN	NaN	NaN	NaN	NaN	NaN	NaN	NaN	NaN	NaN	NaN	NaN	NaN	0.010719343	0.024925112	10.8269214	0.621208375	2.737873239	NaN	NaN	NaN	NaN
A13_05	47.1022	-15.2959	09/15/0003 02:38	123	NaN	NaN	NaN	NaN	NaN	NaN	NaN	270580.4845	2.949967047	0	314.8513149	288.9346336	133.7338738	271195.7126	26.54580222	NaN	NaN	NaN	NaN	NaN	0	0	NaN	NaN	NaN	NaN	NaN	NaN	NaN	NaN	NaN	NaN	NaN	NaN	NaN	NaN	0.010705944	0.024818172	10.84102623	0.622215747	2.752859792	NaN	NaN	NaN	NaN
A13_05	47.1022	-15.2959	09/15/0003 02:38	124	NaN	NaN	NaN	NaN	NaN	NaN	NaN	271413.0919	2.880232051	0	311.3248198	285.2294114	131.881684	272020.7498	26.28803604	NaN	NaN	NaN	NaN	NaN	0	0	NaN	NaN	NaN	NaN	NaN	NaN	NaN	NaN	NaN	NaN	NaN	NaN	NaN	NaN	0.010692544	0.024711232	10.85513107	0.623223119	2.767846345	NaN	NaN	NaN	NaN
A13_05	47.1022	-15.2959	09/15/0003 02:38	125	NaN	NaN	NaN	NaN	NaN	NaN	NaN	272245.6993	2.810497056	0	307.7983248	281.5241895	130.0294942	272845.787	26.03026986	NaN	NaN	NaN	NaN	NaN	0	0	NaN	NaN	NaN	NaN	NaN	NaN	NaN	NaN	NaN	NaN	NaN	NaN	NaN	NaN	0.010679145	0.024604292	10.8692359	0.62423049	2.782832897	NaN	NaN	NaN	NaN
A13_05	47.1022	-15.2959	09/15/0003 02:38	126	NaN	NaN	NaN	NaN	NaN	NaN	NaN	273078.3066	2.74076206	0	304.2718299	277.8189673	128.1773043	273670.8242	25.77250367	NaN	NaN	NaN	NaN	NaN	0	0	NaN	NaN	NaN	NaN	NaN	NaN	NaN	NaN	NaN	NaN	NaN	NaN	NaN	NaN	0.010665745	0.024497352	10.88334074	0.625237862	2.79781945	NaN	NaN	NaN	NaN
A13_05	47.1022	-15.2959	09/15/0003 02:38	127	NaN	NaN	NaN	NaN	NaN	NaN	NaN	273910.914	2.671027064	0	300.7453349	274.1137453	126.3251145	274495.8614	25.51473749	NaN	NaN	NaN	NaN	NaN	0	0	NaN	NaN	NaN	NaN	NaN	NaN	NaN	NaN	NaN	NaN	NaN	NaN	NaN	NaN	0.010652346	0.024390411	10.89744558	0.626245234	2.812806003	NaN	NaN	NaN	NaN
A13_05	47.1022	-15.2959	09/15/0003 02:38	128	NaN	NaN	NaN	NaN	NaN	NaN	NaN	274743.5214	2.601292069	0	297.21884	270.4085231	124.4729247	275320.8986	25.25697131	NaN	NaN	NaN	NaN	NaN	0	0	NaN	NaN	NaN	NaN	NaN	NaN	NaN	NaN	NaN	NaN	NaN	NaN	NaN	NaN	0.010638947	0.024283471	10.91155041	0.627252606	2.827792555	NaN	NaN	NaN	NaN
A13_05	47.1022	-15.2959	09/15/0003 02:38	129	NaN	NaN	NaN	NaN	NaN	NaN	NaN	275576.1288	2.531557073	0	293.692345	266.7033012	122.6207349	276145.9358	24.99920513	NaN	NaN	NaN	NaN	NaN	0	0	NaN	NaN	NaN	NaN	NaN	NaN	NaN	NaN	NaN	NaN	NaN	NaN	NaN	NaN	0.010625547	0.024176531	10.92565525	0.628259977	2.842779108	NaN	NaN	NaN	NaN
A13_05	47.1022	-15.2959	09/15/0003 02:38	130	NaN	NaN	NaN	NaN	NaN	NaN	NaN	276408.7361	2.461822077	0	290.16585	262.998079	120.7685451	276970.973	24.74143895	NaN	NaN	NaN	NaN	NaN	0	0	NaN	NaN	NaN	NaN	NaN	NaN	NaN	NaN	NaN	NaN	NaN	NaN	NaN	NaN	0.010612148	0.024069591	10.93976008	0.629267349	2.857765661	NaN	NaN	NaN	NaN
A13_05	47.1022	-15.2959	09/15/0003 02:38	131	NaN	NaN	NaN	NaN	NaN	NaN	NaN	277241.3435	2.392087081	0	286.6393551	259.292857	118.9163553	277796.0102	24.48367276	NaN	NaN	NaN	NaN	NaN	0	0	NaN	NaN	NaN	NaN	NaN	NaN	NaN	NaN	NaN	NaN	NaN	NaN	NaN	NaN	0.010598748	0.02396265	10.95386492	0.630274721	2.872752213	NaN	NaN	NaN	NaN
A13_05	47.1022	-15.2959	09/15/0003 02:38	132	NaN	NaN	NaN	NaN	NaN	NaN	NaN	278073.9509	2.322352086	0	283.1128601	255.5876349	117.0641654	278621.0474	24.22590658	NaN	NaN	NaN	NaN	NaN	0	0	NaN	NaN	NaN	NaN	NaN	NaN	NaN	NaN	NaN	NaN	NaN	NaN	NaN	NaN	0.010585348	0.02385571	10.96796976	0.631282093	2.887738766	NaN	NaN	NaN	NaN
A13_05	47.1022	-15.2959	09/15/0003 02:38	133	NaN	NaN	NaN	NaN	NaN	NaN	NaN	278906.5583	2.25261709	0	279.5863651	251.8824128	115.2119756	279446.0846	23.9681404	NaN	NaN	NaN	NaN	NaN	0	0	NaN	NaN	NaN	NaN	NaN	NaN	NaN	NaN	NaN	NaN	NaN	NaN	NaN	NaN	0.010571949	0.02374877	10.98207459	0.632289464	2.902725319	NaN	NaN	NaN	NaN
A13_05	47.1022	-15.2959	09/15/0003 02:38	134	NaN	NaN	NaN	NaN	NaN	NaN	NaN	279739.1656	2.182882094	0	276.0598702	248.1771908	113.3597858	280271.1218	23.71037422	NaN	NaN	NaN	NaN	NaN	0	0	NaN	NaN	NaN	NaN	NaN	NaN	NaN	NaN	NaN	NaN	NaN	NaN	NaN	NaN	0.010558549	0.02364183	10.99617943	0.633296836	2.917711871	NaN	NaN	NaN	NaN
A13_05	47.1022	-15.2959	09/15/0003 02:38	135	NaN	NaN	NaN	NaN	NaN	NaN	NaN	280571.773	2.113147098	0	272.5333752	244.4719687	111.507596	281096.159	23.45260803	NaN	NaN	NaN	NaN	NaN	0	0	NaN	NaN	NaN	NaN	NaN	NaN	NaN	NaN	NaN	NaN	NaN	NaN	NaN	NaN	0.01054515	0.02353489	11.01028427	0.634304208	2.932698424	NaN	NaN	NaN	NaN
A13_05	47.1022	-15.2959	09/15/0003 02:38	136	NaN	NaN	NaN	NaN	NaN	NaN	NaN	281404.3804	2.043412103	0	269.0068803	240.7667466	109.6554062	281921.1962	23.19484186	NaN	NaN	NaN	NaN	NaN	0	0	NaN	NaN	NaN	NaN	NaN	NaN	NaN	NaN	NaN	NaN	NaN	NaN	NaN	NaN	0.010531751	0.023427949	11.0243891	0.63531158	2.947684977	NaN	NaN	NaN	NaN
A13_05	47.1022	-15.2959	09/15/0003 02:38	137	NaN	NaN	NaN	NaN	NaN	NaN	NaN	282236.9877	1.973677107	0	265.4803853	237.0615245	107.8032163	282746.2334	22.93707567	NaN	NaN	NaN	NaN	NaN	0	0	NaN	NaN	NaN	NaN	NaN	NaN	NaN	NaN	NaN	NaN	NaN	NaN	NaN	NaN	0.010518351	0.023321009	11.03849394	0.636318952	2.962671529	NaN	NaN	NaN	NaN
A13_05	47.1022	-15.2959	09/15/0003 02:38	138	NaN	NaN	NaN	NaN	NaN	NaN	NaN	283069.5951	1.903942111	0	261.9538903	233.3563024	105.9510265	283571.2707	22.67930949	NaN	NaN	NaN	NaN	NaN	0	0	NaN	NaN	NaN	NaN	NaN	NaN	NaN	NaN	NaN	NaN	NaN	NaN	NaN	NaN	0.010504952	0.023214069	11.05259877	0.637326323	2.977658082	NaN	NaN	NaN	NaN
A13_05	47.1022	-15.2959	09/15/0003 02:38	139	NaN	NaN	NaN	NaN	NaN	NaN	NaN	283902.2026	1.834207115	0	258.4273954	229.6510804	104.0988367	284396.3078	22.42154331	NaN	NaN	NaN	NaN	NaN	0	0	NaN	NaN	NaN	NaN	NaN	NaN	NaN	NaN	NaN	NaN	NaN	NaN	NaN	NaN	0.010491552	0.023107128	11.06670361	0.638333695	2.992644635	NaN	NaN	NaN	NaN
A13_05	47.1022	-15.2959	09/15/0003 02:38	140	NaN	NaN	NaN	NaN	NaN	NaN	NaN	284734.8099	1.764472119	0	254.9009004	225.9458583	102.2466469	285221.345	22.16377713	NaN	NaN	NaN	NaN	NaN	0	0	NaN	NaN	NaN	NaN	NaN	NaN	NaN	NaN	NaN	NaN	NaN	NaN	NaN	NaN	0.010478153	0.023000188	11.08080845	0.639341067	3.007631187	NaN	NaN	NaN	NaN
A13_05	47.1022	-15.2959	09/15/0003 02:38	141	NaN	NaN	NaN	NaN	NaN	NaN	NaN	285567.4173	1.694737124	0	251.3744055	222.2406362	100.3944571	286046.3822	21.90601094	NaN	NaN	NaN	NaN	NaN	0	0	NaN	NaN	NaN	NaN	NaN	NaN	NaN	NaN	NaN	NaN	NaN	NaN	NaN	NaN	0.010464754	0.022893248	11.09491328	0.640348439	3.02261774	NaN	NaN	NaN	NaN
A13_05	47.1022	-15.2959	09/15/0003 02:38	142	NaN	NaN	NaN	NaN	NaN	NaN	NaN	286400.0247	1.625002128	0	247.8479105	218.5354142	98.54226726	286871.4194	21.64824477	NaN	NaN	NaN	NaN	NaN	0	0	NaN	NaN	NaN	NaN	NaN	NaN	NaN	NaN	NaN	NaN	NaN	NaN	NaN	NaN	0.010451354	0.022786308	11.10901812	0.64135581	3.037604293	NaN	NaN	NaN	NaN
A13_05	47.1022	-15.2959	09/15/0003 02:38	143	NaN	NaN	NaN	NaN	NaN	NaN	NaN	287232.632	1.555267132	0	244.3214155	214.8301921	96.69007742	287696.4566	21.39047858	NaN	NaN	NaN	NaN	NaN	0	0	NaN	NaN	NaN	NaN	NaN	NaN	NaN	NaN	NaN	NaN	NaN	NaN	NaN	NaN	0.010437955	0.022679367	11.12312295	0.642363182	3.052590845	NaN	NaN	NaN	NaN
A13_05	47.1022	-15.2959	09/15/0003 02:38	144	NaN	NaN	NaN	NaN	NaN	NaN	NaN	288065.2394	1.485532136	0	240.7949206	211.12497	94.8378876	288521.4938	21.1327124	NaN	NaN	NaN	NaN	NaN	0	0	NaN	NaN	NaN	NaN	NaN	NaN	NaN	NaN	NaN	NaN	NaN	NaN	NaN	NaN	0.010424555	0.022572427	11.13722779	0.643370554	3.067577398	NaN	NaN	NaN	NaN
A13_05	47.1022	-15.2959	09/15/0003 02:38	145	NaN	NaN	NaN	NaN	NaN	NaN	NaN	288897.8468	1.415797141	0	237.2684256	207.4197479	92.98569778	289346.531	20.87494622	NaN	NaN	NaN	NaN	NaN	0	0	NaN	NaN	NaN	NaN	NaN	NaN	NaN	NaN	NaN	NaN	NaN	NaN	NaN	NaN	0.010411155	0.022465487	11.15133263	0.644377926	3.082563951	NaN	NaN	NaN	NaN
A13_05	47.1022	-15.2959	09/15/0003 02:38	146	NaN	NaN	NaN	NaN	NaN	NaN	NaN	289730.4542	1.346062145	0	233.7419306	203.7145258	91.13350796	290171.5683	20.61718003	NaN	NaN	NaN	NaN	NaN	0	0	NaN	NaN	NaN	NaN	NaN	NaN	NaN	NaN	NaN	NaN	NaN	NaN	NaN	NaN	0.010397756	0.022358547	11.16543746	0.645385297	3.097550503	NaN	NaN	NaN	NaN
A13_05	47.1022	-15.2959	09/15/0003 02:38	147	NaN	NaN	NaN	NaN	NaN	NaN	NaN	290563.0616	1.276327149	0	230.2154357	200.0093038	89.28131815	290996.6055	20.35941385	NaN	NaN	NaN	NaN	NaN	0	0	NaN	NaN	NaN	NaN	NaN	NaN	NaN	NaN	NaN	NaN	NaN	NaN	NaN	NaN	0.010384356	0.022251606	11.1795423	0.646392669	3.112537056	NaN	NaN	NaN	NaN
A13_05	47.1022	-15.2959	09/15/0003 02:38	148	NaN	NaN	NaN	NaN	NaN	NaN	NaN	291395.6689	1.206592153	0	226.6889407	196.3040817	87.42912833	291821.6427	20.10164767	NaN	NaN	NaN	NaN	NaN	0	0	NaN	NaN	NaN	NaN	NaN	NaN	NaN	NaN	NaN	NaN	NaN	NaN	NaN	NaN	0.010370957	0.022144666	11.19364714	0.647400041	3.127523609	NaN	NaN	NaN	NaN
A13_05	47.1022	-15.2959	09/15/0003 02:38	149	NaN	NaN	NaN	NaN	NaN	NaN	NaN	292228.2763	1.136857157	0	223.1624457	192.5988596	85.57693852	292646.6799	19.84388149	NaN	NaN	NaN	NaN	NaN	0	0	NaN	NaN	NaN	NaN	NaN	NaN	NaN	NaN	NaN	NaN	NaN	NaN	NaN	NaN	0.010357557	0.022037726	11.20775197	0.648407413	3.142510161	NaN	NaN	NaN	NaN
A13_05	47.1022	-15.2959	09/15/0003 02:38	150	NaN	NaN	NaN	NaN	NaN	NaN	NaN	293060.8837	1.067122162	0	219.6359508	188.8936375	83.7247487	293471.7171	19.58611531	NaN	NaN	NaN	NaN	NaN	0	0	NaN	NaN	NaN	NaN	NaN	NaN	NaN	NaN	NaN	NaN	NaN	NaN	NaN	NaN	0.010344158	0.021930786	11.22185681	0.649414784	3.157496714	NaN	NaN	NaN	NaN
A13_05	47.1022	-15.2959	09/15/0003 02:38	151	NaN	NaN	NaN	NaN	NaN	NaN	NaN	293893.4911	0.997387166	0	216.1094558	185.1884154	81.87255888	294296.7543	19.32834913	NaN	NaN	NaN	NaN	NaN	0	0	NaN	NaN	NaN	NaN	NaN	NaN	NaN	NaN	NaN	NaN	NaN	NaN	NaN	NaN	0.010330759	0.021823845	11.23596164	0.650422156	3.172483267	NaN	NaN	NaN	NaN
A13_05	47.1022	-15.2959	09/15/0003 02:38	152	NaN	NaN	NaN	NaN	NaN	NaN	NaN	293105.8736	0.972510621	0	212.6032425	181.7466285	80.23451275	293501.3096	18.95420366	NaN	NaN	NaN	NaN	NaN	0	0	NaN	NaN	NaN	NaN	NaN	NaN	NaN	NaN	NaN	NaN	NaN	NaN	NaN	NaN	0.01031736	0.021764903	11.25006648	0.651429528	3.187469819	NaN	NaN	NaN	NaN
A13_05	47.1022	-15.2959	09/15/0003 02:38	153	NaN	NaN	NaN	NaN	NaN	NaN	NaN	292134.8976	0.952629074	0	209.099634	178.3392777	78.62051457	292523.6877	18.56592153	NaN	NaN	NaN	NaN	NaN	0	0	NaN	NaN	NaN	NaN	NaN	NaN	NaN	NaN	NaN	NaN	NaN	NaN	NaN	NaN	0.01030396	0.021711847	11.26417132	0.6524369	3.202456372	NaN	NaN	NaN	NaN
A13_05	47.1022	-15.2959	09/15/0003 02:38	154	NaN	NaN	NaN	NaN	NaN	NaN	NaN	291163.9216	0.932747527	0	205.5960255	174.9319269	77.00651639	291546.0659	18.1776394	NaN	NaN	NaN	NaN	NaN	0	0	NaN	NaN	NaN	NaN	NaN	NaN	NaN	NaN	NaN	NaN	NaN	NaN	NaN	NaN	0.010290561	0.02165879	11.27827615	0.653444271	3.217442925	NaN	NaN	NaN	NaN
A13_05	47.1022	-15.2959	09/15/0003 02:38	155	NaN	NaN	NaN	NaN	NaN	NaN	NaN	290192.9457	0.91286598	0	202.0924171	171.5245761	75.39251821	290568.444	17.78935727	NaN	NaN	NaN	NaN	NaN	0	0	NaN	NaN	NaN	NaN	NaN	NaN	NaN	NaN	NaN	NaN	NaN	NaN	NaN	NaN	0.010277161	0.021605734	11.29238099	0.654451643	3.232429477	NaN	NaN	NaN	NaN
A13_05	47.1022	-15.2959	09/15/0003 02:38	156	NaN	NaN	NaN	NaN	NaN	NaN	NaN	289221.9696	0.892984434	0	198.5888086	168.1172254	73.77852002	289590.8221	17.40107514	NaN	NaN	NaN	NaN	NaN	0	0	NaN	NaN	NaN	NaN	NaN	NaN	NaN	NaN	NaN	NaN	NaN	NaN	NaN	NaN	0.010263762	0.021552678	11.30648583	0.655459015	3.24741603	NaN	NaN	NaN	NaN
A13_05	47.1022	-15.2959	09/15/0003 02:38	157	NaN	NaN	NaN	NaN	NaN	NaN	NaN	288250.9937	0.873102887	0	195.0852002	164.7098746	72.16452184	288613.2002	17.01279301	NaN	NaN	NaN	NaN	NaN	0	0	NaN	NaN	NaN	NaN	NaN	NaN	NaN	NaN	NaN	NaN	NaN	NaN	NaN	NaN	0.010250362	0.021499623	11.32059066	0.656466387	3.262402583	NaN	NaN	NaN	NaN
A13_05	47.1022	-15.2959	09/15/0003 02:38	158	NaN	NaN	NaN	NaN	NaN	NaN	NaN	287280.0177	0.85322134	0	191.5815918	161.3025237	70.55052366	287635.5784	16.62451088	NaN	NaN	NaN	NaN	NaN	0	0	NaN	NaN	NaN	NaN	NaN	NaN	NaN	NaN	NaN	NaN	NaN	NaN	NaN	NaN	0.010236962	0.021446566	11.3346955	0.657473758	3.277389135	NaN	NaN	NaN	NaN
A13_05	47.1022	-15.2959	09/15/0003 02:38	159	NaN	NaN	NaN	NaN	NaN	NaN	NaN	286309.0417	0.833339793	0	188.0779833	157.8951729	68.93652548	286657.9565	16.23622876	NaN	NaN	NaN	NaN	NaN	0	0	NaN	NaN	NaN	NaN	NaN	NaN	NaN	NaN	NaN	NaN	NaN	NaN	NaN	NaN	0.010223563	0.02139351	11.34880033	0.65848113	3.292375688	NaN	NaN	NaN	NaN
A13_05	47.1022	-15.2959	09/15/0003 02:38	160	NaN	NaN	NaN	NaN	NaN	NaN	NaN	285338.0657	0.813458246	0	184.5743748	154.4878221	67.32252729	285680.3346	15.84794662	NaN	NaN	NaN	NaN	NaN	0	0	NaN	NaN	NaN	NaN	NaN	NaN	NaN	NaN	NaN	NaN	NaN	NaN	NaN	NaN	0.010210164	0.021340454	11.36290517	0.659488502	3.307362241	NaN	NaN	NaN	NaN
A13_05	47.1022	-15.2959	09/15/0003 02:38	161	NaN	NaN	NaN	NaN	NaN	NaN	NaN	284367.0897	0.793576699	0	181.0707664	151.0804713	65.70852909	284702.7127	15.4596645	NaN	NaN	NaN	NaN	NaN	0	0	NaN	NaN	NaN	NaN	NaN	NaN	NaN	NaN	NaN	NaN	NaN	NaN	NaN	NaN	0.010196764	0.021287398	11.37701001	0.660495874	3.322348793	NaN	NaN	NaN	NaN
A13_05	47.1022	-15.2959	09/15/0003 02:38	162	NaN	NaN	NaN	NaN	NaN	NaN	NaN	283396.1137	0.773695152	0	177.567158	147.6731205	64.09453091	283725.0909	15.07138237	NaN	NaN	NaN	NaN	NaN	0	0	NaN	NaN	NaN	NaN	NaN	NaN	NaN	NaN	NaN	NaN	NaN	NaN	NaN	NaN	0.010183365	0.021234342	11.39111484	0.661503245	3.337335346	NaN	NaN	NaN	NaN
A13_05	47.1022	-15.2959	09/15/0003 02:38	163	NaN	NaN	NaN	NaN	NaN	NaN	NaN	282425.1377	0.753813605	0	174.0635495	144.2657697	62.48053273	282747.469	14.68310024	NaN	NaN	NaN	NaN	NaN	0	0	NaN	NaN	NaN	NaN	NaN	NaN	NaN	NaN	NaN	NaN	NaN	NaN	NaN	NaN	0.010169965	0.021181286	11.40521968	0.662510617	3.352321898	NaN	NaN	NaN	NaN
A13_05	47.1022	-15.2959	09/15/0003 02:38	164	NaN	NaN	NaN	NaN	NaN	NaN	NaN	281454.1617	0.733932058	0	170.559941	140.8584189	60.86653455	281769.8471	14.29481811	NaN	NaN	NaN	NaN	NaN	0	0	NaN	NaN	NaN	NaN	NaN	NaN	NaN	NaN	NaN	NaN	NaN	NaN	NaN	NaN	0.010156566	0.02112823	11.41932451	0.663517989	3.367308451	NaN	NaN	NaN	NaN
A13_05	47.1022	-15.2959	09/15/0003 02:38	165	NaN	NaN	NaN	NaN	NaN	NaN	NaN	280483.1857	0.714050511	0	167.0563326	137.4510681	59.25253636	280792.2252	13.90653598	NaN	NaN	NaN	NaN	NaN	0	0	NaN	NaN	NaN	NaN	NaN	NaN	NaN	NaN	NaN	NaN	NaN	NaN	NaN	NaN	0.010143167	0.021075174	11.43342935	0.664525361	3.382295004	NaN	NaN	NaN	NaN
A13_05	47.1022	-15.2959	09/15/0003 02:38	166	NaN	NaN	NaN	NaN	NaN	NaN	NaN	279512.2097	0.694168964	0	163.5527242	134.0437173	57.63853818	279814.6033	13.51825385	NaN	NaN	NaN	NaN	NaN	0	0	NaN	NaN	NaN	NaN	NaN	NaN	NaN	NaN	NaN	NaN	NaN	NaN	NaN	NaN	0.010129767	0.021022118	11.44753419	0.665532733	3.397281556	NaN	NaN	NaN	NaN
A13_05	47.1022	-15.2959	09/15/0003 02:38	167	NaN	NaN	NaN	NaN	NaN	NaN	NaN	278541.2337	0.674287417	0	160.0491157	130.6363665	56.02454	278836.9815	13.12997172	NaN	NaN	NaN	NaN	NaN	0	0	NaN	NaN	NaN	NaN	NaN	NaN	NaN	NaN	NaN	NaN	NaN	NaN	NaN	NaN	0.010116368	0.020969062	11.46163902	0.666540104	3.412268109	NaN	NaN	NaN	NaN
A13_05	47.1022	-15.2959	09/15/0003 02:38	168	NaN	NaN	NaN	NaN	NaN	NaN	NaN	277570.2577	0.65440587	0	156.5455073	127.2290157	54.41054182	277859.3596	12.74168959	NaN	NaN	NaN	NaN	NaN	0	0	NaN	NaN	NaN	NaN	NaN	NaN	NaN	NaN	NaN	NaN	NaN	NaN	NaN	NaN	0.010102968	0.020916006	11.47574386	0.667547476	3.427254662	NaN	NaN	NaN	NaN
A13_05	47.1022	-15.2959	09/15/0003 02:38	169	NaN	NaN	NaN	NaN	NaN	NaN	NaN	276599.2817	0.634524323	0	153.0418988	123.8216649	52.79654363	276881.7377	12.35340746	NaN	NaN	NaN	NaN	NaN	0	0	NaN	NaN	NaN	NaN	NaN	NaN	NaN	NaN	NaN	NaN	NaN	NaN	NaN	NaN	0.010089569	0.02086295	11.4898487	0.668554848	3.442241214	NaN	NaN	NaN	NaN
A13_05	47.1022	-15.2959	09/15/0003 02:38	170	NaN	NaN	NaN	NaN	NaN	NaN	NaN	275628.3057	0.614642776	0	149.5382903	120.4143141	51.18254543	275904.1159	11.96512533	NaN	NaN	NaN	NaN	NaN	0	0	NaN	NaN	NaN	NaN	NaN	NaN	NaN	NaN	NaN	NaN	NaN	NaN	NaN	NaN	0.010076169	0.020809893	11.50395353	0.66956222	3.457227767	NaN	NaN	NaN	NaN
A13_05	47.1022	-15.2959	09/15/0003 02:38	171	NaN	NaN	NaN	NaN	NaN	NaN	NaN	274657.3298	0.594761229	0	146.0346819	117.0069633	49.56854725	274926.494	11.5768432	NaN	NaN	NaN	NaN	NaN	0	0	NaN	NaN	NaN	NaN	NaN	NaN	NaN	NaN	NaN	NaN	NaN	NaN	NaN	NaN	0.01006277	0.020756838	11.51805837	0.670569591	3.47221432	NaN	NaN	NaN	NaN
A13_05	47.1022	-15.2959	09/15/0003 02:38	172	NaN	NaN	NaN	NaN	NaN	NaN	NaN	273686.3537	0.574879682	0	142.5310735	113.5996125	47.95454907	273948.8721	11.18856107	NaN	NaN	NaN	NaN	NaN	0	0	NaN	NaN	NaN	NaN	NaN	NaN	NaN	NaN	NaN	NaN	NaN	NaN	NaN	NaN	0.01004937	0.020703782	11.5321632	0.671576963	3.487200872	NaN	NaN	NaN	NaN
A13_05	47.1022	-15.2959	09/15/0003 02:38	173	NaN	NaN	NaN	NaN	NaN	NaN	NaN	272715.3778	0.554998135	0	139.027465	110.1922617	46.34055088	272971.2502	10.80027894	NaN	NaN	NaN	NaN	NaN	0	0	NaN	NaN	NaN	NaN	NaN	NaN	NaN	NaN	NaN	NaN	NaN	NaN	NaN	NaN	0.01003597	0.020650725	11.54626804	0.672584335	3.502187425	NaN	NaN	NaN	NaN
A13_05	47.1022	-15.2959	09/15/0003 02:38	174	NaN	NaN	NaN	NaN	NaN	NaN	NaN	271744.4017	0.535116588	0	135.5238566	106.7849109	44.7265527	271993.6283	10.41199682	NaN	NaN	NaN	NaN	NaN	0	0	NaN	NaN	NaN	NaN	NaN	NaN	NaN	NaN	NaN	NaN	NaN	NaN	NaN	NaN	0.010022571	0.020597669	11.56037288	0.673591707	3.517173978	NaN	NaN	NaN	NaN
A13_05	47.1022	-15.2959	09/15/0003 02:38	175	NaN	NaN	NaN	NaN	NaN	NaN	NaN	270773.4258	0.515235041	0	132.0202481	103.3775601	43.11255452	271016.0065	10.02371469	NaN	NaN	NaN	NaN	NaN	0	0	NaN	NaN	NaN	NaN	NaN	NaN	NaN	NaN	NaN	NaN	NaN	NaN	NaN	NaN	0.010009172	0.020544613	11.57447771	0.674599078	3.53216053	NaN	NaN	NaN	NaN
A13_05	47.1022	-15.2959	09/15/0003 02:38	176	NaN	NaN	NaN	NaN	NaN	NaN	NaN	269802.4498	0.495353494	0	128.5166397	99.97020931	41.49855634	270038.3846	9.635432557	NaN	NaN	NaN	NaN	NaN	0	0	NaN	NaN	NaN	NaN	NaN	NaN	NaN	NaN	NaN	NaN	NaN	NaN	NaN	NaN	0.009995772	0.020491557	11.58858255	0.67560645	3.547147083	NaN	NaN	NaN	NaN
A13_05	47.1022	-15.2959	09/15/0003 02:38	177	NaN	NaN	NaN	NaN	NaN	NaN	NaN	268831.4738	0.475471947	0	125.0130312	96.56285851	39.88455816	269060.7628	9.247150428	NaN	NaN	NaN	NaN	NaN	0	0	NaN	NaN	NaN	NaN	NaN	NaN	NaN	NaN	NaN	NaN	NaN	NaN	NaN	NaN	0.009982373	0.020438501	11.60268738	0.676613822	3.562133636	NaN	NaN	NaN	NaN
A13_05	47.1022	-15.2959	09/15/0003 02:38	178	NaN	NaN	NaN	NaN	NaN	NaN	NaN	267860.4978	0.4555904	0	121.5094228	93.15550769	38.27055997	268083.1408	8.858868298	NaN	NaN	NaN	NaN	NaN	0	0	NaN	NaN	NaN	NaN	NaN	NaN	NaN	NaN	NaN	NaN	NaN	NaN	NaN	NaN	0.009968973	0.020385445	11.61679222	0.677621194	3.577120188	NaN	NaN	NaN	NaN
A13_05	47.1022	-15.2959	09/15/0003 02:38	179	NaN	NaN	NaN	NaN	NaN	NaN	NaN	266889.5218	0.435708853	0	118.0058143	89.74815689	36.65656177	267105.519	8.470586169	NaN	NaN	NaN	NaN	NaN	0	0	NaN	NaN	NaN	NaN	NaN	NaN	NaN	NaN	NaN	NaN	NaN	NaN	NaN	NaN	0.009955574	0.020332389	11.63089706	0.678628565	3.592106741	NaN	NaN	NaN	NaN
A13_05	47.1022	-15.2959	09/15/0003 02:38	180	NaN	NaN	NaN	NaN	NaN	NaN	NaN	265918.5458	0.415827306	0	114.5022059	86.34080609	35.04256358	266127.8971	8.08230404	NaN	NaN	NaN	NaN	NaN	0	0	NaN	NaN	NaN	NaN	NaN	NaN	NaN	NaN	NaN	NaN	NaN	NaN	NaN	NaN	0.009942175	0.020279333	11.64500189	0.679635937	3.607093294	NaN	NaN	NaN	NaN
A13_05	47.1022	-15.2959	09/15/0003 02:38	181	NaN	NaN	NaN	NaN	NaN	NaN	NaN	264947.5698	0.395945759	0	110.9985974	82.93345529	33.4285654	265150.2752	7.694021911	NaN	NaN	NaN	NaN	NaN	0	0	NaN	NaN	NaN	NaN	NaN	NaN	NaN	NaN	NaN	NaN	NaN	NaN	NaN	NaN	0.009928775	0.020226277	11.65910673	0.680643309	3.622079846	NaN	NaN	NaN	NaN
A13_05	47.1022	-15.2959	09/15/0003 02:38	182	NaN	NaN	NaN	NaN	NaN	NaN	NaN	263811.5652	0.376064212	0	107.8302546	79.46459592	31.95630802	264013.9877	7.458714147	NaN	NaN	NaN	NaN	NaN	0	0	NaN	NaN	NaN	NaN	NaN	NaN	NaN	NaN	NaN	NaN	NaN	NaN	NaN	NaN	0.009915376	0.020173221	11.67321157	0.681650681	3.637066399	NaN	NaN	NaN	NaN
A13_05	47.1022	-15.2959	09/15/0003 02:38	183	NaN	NaN	NaN	NaN	NaN	NaN	NaN	262424.0998	0.356182665	0	105.183241	75.89712388	30.70003703	262620.6366	7.459060077	NaN	NaN	NaN	NaN	NaN	0	0	NaN	NaN	NaN	NaN	NaN	NaN	NaN	NaN	NaN	NaN	NaN	NaN	NaN	NaN	0.009901976	0.020120165	11.6873164	0.682658052	3.652052952	NaN	NaN	NaN	NaN
A13_05	47.1022	-15.2959	09/15/0003 02:38	184	NaN	NaN	NaN	NaN	NaN	NaN	NaN	261036.6345	0.336301118	0	102.5362274	72.32965184	29.44376605	261227.2856	7.459406005	NaN	NaN	NaN	NaN	NaN	0	0	NaN	NaN	NaN	NaN	NaN	NaN	NaN	NaN	NaN	NaN	NaN	NaN	NaN	NaN	0.009888577	0.020067109	11.70142124	0.683665424	3.667039504	NaN	NaN	NaN	NaN
A13_05	47.1022	-15.2959	09/15/0003 02:38	185	NaN	NaN	NaN	NaN	NaN	NaN	NaN	259649.1691	0.316419571	0	99.88921383	68.76217978	28.18749507	259833.9346	7.459751935	NaN	NaN	NaN	NaN	NaN	0	0	NaN	NaN	NaN	NaN	NaN	NaN	NaN	NaN	NaN	NaN	NaN	NaN	NaN	NaN	0.009875177	0.020014053	11.71552607	0.684672796	3.682026057	NaN	NaN	NaN	NaN
A13_05	47.1022	-15.2959	09/15/0003 02:38	186	NaN	NaN	NaN	NaN	NaN	NaN	NaN	258261.7038	0.296538024	0	97.24220025	65.19470774	26.93122409	258440.5835	7.460097865	NaN	NaN	NaN	NaN	NaN	0	0	NaN	NaN	NaN	NaN	NaN	NaN	NaN	NaN	NaN	NaN	NaN	NaN	NaN	NaN	0.009861777	0.019960997	11.72963091	0.685680168	3.69701261	NaN	NaN	NaN	NaN
A13_05	47.1022	-15.2959	09/15/0003 02:38	187	NaN	NaN	NaN	NaN	NaN	NaN	NaN	256874.2384	0.276656477	0	94.59518668	61.6272357	25.6749531	257047.2325	7.460443796	NaN	NaN	NaN	NaN	NaN	0	0	NaN	NaN	NaN	NaN	NaN	NaN	NaN	NaN	NaN	NaN	NaN	NaN	NaN	NaN	0.009848378	0.019907941	11.74373575	0.686687539	3.711999162	NaN	NaN	NaN	NaN
A13_05	47.1022	-15.2959	09/15/0003 02:38	188	NaN	NaN	NaN	NaN	NaN	NaN	NaN	255486.7731	0.25677493	0	91.9481731	58.05976366	24.41868212	255653.8815	7.460789726	NaN	NaN	NaN	NaN	NaN	0	0	NaN	NaN	NaN	NaN	NaN	NaN	NaN	NaN	NaN	NaN	NaN	NaN	NaN	NaN	0.009834979	0.019854884	11.75784058	0.687694911	3.726985715	NaN	NaN	NaN	NaN
A13_05	47.1022	-15.2959	09/15/0003 02:38	189	NaN	NaN	NaN	NaN	NaN	NaN	NaN	254099.3077	0.236893383	0	89.30115952	54.49229162	23.16241114	254260.5304	7.461135656	NaN	NaN	NaN	NaN	NaN	0	0	NaN	NaN	NaN	NaN	NaN	NaN	NaN	NaN	NaN	NaN	NaN	NaN	NaN	NaN	0.009821579	0.019801828	11.77194542	0.688702283	3.741972268	NaN	NaN	NaN	NaN
A13_05	47.1022	-15.2959	09/15/0003 02:38	190	NaN	NaN	NaN	NaN	NaN	NaN	NaN	252711.8424	0.217011836	0	86.65414593	50.92481958	21.90614016	252867.1794	7.461481587	NaN	NaN	NaN	NaN	NaN	0	0	NaN	NaN	NaN	NaN	NaN	NaN	NaN	NaN	NaN	NaN	NaN	NaN	NaN	NaN	0.00980818	0.019748772	11.78605026	0.689709655	3.75695882	NaN	NaN	NaN	NaN
A13_05	47.1022	-15.2959	09/15/0003 02:38	191	NaN	NaN	NaN	NaN	NaN	NaN	NaN	251324.377	0.197130289	0	84.00713235	47.35734754	20.64986918	251473.8283	7.461827517	NaN	NaN	NaN	NaN	NaN	0	0	NaN	NaN	NaN	NaN	NaN	NaN	NaN	NaN	NaN	NaN	NaN	NaN	NaN	NaN	0.009794781	0.019695716	11.80015509	0.690717026	3.771945373	NaN	NaN	NaN	NaN
A13_05	47.1022	-15.2959	09/15/0003 02:38	192	NaN	NaN	NaN	NaN	NaN	NaN	NaN	249936.9117	0.177248742	0	81.36011878	43.78987548	19.39359819	250080.4773	7.462173447	NaN	NaN	NaN	NaN	NaN	0	0	NaN	NaN	NaN	NaN	NaN	NaN	NaN	NaN	NaN	NaN	NaN	NaN	NaN	NaN	0.009781381	0.01964266	11.81425993	0.691724398	3.786931926	NaN	NaN	NaN	NaN
A13_05	47.1022	-15.2959	09/15/0003 02:38	193	NaN	NaN	NaN	NaN	NaN	NaN	NaN	248549.4463	0.157367195	0	78.7131052	40.22240344	18.13732721	248687.1263	7.462519378	NaN	NaN	NaN	NaN	NaN	0	0	NaN	NaN	NaN	NaN	NaN	NaN	NaN	NaN	NaN	NaN	NaN	NaN	NaN	NaN	0.009767982	0.019589604	11.82836476	0.69273177	3.801918478	NaN	NaN	NaN	NaN
A13_05	47.1022	-15.2959	09/15/0003 02:38	194	NaN	NaN	NaN	NaN	NaN	NaN	NaN	247161.981	0.137485648	0	76.06609163	36.6549314	16.88105623	247293.7752	7.462865307	NaN	NaN	NaN	NaN	NaN	0	0	NaN	NaN	NaN	NaN	NaN	NaN	NaN	NaN	NaN	NaN	NaN	NaN	NaN	NaN	0.009754582	0.019536548	11.8424696	0.693739142	3.816905031	NaN	NaN	NaN	NaN
A13_05	47.1022	-15.2959	09/15/0003 02:38	195	NaN	NaN	NaN	NaN	NaN	NaN	NaN	245774.5156	0.117604101	0	73.41907802	33.08745936	15.62478525	245900.4242	7.463211238	NaN	NaN	NaN	NaN	NaN	0	0	NaN	NaN	NaN	NaN	NaN	NaN	NaN	NaN	NaN	NaN	NaN	NaN	NaN	NaN	0.009741183	0.019483492	11.85657444	0.694746514	3.831891584	NaN	NaN	NaN	NaN
A13_05	47.1022	-15.2959	09/15/0003 02:38	196	NaN	NaN	NaN	NaN	NaN	NaN	NaN	244387.0503	0.097722554	0	70.77206445	29.51998732	14.36851427	244507.0731	7.463557168	NaN	NaN	NaN	NaN	NaN	0	0	NaN	NaN	NaN	NaN	NaN	NaN	NaN	NaN	NaN	NaN	NaN	NaN	NaN	NaN	0.009727783	0.019430436	11.87067927	0.695753885	3.846878136	NaN	NaN	NaN	NaN
A13_05	47.1022	-15.2959	09/15/0003 02:38	197	NaN	NaN	NaN	NaN	NaN	NaN	NaN	242999.5849	0.077841007	0	68.12505087	25.95251527	13.11224329	243113.7221	7.463903098	NaN	NaN	NaN	NaN	NaN	0	0	NaN	NaN	NaN	NaN	NaN	NaN	NaN	NaN	NaN	NaN	NaN	NaN	NaN	NaN	0.009714384	0.01937738	11.88478411	0.696761257	3.861864689	NaN	NaN	NaN	NaN
A13_05	47.1022	-15.2959	09/15/0003 02:38	198	NaN	NaN	NaN	NaN	NaN	NaN	NaN	241612.1196	0.05795946	0	65.4780373	22.38504323	11.8559723	241720.371	7.464249028	NaN	NaN	NaN	NaN	NaN	0	0	NaN	NaN	NaN	NaN	NaN	NaN	NaN	NaN	NaN	NaN	NaN	NaN	NaN	NaN	0.009700984	0.019324324	11.89888894	0.697768629	3.876851242	NaN	NaN	NaN	NaN
A13_05	47.1022	-15.2959	09/15/0003 02:38	199	NaN	NaN	NaN	NaN	NaN	NaN	NaN	240224.6542	0.038077913	0	62.83102372	18.81757119	10.59970132	240327.02	7.464594958	NaN	NaN	NaN	NaN	NaN	0	0	NaN	NaN	NaN	NaN	NaN	NaN	NaN	NaN	NaN	NaN	NaN	NaN	NaN	NaN	0.009687585	0.019271268	11.91299378	0.698776001	3.891837794	NaN	NaN	NaN	NaN
A13_05	47.1022	-15.2959	09/15/0003 02:38	200	NaN	NaN	NaN	NaN	NaN	NaN	NaN	238837.1889	0	0	60.18401013	15.25009915	9.343430339	238933.6689	7.46494089	NaN	NaN	NaN	NaN	NaN	0	0	NaN	NaN	NaN	NaN	NaN	NaN	NaN	NaN	NaN	NaN	NaN	NaN	NaN	NaN	0.009674185	0.019218212	11.92709862	0.699783372	3.906824347	NaN	NaN	NaN	NaN
A13_05	47.1022	-15.2959	09/15/0003 02:38	201	NaN	NaN	NaN	NaN	NaN	NaN	NaN	237803.0435	NaN	0	57.61717151	11.97281944	8.21467649	237878.438	7.472684739	NaN	NaN	NaN	NaN	NaN	0	0	NaN	NaN	NaN	NaN	NaN	NaN	NaN	NaN	NaN	NaN	NaN	NaN	NaN	NaN	0.009661899	0.019163311	11.93252651	0.700234102	3.910783465	NaN	NaN	NaN	NaN
A13_05	47.1022	-15.2959	09/15/0003 02:38	202	NaN	NaN	NaN	NaN	NaN	NaN	NaN	237373.7229	NaN	0	57.10645795	11.8161193	8.104340321	237448.3551	7.345894123	NaN	NaN	NaN	NaN	NaN	0	0	NaN	NaN	NaN	NaN	NaN	NaN	NaN	NaN	NaN	NaN	NaN	NaN	NaN	NaN	0.009649907	0.019100649	11.93570731	0.700532337	3.911777584	NaN	NaN	NaN	NaN
A13_05	47.1022	-15.2959	09/15/0003 02:38	203	NaN	NaN	NaN	NaN	NaN	NaN	NaN	236944.4022	NaN	0	56.5957444	11.65941916	7.994004151	237018.2723	7.219103503	NaN	NaN	NaN	NaN	NaN	0	0	NaN	NaN	NaN	NaN	NaN	NaN	NaN	NaN	NaN	NaN	NaN	NaN	NaN	NaN	0.009637916	0.019037986	11.93888811	0.700830573	3.912771703	NaN	NaN	NaN	NaN
A13_05	47.1022	-15.2959	09/15/0003 02:38	204	NaN	NaN	NaN	NaN	NaN	NaN	NaN	236515.0816	NaN	0	56.08503085	11.50271902	7.883667982	236588.1895	7.092312887	NaN	NaN	NaN	NaN	NaN	0	0	NaN	NaN	NaN	NaN	NaN	NaN	NaN	NaN	NaN	NaN	NaN	NaN	NaN	NaN	0.009625924	0.018975323	11.94206892	0.701128808	3.913765822	NaN	NaN	NaN	NaN
A13_05	47.1022	-15.2959	09/15/0003 02:38	205	NaN	NaN	NaN	NaN	NaN	NaN	NaN	236085.761	NaN	0	55.57431729	11.34601889	7.773331815	236158.1067	6.965522271	NaN	NaN	NaN	NaN	NaN	0	0	NaN	NaN	NaN	NaN	NaN	NaN	NaN	NaN	NaN	NaN	NaN	NaN	NaN	NaN	0.009613932	0.01891266	11.94524972	0.701427044	3.914759942	NaN	NaN	NaN	NaN
A13_05	47.1022	-15.2959	09/15/0003 02:38	206	NaN	NaN	NaN	NaN	NaN	NaN	NaN	235656.4403	NaN	0	55.06360374	11.18931875	7.662995645	235728.0239	6.838731653	NaN	NaN	NaN	NaN	NaN	0	0	NaN	NaN	NaN	NaN	NaN	NaN	NaN	NaN	NaN	NaN	NaN	NaN	NaN	NaN	0.009601941	0.018849998	11.94843052	0.701725279	3.915754061	NaN	NaN	NaN	NaN
A13_05	47.1022	-15.2959	09/15/0003 02:38	207	NaN	NaN	NaN	NaN	NaN	NaN	NaN	235227.1197	NaN	0	54.55289019	11.03261861	7.552659475	235297.9411	6.711941035	NaN	NaN	NaN	NaN	NaN	0	0	NaN	NaN	NaN	NaN	NaN	NaN	NaN	NaN	NaN	NaN	NaN	NaN	NaN	NaN	0.009589949	0.018787335	11.95161133	0.702023514	3.91674818	NaN	NaN	NaN	NaN
A13_05	47.1022	-15.2959	09/15/0003 02:38	208	NaN	NaN	NaN	NaN	NaN	NaN	NaN	234797.7991	NaN	0	54.04217663	10.87591847	7.442323306	234867.8583	6.585150417	NaN	NaN	NaN	NaN	NaN	0	0	NaN	NaN	NaN	NaN	NaN	NaN	NaN	NaN	NaN	NaN	NaN	NaN	NaN	NaN	0.009577958	0.018724672	11.95479213	0.70232175	3.917742299	NaN	NaN	NaN	NaN
A13_05	47.1022	-15.2959	09/15/0003 02:38	209	NaN	NaN	NaN	NaN	NaN	NaN	NaN	234368.4785	NaN	0	53.53146308	10.71921833	7.331987136	234437.7754	6.4583598	NaN	NaN	NaN	NaN	NaN	0	0	NaN	NaN	NaN	NaN	NaN	NaN	NaN	NaN	NaN	NaN	NaN	NaN	NaN	NaN	0.009565966	0.018662009	11.95797293	0.702619985	3.918736418	NaN	NaN	NaN	NaN
A13_05	47.1022	-15.2959	09/15/0003 02:38	210	NaN	NaN	NaN	NaN	NaN	NaN	NaN	233939.1578	NaN	0	53.02074953	10.56251819	7.221650966	234007.6926	6.331569183	NaN	NaN	NaN	NaN	NaN	0	0	NaN	NaN	NaN	NaN	NaN	NaN	NaN	NaN	NaN	NaN	NaN	NaN	NaN	NaN	0.009553975	0.018599347	11.96115374	0.70291822	3.919730537	NaN	NaN	NaN	NaN
A13_05	47.1022	-15.2959	09/15/0003 02:38	211	NaN	NaN	NaN	NaN	NaN	NaN	NaN	233509.8372	NaN	0	52.51003598	10.40581805	7.111314797	233577.6098	6.204778566	NaN	NaN	NaN	NaN	NaN	0	0	NaN	NaN	NaN	NaN	NaN	NaN	NaN	NaN	NaN	NaN	NaN	NaN	NaN	NaN	0.009541983	0.018536683	11.96433454	0.703216456	3.920724656	NaN	NaN	NaN	NaN
A13_05	47.1022	-15.2959	09/15/0003 02:38	212	NaN	NaN	NaN	NaN	NaN	NaN	NaN	233080.5166	NaN	0	51.99932242	10.24911791	7.000978627	233147.527	6.077987948	NaN	NaN	NaN	NaN	NaN	0	0	NaN	NaN	NaN	NaN	NaN	NaN	NaN	NaN	NaN	NaN	NaN	NaN	NaN	NaN	0.009529991	0.018474021	11.96751534	0.703514691	3.921718775	NaN	NaN	NaN	NaN
A13_05	47.1022	-15.2959	09/15/0003 02:38	213	NaN	NaN	NaN	NaN	NaN	NaN	NaN	232651.1959	NaN	0	51.48860887	10.09241777	6.890642458	232717.4442	5.951197331	NaN	NaN	NaN	NaN	NaN	0	0	NaN	NaN	NaN	NaN	NaN	NaN	NaN	NaN	NaN	NaN	NaN	NaN	NaN	NaN	0.009518	0.018411358	11.97069615	0.703812927	3.922712895	NaN	NaN	NaN	NaN
A13_05	47.1022	-15.2959	09/15/0003 02:38	214	NaN	NaN	NaN	NaN	NaN	NaN	NaN	232221.8753	NaN	0	50.97789532	9.935717633	6.780306288	232287.3614	5.824406714	NaN	NaN	NaN	NaN	NaN	0	0	NaN	NaN	NaN	NaN	NaN	NaN	NaN	NaN	NaN	NaN	NaN	NaN	NaN	NaN	0.009506008	0.018348696	11.97387695	0.704111162	3.923707014	NaN	NaN	NaN	NaN
A13_05	47.1022	-15.2959	09/15/0003 02:38	215	NaN	NaN	NaN	NaN	NaN	NaN	NaN	231792.5547	NaN	0	50.46718176	9.779017495	6.669970119	231857.2786	5.697616096	NaN	NaN	NaN	NaN	NaN	0	0	NaN	NaN	NaN	NaN	NaN	NaN	NaN	NaN	NaN	NaN	NaN	NaN	NaN	NaN	0.009494016	0.018286032	11.97705775	0.704409397	3.924701133	NaN	NaN	NaN	NaN
A13_05	47.1022	-15.2959	09/15/0003 02:38	216	NaN	NaN	NaN	NaN	NaN	NaN	NaN	231363.2341	NaN	0	49.95646821	9.622317356	6.559633949	231427.1958	5.570825479	NaN	NaN	NaN	NaN	NaN	0	0	NaN	NaN	NaN	NaN	NaN	NaN	NaN	NaN	NaN	NaN	NaN	NaN	NaN	NaN	0.009482024	0.01822337	11.98023856	0.704707633	3.925695252	NaN	NaN	NaN	NaN
A13_05	47.1022	-15.2959	09/15/0003 02:38	217	NaN	NaN	NaN	NaN	NaN	NaN	NaN	230933.9134	NaN	0	49.44575466	9.465617217	6.44929778	230997.113	5.444034862	NaN	NaN	NaN	NaN	NaN	0	0	NaN	NaN	NaN	NaN	NaN	NaN	NaN	NaN	NaN	NaN	NaN	NaN	NaN	NaN	0.009470033	0.018160707	11.98341936	0.705005868	3.926689371	NaN	NaN	NaN	NaN
A13_05	47.1022	-15.2959	09/15/0003 02:38	218	NaN	NaN	NaN	NaN	NaN	NaN	NaN	230504.5928	NaN	0	48.93504111	9.308917078	6.338961611	230567.0302	5.317244244	NaN	NaN	NaN	NaN	NaN	0	0	NaN	NaN	NaN	NaN	NaN	NaN	NaN	NaN	NaN	NaN	NaN	NaN	NaN	NaN	0.009458041	0.018098045	11.98660016	0.705304103	3.92768349	NaN	NaN	NaN	NaN
A13_05	47.1022	-15.2959	09/15/0003 02:38	219	NaN	NaN	NaN	NaN	NaN	NaN	NaN	230075.2722	NaN	0	48.42432755	9.152216939	6.228625441	230136.9473	5.190453627	NaN	NaN	NaN	NaN	NaN	0	0	NaN	NaN	NaN	NaN	NaN	NaN	NaN	NaN	NaN	NaN	NaN	NaN	NaN	NaN	0.00944605	0.018035381	11.98978097	0.705602339	3.928677609	NaN	NaN	NaN	NaN
A13_05	47.1022	-15.2959	09/15/0003 02:38	220	NaN	NaN	NaN	NaN	NaN	NaN	NaN	229645.9515	NaN	0	47.913614	8.9955168	6.118289272	229706.8645	5.06366301	NaN	NaN	NaN	NaN	NaN	0	0	NaN	NaN	NaN	NaN	NaN	NaN	NaN	NaN	NaN	NaN	NaN	NaN	NaN	NaN	0.009434058	0.017972719	11.99296177	0.705900574	3.929671728	NaN	NaN	NaN	NaN
A13_05	47.1022	-15.2959	09/15/0003 02:38	221	NaN	NaN	NaN	NaN	NaN	NaN	NaN	229216.6309	NaN	0	47.40290045	8.838816662	6.007953103	229276.7817	4.936872392	NaN	NaN	NaN	NaN	NaN	0	0	NaN	NaN	NaN	NaN	NaN	NaN	NaN	NaN	NaN	NaN	NaN	NaN	NaN	NaN	0.009422067	0.017910056	11.99614257	0.706198809	3.930665848	NaN	NaN	NaN	NaN
A13_05	47.1022	-15.2959	09/15/0003 02:38	222	NaN	NaN	NaN	NaN	NaN	NaN	NaN	228787.3103	NaN	0	46.89218689	8.682116523	5.897616933	228846.6989	4.810081775	NaN	NaN	NaN	NaN	NaN	0	0	NaN	NaN	NaN	NaN	NaN	NaN	NaN	NaN	NaN	NaN	NaN	NaN	NaN	NaN	0.009410075	0.017847393	11.99932338	0.706497045	3.931659967	NaN	NaN	NaN	NaN
A13_05	47.1022	-15.2959	09/15/0003 02:38	223	NaN	NaN	NaN	NaN	NaN	NaN	NaN	228357.9897	NaN	0	46.38147334	8.525416384	5.787280763	228416.6161	4.683291157	NaN	NaN	NaN	NaN	NaN	0	0	NaN	NaN	NaN	NaN	NaN	NaN	NaN	NaN	NaN	NaN	NaN	NaN	NaN	NaN	0.009398083	0.01778473	12.00250418	0.70679528	3.932654086	NaN	NaN	NaN	NaN
A13_05	47.1022	-15.2959	09/15/0003 02:38	224	NaN	NaN	NaN	NaN	NaN	NaN	NaN	227928.669	NaN	0	45.87075979	8.368716245	5.676944594	227986.5333	4.55650054	NaN	NaN	NaN	NaN	NaN	0	0	NaN	NaN	NaN	NaN	NaN	NaN	NaN	NaN	NaN	NaN	NaN	NaN	NaN	NaN	0.009386092	0.017722068	12.00568498	0.707093516	3.933648205	NaN	NaN	NaN	NaN
A13_05	47.1022	-15.2959	09/15/0003 02:38	225	NaN	NaN	NaN	NaN	NaN	NaN	NaN	227499.3484	NaN	0	45.36004624	8.212016106	5.566608425	227556.4505	4.429709923	NaN	NaN	NaN	NaN	NaN	0	0	NaN	NaN	NaN	NaN	NaN	NaN	NaN	NaN	NaN	NaN	NaN	NaN	NaN	NaN	0.0093741	0.017659405	12.00886579	0.707391751	3.934642324	NaN	NaN	NaN	NaN
A13_05	47.1022	-15.2959	09/15/0003 02:38	226	NaN	NaN	NaN	NaN	NaN	NaN	NaN	227070.0278	NaN	0	44.84933268	8.055315968	5.456272255	227126.3676	4.302919305	NaN	NaN	NaN	NaN	NaN	0	0	NaN	NaN	NaN	NaN	NaN	NaN	NaN	NaN	NaN	NaN	NaN	NaN	NaN	NaN	0.009362108	0.017596742	12.01204659	0.707689986	3.935636443	NaN	NaN	NaN	NaN
A13_05	47.1022	-15.2959	09/15/0003 02:38	227	NaN	NaN	NaN	NaN	NaN	NaN	NaN	226640.7071	NaN	0	44.33861913	7.898615829	5.345936085	226696.2849	4.176128688	NaN	NaN	NaN	NaN	NaN	0	0	NaN	NaN	NaN	NaN	NaN	NaN	NaN	NaN	NaN	NaN	NaN	NaN	NaN	NaN	0.009350117	0.017534079	12.01522739	0.707988222	3.936630562	NaN	NaN	NaN	NaN
A13_05	47.1022	-15.2959	09/15/0003 02:38	228	NaN	NaN	NaN	NaN	NaN	NaN	NaN	226211.3865	NaN	0	43.82790558	7.74191569	5.235599916	226266.202	4.049338071	NaN	NaN	NaN	NaN	NaN	0	0	NaN	NaN	NaN	NaN	NaN	NaN	NaN	NaN	NaN	NaN	NaN	NaN	NaN	NaN	0.009338125	0.017471417	12.0184082	0.708286457	3.937624682	NaN	NaN	NaN	NaN
A13_05	47.1022	-15.2959	09/15/0003 02:38	229	NaN	NaN	NaN	NaN	NaN	NaN	NaN	225782.0659	NaN	0	43.31719202	7.585215551	5.125263747	225836.1193	3.922547453	NaN	NaN	NaN	NaN	NaN	0	0	NaN	NaN	NaN	NaN	NaN	NaN	NaN	NaN	NaN	NaN	NaN	NaN	NaN	NaN	0.009326133	0.017408754	12.021589	0.708584692	3.938618801	NaN	NaN	NaN	NaN
A13_05	47.1022	-15.2959	09/15/0003 02:38	230	NaN	NaN	NaN	NaN	NaN	NaN	NaN	225352.7453	NaN	0	42.80647847	7.428515413	5.014927577	225406.0364	3.795756836	NaN	NaN	NaN	NaN	NaN	0	0	NaN	NaN	NaN	NaN	NaN	NaN	NaN	NaN	NaN	NaN	NaN	NaN	NaN	NaN	0.009314142	0.017346091	12.0247698	0.708882928	3.93961292	NaN	NaN	NaN	NaN
A13_05	47.1022	-15.2959	09/15/0003 02:38	231	NaN	NaN	NaN	NaN	NaN	NaN	NaN	224923.4246	NaN	0	42.29576492	7.271815273	4.904591408	224975.9536	3.668966219	NaN	NaN	NaN	NaN	NaN	0	0	NaN	NaN	NaN	NaN	NaN	NaN	NaN	NaN	NaN	NaN	NaN	NaN	NaN	NaN	0.00930215	0.017283428	12.0279506	0.709181163	3.940607039	NaN	NaN	NaN	NaN
A13_05	47.1022	-15.2959	09/15/0003 02:38	232	NaN	NaN	NaN	NaN	NaN	NaN	NaN	224494.104	NaN	0	41.78505136	7.115115132	4.794255238	224545.8708	3.542175602	NaN	NaN	NaN	NaN	NaN	0	0	NaN	NaN	NaN	NaN	NaN	NaN	NaN	NaN	NaN	NaN	NaN	NaN	NaN	NaN	0.009290159	0.017220766	12.03113141	0.709479399	3.941601158	NaN	NaN	NaN	NaN
A13_05	47.1022	-15.2959	09/15/0003 02:38	233	NaN	NaN	NaN	NaN	NaN	NaN	NaN	224064.7833	NaN	0	41.27433781	6.958414994	4.683919069	224115.788	3.415384984	NaN	NaN	NaN	NaN	NaN	0	0	NaN	NaN	NaN	NaN	NaN	NaN	NaN	NaN	NaN	NaN	NaN	NaN	NaN	NaN	0.009278167	0.017158103	12.03431221	0.709777634	3.942595277	NaN	NaN	NaN	NaN
A13_05	47.1022	-15.2959	09/15/0003 02:38	234	NaN	NaN	NaN	NaN	NaN	NaN	NaN	223635.4627	NaN	0	40.76362426	6.801714854	4.573582899	223685.7052	3.288594366	NaN	NaN	NaN	NaN	NaN	0	0	NaN	NaN	NaN	NaN	NaN	NaN	NaN	NaN	NaN	NaN	NaN	NaN	NaN	NaN	0.009266175	0.01709544	12.03749301	0.710075869	3.943589396	NaN	NaN	NaN	NaN
A13_05	47.1022	-15.2959	09/15/0003 02:38	235	NaN	NaN	NaN	NaN	NaN	NaN	NaN	223206.1421	NaN	0	40.25291071	6.645014716	4.46324673	223255.6224	3.161803749	NaN	NaN	NaN	NaN	NaN	0	0	NaN	NaN	NaN	NaN	NaN	NaN	NaN	NaN	NaN	NaN	NaN	NaN	NaN	NaN	0.009254184	0.017032777	12.04067382	0.710374105	3.944583515	NaN	NaN	NaN	NaN
A13_05	47.1022	-15.2959	09/15/0003 02:38	236	NaN	NaN	NaN	NaN	NaN	NaN	NaN	222776.8215	NaN	0	39.74219715	6.488314577	4.352910561	222825.5396	3.035013132	NaN	NaN	NaN	NaN	NaN	0	0	NaN	NaN	NaN	NaN	NaN	NaN	NaN	NaN	NaN	NaN	NaN	NaN	NaN	NaN	0.009242192	0.016970115	12.04385462	0.71067234	3.945577635	NaN	NaN	NaN	NaN
A13_05	47.1022	-15.2959	09/15/0003 02:38	237	NaN	NaN	NaN	NaN	NaN	NaN	NaN	222347.5009	NaN	0	39.2314836	6.331614438	4.242574391	222395.4567	2.908222515	NaN	NaN	NaN	NaN	NaN	0	0	NaN	NaN	NaN	NaN	NaN	NaN	NaN	NaN	NaN	NaN	NaN	NaN	NaN	NaN	0.0092302	0.016907452	12.04703542	0.710970575	3.946571754	NaN	NaN	NaN	NaN
A13_05	47.1022	-15.2959	09/15/0003 02:38	238	NaN	NaN	NaN	NaN	NaN	NaN	NaN	221918.1802	NaN	0	38.72077005	6.174914299	4.132238222	221965.3739	2.781431897	NaN	NaN	NaN	NaN	NaN	0	0	NaN	NaN	NaN	NaN	NaN	NaN	NaN	NaN	NaN	NaN	NaN	NaN	NaN	NaN	0.009218209	0.016844789	12.05021623	0.711268811	3.947565873	NaN	NaN	NaN	NaN
A13_05	47.1022	-15.2959	09/15/0003 02:38	239	NaN	NaN	NaN	NaN	NaN	NaN	NaN	221488.8596	NaN	0	38.2100565	6.01821416	4.021902052	221535.2911	2.65464128	NaN	NaN	NaN	NaN	NaN	0	0	NaN	NaN	NaN	NaN	NaN	NaN	NaN	NaN	NaN	NaN	NaN	NaN	NaN	NaN	0.009206217	0.016782126	12.05339703	0.711567046	3.948559992	NaN	NaN	NaN	NaN
A13_05	47.1022	-15.2959	09/15/0003 02:38	240	NaN	NaN	NaN	NaN	NaN	NaN	NaN	221059.539	NaN	0	37.69934294	5.861514022	3.911565883	221105.2083	2.527850663	NaN	NaN	NaN	NaN	NaN	0	0	NaN	NaN	NaN	NaN	NaN	NaN	NaN	NaN	NaN	NaN	NaN	NaN	NaN	NaN	0.009194225	0.016719464	12.05657783	0.711865281	3.949554111	NaN	NaN	NaN	NaN
A13_05	47.1022	-15.2959	09/15/0003 02:38	241	NaN	NaN	NaN	NaN	NaN	NaN	NaN	220630.2183	NaN	0	37.18862939	5.704813883	3.801229714	220675.1255	2.401060045	NaN	NaN	NaN	NaN	NaN	0	0	NaN	NaN	NaN	NaN	NaN	NaN	NaN	NaN	NaN	NaN	NaN	NaN	NaN	NaN	0.009182234	0.016656801	12.05975864	0.712163517	3.95054823	NaN	NaN	NaN	NaN
A13_05	47.1022	-15.2959	09/15/0003 02:38	242	NaN	NaN	NaN	NaN	NaN	NaN	NaN	220200.8977	NaN	0	36.67791584	5.548113744	3.690893544	220245.0427	2.274269428	NaN	NaN	NaN	NaN	NaN	0	0	NaN	NaN	NaN	NaN	NaN	NaN	NaN	NaN	NaN	NaN	NaN	NaN	NaN	NaN	0.009170242	0.016594138	12.06293944	0.712461752	3.951542349	NaN	NaN	NaN	NaN
A13_05	47.1022	-15.2959	09/15/0003 02:38	243	NaN	NaN	NaN	NaN	NaN	NaN	NaN	219771.5771	NaN	0	36.16720228	5.391413605	3.580557375	219814.9599	2.14747881	NaN	NaN	NaN	NaN	NaN	0	0	NaN	NaN	NaN	NaN	NaN	NaN	NaN	NaN	NaN	NaN	NaN	NaN	NaN	NaN	0.009158251	0.016531475	12.06612024	0.712759988	3.952536468	NaN	NaN	NaN	NaN
A13_05	47.1022	-15.2959	09/15/0003 02:38	244	NaN	NaN	NaN	NaN	NaN	NaN	NaN	219342.2565	NaN	0	35.65648873	5.234713466	3.470221205	219384.877	2.020688193	NaN	NaN	NaN	NaN	NaN	0	0	NaN	NaN	NaN	NaN	NaN	NaN	NaN	NaN	NaN	NaN	NaN	NaN	NaN	NaN	0.009146259	0.016468813	12.06930105	0.713058223	3.953530588	NaN	NaN	NaN	NaN
A13_05	47.1022	-15.2959	09/15/0003 02:38	245	NaN	NaN	NaN	NaN	NaN	NaN	NaN	218912.9358	NaN	0	35.14577518	5.078013327	3.359885036	218954.7943	1.893897576	NaN	NaN	NaN	NaN	NaN	0	0	NaN	NaN	NaN	NaN	NaN	NaN	NaN	NaN	NaN	NaN	NaN	NaN	NaN	NaN	0.009134268	0.01640615	12.07248185	0.713356458	3.954524707	NaN	NaN	NaN	NaN
A13_05	47.1022	-15.2959	09/15/0003 02:38	246	NaN	NaN	NaN	NaN	NaN	NaN	NaN	218483.6152	NaN	0	34.63506162	4.921313189	3.249548866	218524.7114	1.767106959	NaN	NaN	NaN	NaN	NaN	0	0	NaN	NaN	NaN	NaN	NaN	NaN	NaN	NaN	NaN	NaN	NaN	NaN	NaN	NaN	0.009122276	0.016343487	12.07566265	0.713654694	3.955518826	NaN	NaN	NaN	NaN
A13_05	47.1022	-15.2959	09/15/0003 02:38	247	NaN	NaN	NaN	NaN	NaN	NaN	NaN	218054.2946	NaN	0	34.12434807	4.76461305	3.139212697	218094.6287	1.640316341	NaN	NaN	NaN	NaN	NaN	0	0	NaN	NaN	NaN	NaN	NaN	NaN	NaN	NaN	NaN	NaN	NaN	NaN	NaN	NaN	0.009110284	0.016280824	12.07884346	0.713952929	3.956512945	NaN	NaN	NaN	NaN
A13_05	47.1022	-15.2959	09/15/0003 02:38	248	NaN	NaN	NaN	NaN	NaN	NaN	NaN	217624.9739	NaN	0	33.61363452	4.607912911	3.028876527	217664.5458	1.513525724	NaN	NaN	NaN	NaN	NaN	0	0	NaN	NaN	NaN	NaN	NaN	NaN	NaN	NaN	NaN	NaN	NaN	NaN	NaN	NaN	0.009098292	0.016218162	12.08202426	0.714251164	3.957507064	NaN	NaN	NaN	NaN
A13_05	47.1022	-15.2959	09/15/0003 02:38	249	NaN	NaN	NaN	NaN	NaN	NaN	NaN	217195.6533	NaN	0	33.10292096	4.451212772	2.918540358	217234.463	1.386735106	NaN	NaN	NaN	NaN	NaN	0	0	NaN	NaN	NaN	NaN	NaN	NaN	NaN	NaN	NaN	NaN	NaN	NaN	NaN	NaN	0.009086301	0.016155499	12.08520506	0.7145494	3.958501183	NaN	NaN	NaN	NaN
A13_05	47.1022	-15.2959	09/15/0003 02:38	250	NaN	NaN	NaN	NaN	NaN	NaN	NaN	216766.3327	NaN	0	32.59220741	4.294512631	2.808204189	216804.3802	1.259944489	NaN	NaN	NaN	NaN	NaN	0	0	NaN	NaN	NaN	NaN	NaN	NaN	NaN	NaN	NaN	NaN	NaN	NaN	NaN	NaN	0.009074309	0.016092836	12.08838587	0.714847635	3.959495302	NaN	NaN	NaN	NaN
A13_05	47.1022	-15.2959	09/15/0003 02:38	251	NaN	NaN	NaN	NaN	NaN	NaN	NaN	216337.0121	NaN	0	32.08149386	4.137812492	2.697868019	216374.2974	1.133153872	NaN	NaN	NaN	NaN	NaN	0	0	NaN	NaN	NaN	NaN	NaN	NaN	NaN	NaN	NaN	NaN	NaN	NaN	NaN	NaN	0.009062318	0.016030173	12.09156667	0.715145871	3.960489421	NaN	NaN	NaN	NaN
A13_05	47.1022	-15.2959	09/15/0003 02:38	252	NaN	NaN	NaN	NaN	NaN	NaN	NaN	215907.6914	NaN	0	31.5707803	3.981112353	2.58753185	215944.2146	1.006363255	NaN	NaN	NaN	NaN	NaN	0	0	NaN	NaN	NaN	NaN	NaN	NaN	NaN	NaN	NaN	NaN	NaN	NaN	NaN	NaN	0.009050326	0.015967511	12.09474747	0.715444106	3.961483541	NaN	NaN	NaN	NaN
A13_05	47.1022	-15.2959	09/15/0003 02:38	253	NaN	NaN	NaN	NaN	NaN	NaN	NaN	215238.3783	NaN	0	31.0563936	3.910270176	2.523810956	215272.0124	0.964923475	NaN	NaN	NaN	NaN	NaN	0	0	NaN	NaN	NaN	NaN	NaN	NaN	NaN	NaN	NaN	NaN	NaN	NaN	NaN	NaN	0.009038335	0.015904848	12.09792828	0.715742341	3.96247766	NaN	NaN	NaN	NaN
A13_05	47.1022	-15.2959	09/15/0003 02:38	254	NaN	NaN	NaN	NaN	NaN	NaN	NaN	214504.696	NaN	0	30.54107668	3.86283812	2.471848346	214537.5944	0.945153415	NaN	NaN	NaN	NaN	NaN	0	0	NaN	NaN	NaN	NaN	NaN	NaN	NaN	NaN	NaN	NaN	NaN	NaN	NaN	NaN	0.009026343	0.015842185	12.10110908	0.716040577	3.963471779	NaN	NaN	NaN	NaN
A13_05	47.1022	-15.2959	09/15/0003 02:38	255	NaN	NaN	NaN	NaN	NaN	NaN	NaN	213771.0137	NaN	0	30.02575974	3.815406064	2.419885735	213803.1765	0.925383354	NaN	NaN	NaN	NaN	NaN	0	0	NaN	NaN	NaN	NaN	NaN	NaN	NaN	NaN	NaN	NaN	NaN	NaN	NaN	NaN	0.009014351	0.015779522	12.10428988	0.716338812	3.964465898	NaN	NaN	NaN	NaN
A13_05	47.1022	-15.2959	09/15/0003 02:38	256	NaN	NaN	NaN	NaN	NaN	NaN	NaN	213037.3314	NaN	0	29.51044282	3.767974008	2.367923125	213068.7586	0.905613293	NaN	NaN	NaN	NaN	NaN	0	0	NaN	NaN	NaN	NaN	NaN	NaN	NaN	NaN	NaN	NaN	NaN	NaN	NaN	NaN	0.00900236	0.015716859	12.10747069	0.716637047	3.965460017	NaN	NaN	NaN	NaN
A13_05	47.1022	-15.2959	09/15/0003 02:38	257	NaN	NaN	NaN	NaN	NaN	NaN	NaN	212303.6491	NaN	0	28.99512589	3.720541952	2.315960515	212334.3407	0.885843232	NaN	NaN	NaN	NaN	NaN	0	0	NaN	NaN	NaN	NaN	NaN	NaN	NaN	NaN	NaN	NaN	NaN	NaN	NaN	NaN	0.008990368	0.015654197	12.11065149	0.716935283	3.966454136	NaN	NaN	NaN	NaN
A13_05	47.1022	-15.2959	09/15/0003 02:38	258	NaN	NaN	NaN	NaN	NaN	NaN	NaN	211569.9667	NaN	0	28.47980896	3.673109896	2.263997904	211599.9228	0.866073172	NaN	NaN	NaN	NaN	NaN	0	0	NaN	NaN	NaN	NaN	NaN	NaN	NaN	NaN	NaN	NaN	NaN	NaN	NaN	NaN	0.008978376	0.015591534	12.11383229	0.717233518	3.967448255	NaN	NaN	NaN	NaN
A13_05	47.1022	-15.2959	09/15/0003 02:38	259	NaN	NaN	NaN	NaN	NaN	NaN	NaN	210836.2844	NaN	0	27.96449203	3.62567784	2.212035294	210865.5049	0.846303111	NaN	NaN	NaN	NaN	NaN	0	0	NaN	NaN	NaN	NaN	NaN	NaN	NaN	NaN	NaN	NaN	NaN	NaN	NaN	NaN	0.008966385	0.015528871	12.1170131	0.717531753	3.968442374	NaN	NaN	NaN	NaN
A13_05	47.1022	-15.2959	09/15/0003 02:38	260	NaN	NaN	NaN	NaN	NaN	NaN	NaN	210102.6021	NaN	0	27.4491751	3.578245784	2.160072684	210131.087	0.82653305	NaN	NaN	NaN	NaN	NaN	0	0	NaN	NaN	NaN	NaN	NaN	NaN	NaN	NaN	NaN	NaN	NaN	NaN	NaN	NaN	0.008954393	0.015466208	12.1201939	0.717829989	3.969436494	NaN	NaN	NaN	NaN
A13_05	47.1022	-15.2959	09/15/0003 02:38	261	NaN	NaN	NaN	NaN	NaN	NaN	NaN	209368.9198	NaN	0	26.93385817	3.530813729	2.108110073	209396.6691	0.806762989	NaN	NaN	NaN	NaN	NaN	0	0	NaN	NaN	NaN	NaN	NaN	NaN	NaN	NaN	NaN	NaN	NaN	NaN	NaN	NaN	0.008942401	0.015403546	12.1233747	0.718128224	3.970430613	NaN	NaN	NaN	NaN
A13_05	47.1022	-15.2959	09/15/0003 02:38	262	NaN	NaN	NaN	NaN	NaN	NaN	NaN	208635.2375	NaN	0	26.41854124	3.483381672	2.056147463	208662.2511	0.786992929	NaN	NaN	NaN	NaN	NaN	0	0	NaN	NaN	NaN	NaN	NaN	NaN	NaN	NaN	NaN	NaN	NaN	NaN	NaN	NaN	0.00893041	0.015340883	12.1265555	0.71842646	3.971424732	NaN	NaN	NaN	NaN
A13_05	47.1022	-15.2959	09/15/0003 02:38	263	NaN	NaN	NaN	NaN	NaN	NaN	NaN	207901.5552	NaN	0	25.90322431	3.435949617	2.004184853	207927.8332	0.767222868	NaN	NaN	NaN	NaN	NaN	0	0	NaN	NaN	NaN	NaN	NaN	NaN	NaN	NaN	NaN	NaN	NaN	NaN	NaN	NaN	0.008918418	0.01527822	12.12973631	0.718724695	3.972418851	NaN	NaN	NaN	NaN
A13_05	47.1022	-15.2959	09/15/0003 02:38	264	NaN	NaN	NaN	NaN	NaN	NaN	NaN	207167.8729	NaN	0	25.38790738	3.388517561	1.952222242	207193.4153	0.747452807	NaN	NaN	NaN	NaN	NaN	0	0	NaN	NaN	NaN	NaN	NaN	NaN	NaN	NaN	NaN	NaN	NaN	NaN	NaN	NaN	0.008906427	0.015215557	12.13291711	0.71902293	3.97341297	NaN	NaN	NaN	NaN
A13_05	47.1022	-15.2959	09/15/0003 02:38	265	NaN	NaN	NaN	NaN	NaN	NaN	NaN	206434.1906	NaN	0	24.87259045	3.341085505	1.900259632	206458.9974	0.727682747	NaN	NaN	NaN	NaN	NaN	0	0	NaN	NaN	NaN	NaN	NaN	NaN	NaN	NaN	NaN	NaN	NaN	NaN	NaN	NaN	0.008894435	0.015152895	12.13609791	0.719321166	3.974407089	NaN	NaN	NaN	NaN
A13_05	47.1022	-15.2959	09/15/0003 02:38	266	NaN	NaN	NaN	NaN	NaN	NaN	NaN	205700.5082	NaN	0	24.35727352	3.293653449	1.848297021	205724.5795	0.707912686	NaN	NaN	NaN	NaN	NaN	0	0	NaN	NaN	NaN	NaN	NaN	NaN	NaN	NaN	NaN	NaN	NaN	NaN	NaN	NaN	0.008882443	0.015090232	12.13927872	0.719619401	3.975401208	NaN	NaN	NaN	NaN
A13_05	47.1022	-15.2959	09/15/0003 02:38	267	NaN	NaN	NaN	NaN	NaN	NaN	NaN	204966.826	NaN	0	23.84195659	3.246221393	1.796334411	204990.1616	0.688142625	NaN	NaN	NaN	NaN	NaN	0	0	NaN	NaN	NaN	NaN	NaN	NaN	NaN	NaN	NaN	NaN	NaN	NaN	NaN	NaN	0.008870452	0.015027569	12.14245952	0.719917636	3.976395327	NaN	NaN	NaN	NaN
A13_05	47.1022	-15.2959	09/15/0003 02:38	268	NaN	NaN	NaN	NaN	NaN	NaN	NaN	204233.1436	NaN	0	23.32663967	3.198789336	1.744371801	204255.7436	0.668372564	NaN	NaN	NaN	NaN	NaN	0	0	NaN	NaN	NaN	NaN	NaN	NaN	NaN	NaN	NaN	NaN	NaN	NaN	NaN	NaN	0.00885846	0.014964906	12.14564032	0.720215872	3.977389447	NaN	NaN	NaN	NaN
A13_05	47.1022	-15.2959	09/15/0003 02:38	269	NaN	NaN	NaN	NaN	NaN	NaN	NaN	203499.4613	NaN	0	22.81132273	3.15135728	1.692409191	203521.3257	0.648602503	NaN	NaN	NaN	NaN	NaN	0	0	NaN	NaN	NaN	NaN	NaN	NaN	NaN	NaN	NaN	NaN	NaN	NaN	NaN	NaN	0.008846469	0.014902244	12.14882113	0.720514107	3.978383566	NaN	NaN	NaN	NaN
A13_05	47.1022	-15.2959	09/15/0003 02:38	270	NaN	NaN	NaN	NaN	NaN	NaN	NaN	202765.779	NaN	0	22.2960058	3.103925224	1.64044658	202786.9078	0.628832443	NaN	NaN	NaN	NaN	NaN	0	0	NaN	NaN	NaN	NaN	NaN	NaN	NaN	NaN	NaN	NaN	NaN	NaN	NaN	NaN	0.008834477	0.014839581	12.15200193	0.720812343	3.979377685	NaN	NaN	NaN	NaN
A13_05	47.1022	-15.2959	09/15/0003 02:38	271	NaN	NaN	NaN	NaN	NaN	NaN	NaN	202032.0967	NaN	0	21.78068888	3.056493168	1.58848397	202052.4899	0.609062382	NaN	NaN	NaN	NaN	NaN	0	0	NaN	NaN	NaN	NaN	NaN	NaN	NaN	NaN	NaN	NaN	NaN	NaN	NaN	NaN	0.008822485	0.014776918	12.15518273	0.721110578	3.980371804	NaN	NaN	NaN	NaN
A13_05	47.1022	-15.2959	09/15/0003 02:38	272	NaN	NaN	NaN	NaN	NaN	NaN	NaN	201298.4144	NaN	0	21.26537194	3.009061112	1.53652136	201318.072	0.589292321	NaN	NaN	NaN	NaN	NaN	0	0	NaN	NaN	NaN	NaN	NaN	NaN	NaN	NaN	NaN	NaN	NaN	NaN	NaN	NaN	0.008810493	0.014714255	12.15836354	0.721408813	3.981365923	NaN	NaN	NaN	NaN
A13_05	47.1022	-15.2959	09/15/0003 02:38	273	NaN	NaN	NaN	NaN	NaN	NaN	NaN	200564.7321	NaN	0	20.75005502	2.961629056	1.484558749	200583.654	0.569522261	NaN	NaN	NaN	NaN	NaN	0	0	NaN	NaN	NaN	NaN	NaN	NaN	NaN	NaN	NaN	NaN	NaN	NaN	NaN	NaN	0.008798502	0.014651593	12.16154434	0.721707049	3.982360042	NaN	NaN	NaN	NaN
A13_05	47.1022	-15.2959	09/15/0003 02:38	274	NaN	NaN	NaN	NaN	NaN	NaN	NaN	199831.0497	NaN	0	20.23473809	2.914197	1.432596139	199849.2362	0.5497522	NaN	NaN	NaN	NaN	NaN	0	0	NaN	NaN	NaN	NaN	NaN	NaN	NaN	NaN	NaN	NaN	NaN	NaN	NaN	NaN	0.00878651	0.01458893	12.16472514	0.722005284	3.983354161	NaN	NaN	NaN	NaN
A13_05	47.1022	-15.2959	09/15/0003 02:38	275	NaN	NaN	NaN	NaN	NaN	NaN	NaN	199097.3675	NaN	0	19.71942116	2.866764944	1.380633528	199114.8183	0.529982139	NaN	NaN	NaN	NaN	NaN	0	0	NaN	NaN	NaN	NaN	NaN	NaN	NaN	NaN	NaN	NaN	NaN	NaN	NaN	NaN	0.008774519	0.014526267	12.16790595	0.722303519	3.98434828	NaN	NaN	NaN	NaN
A13_05	47.1022	-15.2959	09/15/0003 02:38	276	NaN	NaN	NaN	NaN	NaN	NaN	NaN	198363.6851	NaN	0	19.20410423	2.819332888	1.328670918	198380.4003	0.510212078	NaN	NaN	NaN	NaN	NaN	0	0	NaN	NaN	NaN	NaN	NaN	NaN	NaN	NaN	NaN	NaN	NaN	NaN	NaN	NaN	0.008762527	0.014463604	12.17108675	0.722601755	3.9853424	NaN	NaN	NaN	NaN
A13_05	47.1022	-15.2959	09/15/0003 02:38	277	NaN	NaN	NaN	NaN	NaN	NaN	NaN	197630.0029	NaN	0	18.6887873	2.771900832	1.276708308	197645.9824	0.490442017	NaN	NaN	NaN	NaN	NaN	0	0	NaN	NaN	NaN	NaN	NaN	NaN	NaN	NaN	NaN	NaN	NaN	NaN	NaN	NaN	0.008750535	0.014400942	12.17426755	0.72289999	3.986336519	NaN	NaN	NaN	NaN
A13_05	47.1022	-15.2959	09/15/0003 02:38	278	NaN	NaN	NaN	NaN	NaN	NaN	NaN	196896.3205	NaN	0	18.17347037	2.724468776	1.224745697	196911.5645	0.470671957	NaN	NaN	NaN	NaN	NaN	0	0	NaN	NaN	NaN	NaN	NaN	NaN	NaN	NaN	NaN	NaN	NaN	NaN	NaN	NaN	0.008738544	0.014338279	12.17744836	0.723198225	3.987330638	NaN	NaN	NaN	NaN
A13_05	47.1022	-15.2959	09/15/0003 02:38	279	NaN	NaN	NaN	NaN	NaN	NaN	NaN	196162.6382	NaN	0	17.65815344	2.67703672	1.172783087	196177.1466	0.450901896	NaN	NaN	NaN	NaN	NaN	0	0	NaN	NaN	NaN	NaN	NaN	NaN	NaN	NaN	NaN	NaN	NaN	NaN	NaN	NaN	0.008726552	0.014275616	12.18062916	0.723496461	3.988324757	NaN	NaN	NaN	NaN
A13_05	47.1022	-15.2959	09/15/0003 02:38	280	NaN	NaN	NaN	NaN	NaN	NaN	NaN	195428.9559	NaN	0	17.14283651	2.629604664	1.120820477	195442.7287	0.431131835	NaN	NaN	NaN	NaN	NaN	0	0	NaN	NaN	NaN	NaN	NaN	NaN	NaN	NaN	NaN	NaN	NaN	NaN	NaN	NaN	0.00871456	0.014212953	12.18380996	0.723794696	3.989318876	NaN	NaN	NaN	NaN
A13_05	47.1022	-15.2959	09/15/0003 02:38	281	NaN	NaN	NaN	NaN	NaN	NaN	NaN	194695.2736	NaN	0	16.62751959	2.582172608	1.068857866	194708.3107	0.411361775	NaN	NaN	NaN	NaN	NaN	0	0	NaN	NaN	NaN	NaN	NaN	NaN	NaN	NaN	NaN	NaN	NaN	NaN	NaN	NaN	0.008702569	0.014150291	12.18699077	0.724092932	3.990312995	NaN	NaN	NaN	NaN
A13_05	47.1022	-15.2959	09/15/0003 02:38	282	NaN	NaN	NaN	NaN	NaN	NaN	NaN	193961.5913	NaN	0	16.11220265	2.534740552	1.016895256	193973.8929	0.391591714	NaN	NaN	NaN	NaN	NaN	0	0	NaN	NaN	NaN	NaN	NaN	NaN	NaN	NaN	NaN	NaN	NaN	NaN	NaN	NaN	0.008690577	0.014087628	12.19017157	0.724391167	3.991307114	NaN	NaN	NaN	NaN
A13_05	47.1022	-15.2959	09/15/0003 02:38	283	NaN	NaN	NaN	NaN	NaN	NaN	NaN	193227.909	NaN	0	15.59688572	2.487308496	0.964932646	193239.4749	0.371821653	NaN	NaN	NaN	NaN	NaN	0	0	NaN	NaN	NaN	NaN	NaN	NaN	NaN	NaN	NaN	NaN	NaN	NaN	NaN	NaN	0.008678586	0.014024965	12.19335237	0.724689402	3.992301233	NaN	NaN	NaN	NaN
A13_05	47.1022	-15.2959	09/15/0003 02:38	284	NaN	NaN	NaN	NaN	NaN	NaN	NaN	192494.2266	NaN	0	15.08156879	2.43987644	0.912970035	192505.057	0.352051592	NaN	NaN	NaN	NaN	NaN	0	0	NaN	NaN	NaN	NaN	NaN	NaN	NaN	NaN	NaN	NaN	NaN	NaN	NaN	NaN	0.008666594	0.013962302	12.19653318	0.724987638	3.993295353	NaN	NaN	NaN	NaN
A13_05	47.1022	-15.2959	09/15/0003 02:38	285	NaN	NaN	NaN	NaN	NaN	NaN	NaN	191760.5444	NaN	0	14.56625186	2.392444384	0.861007425	191770.6391	0.332281531	NaN	NaN	NaN	NaN	NaN	0	0	NaN	NaN	NaN	NaN	NaN	NaN	NaN	NaN	NaN	NaN	NaN	NaN	NaN	NaN	0.008654602	0.01389964	12.19971398	0.725285873	3.994289472	NaN	NaN	NaN	NaN
A13_05	47.1022	-15.2959	09/15/0003 02:38	286	NaN	NaN	NaN	NaN	NaN	NaN	NaN	191026.8621	NaN	0	14.05093493	2.345012328	0.809044815	191036.2212	0.312511471	NaN	NaN	NaN	NaN	NaN	0	0	NaN	NaN	NaN	NaN	NaN	NaN	NaN	NaN	NaN	NaN	NaN	NaN	NaN	NaN	0.008642611	0.013836977	12.20289478	0.725584108	3.995283591	NaN	NaN	NaN	NaN
A13_05	47.1022	-15.2959	09/15/0003 02:38	287	NaN	NaN	NaN	NaN	NaN	NaN	NaN	190293.1798	NaN	0	13.53561801	2.297580272	0.757082204	190301.8032	0.29274141	NaN	NaN	NaN	NaN	NaN	0	0	NaN	NaN	NaN	NaN	NaN	NaN	NaN	NaN	NaN	NaN	NaN	NaN	NaN	NaN	0.008630619	0.013774314	12.20607559	0.725882344	3.99627771	NaN	NaN	NaN	NaN
A13_05	47.1022	-15.2959	09/15/0003 02:38	288	NaN	NaN	NaN	NaN	NaN	NaN	NaN	189559.4975	NaN	0	13.02030108	2.250148215	0.705119594	189567.3854	0.272971349	NaN	NaN	NaN	NaN	NaN	0	0	NaN	NaN	NaN	NaN	NaN	NaN	NaN	NaN	NaN	NaN	NaN	NaN	NaN	NaN	0.008618628	0.013711651	12.20925639	0.726180579	3.997271829	NaN	NaN	NaN	NaN
A13_05	47.1022	-15.2959	09/15/0003 02:38	289	NaN	NaN	NaN	NaN	NaN	NaN	NaN	188825.8151	NaN	0	12.50498415	2.20271616	0.653156984	188832.9674	0.253201289	NaN	NaN	NaN	NaN	NaN	0	0	NaN	NaN	NaN	NaN	NaN	NaN	NaN	NaN	NaN	NaN	NaN	NaN	NaN	NaN	0.008606636	0.013648989	12.21243719	0.726478815	3.998265948	NaN	NaN	NaN	NaN
A13_05	47.1022	-15.2959	09/15/0003 02:38	290	NaN	NaN	NaN	NaN	NaN	NaN	NaN	188092.1328	NaN	0	11.98966722	2.155284103	0.601194373	188098.5496	0.233431228	NaN	NaN	NaN	NaN	NaN	0	0	NaN	NaN	NaN	NaN	NaN	NaN	NaN	NaN	NaN	NaN	NaN	NaN	NaN	NaN	0.008594644	0.013586326	12.215618	0.72677705	3.999260067	NaN	NaN	NaN	NaN
A13_05	47.1022	-15.2959	09/15/0003 02:38	291	NaN	NaN	NaN	NaN	NaN	NaN	NaN	187358.4505	NaN	0	11.47435029	2.107852047	0.549231763	187364.1316	0.213661167	NaN	NaN	NaN	NaN	NaN	0	0	NaN	NaN	NaN	NaN	NaN	NaN	NaN	NaN	NaN	NaN	NaN	NaN	NaN	NaN	0.008582652	0.013523663	12.2187988	0.727075285	4.000254186	NaN	NaN	NaN	NaN
A13_05	47.1022	-15.2959	09/15/0003 02:38	292	NaN	NaN	NaN	NaN	NaN	NaN	NaN	186624.7682	NaN	0	10.95903336	2.060419992	0.497269153	186629.7137	0.193891106	NaN	NaN	NaN	NaN	NaN	0	0	NaN	NaN	NaN	NaN	NaN	NaN	NaN	NaN	NaN	NaN	NaN	NaN	NaN	NaN	0.008570661	0.013461	12.2219796	0.727373521	4.001248306	NaN	NaN	NaN	NaN
A13_05	47.1022	-15.2959	09/15/0003 02:38	293	NaN	NaN	NaN	NaN	NaN	NaN	NaN	185891.0859	NaN	0	10.44371643	2.012987935	0.445306542	185895.2958	0.174121046	NaN	NaN	NaN	NaN	NaN	0	0	NaN	NaN	NaN	NaN	NaN	NaN	NaN	NaN	NaN	NaN	NaN	NaN	NaN	NaN	0.008558669	0.013398338	12.2251604	0.727671756	4.002242425	NaN	NaN	NaN	NaN
A13_05	47.1022	-15.2959	09/15/0003 02:38	294	NaN	NaN	NaN	NaN	NaN	NaN	NaN	185157.4036	NaN	0	9.9283995	1.96555588	0.393343932	185160.8779	0.154350985	NaN	NaN	NaN	NaN	NaN	0	0	NaN	NaN	NaN	NaN	NaN	NaN	NaN	NaN	NaN	NaN	NaN	NaN	NaN	NaN	0.008546677	0.013335675	12.22834121	0.727969991	4.003236544	NaN	NaN	NaN	NaN
A13_05	47.1022	-15.2959	09/15/0003 02:38	295	NaN	NaN	NaN	NaN	NaN	NaN	NaN	184423.7213	NaN	0	9.413082571	1.918123823	0.341381321	184426.4599	0.134580924	NaN	NaN	NaN	NaN	NaN	0	0	NaN	NaN	NaN	NaN	NaN	NaN	NaN	NaN	NaN	NaN	NaN	NaN	NaN	NaN	0.008534686	0.013273012	12.23152201	0.728268227	4.004230663	NaN	NaN	NaN	NaN
A13_05	47.1022	-15.2959	09/15/0003 02:38	296	NaN	NaN	NaN	NaN	NaN	NaN	NaN	183690.039	NaN	0	8.897765642	1.870691768	0.289418711	183692.0421	0.114810863	NaN	NaN	NaN	NaN	NaN	0	0	NaN	NaN	NaN	NaN	NaN	NaN	NaN	NaN	NaN	NaN	NaN	NaN	NaN	NaN	0.008522694	0.013210349	12.23470281	0.728566462	4.005224782	NaN	NaN	NaN	NaN
A13_05	47.1022	-15.2959	09/15/0003 02:38	297	NaN	NaN	NaN	NaN	NaN	NaN	NaN	182956.3567	NaN	0	8.382448713	1.823259712	0.237456101	182957.6241	0.095040803	NaN	NaN	NaN	NaN	NaN	0	0	NaN	NaN	NaN	NaN	NaN	NaN	NaN	NaN	NaN	NaN	NaN	NaN	NaN	NaN	0.008510703	0.013147687	12.23788362	0.728864697	4.006218901	NaN	NaN	NaN	NaN
A13_05	47.1022	-15.2959	09/15/0003 02:38	298	NaN	NaN	NaN	NaN	NaN	NaN	NaN	182222.6744	NaN	0	7.867131783	1.775827655	0.185493491	182223.2062	0.075270742	NaN	NaN	NaN	NaN	NaN	0	0	NaN	NaN	NaN	NaN	NaN	NaN	NaN	NaN	NaN	NaN	NaN	NaN	NaN	NaN	0.008498711	0.013085023	12.24106442	0.729162933	4.00721302	NaN	NaN	NaN	NaN
A13_05	47.1022	-15.2959	09/15/0003 02:38	299	NaN	NaN	NaN	NaN	NaN	NaN	NaN	181488.992	NaN	0	7.351814854	1.7283956	0.13353088	181488.7883	0.055500681	NaN	NaN	NaN	NaN	NaN	0	0	NaN	NaN	NaN	NaN	NaN	NaN	NaN	NaN	NaN	NaN	NaN	NaN	NaN	NaN	0.00848672	0.013022361	12.24424522	0.729461168	4.008207139	NaN	NaN	NaN	NaN
A13_05	47.1022	-15.2959	09/15/0003 02:38	300	NaN	NaN	NaN	NaN	NaN	NaN	NaN	160070.735	NaN	0	19.31030633	0.024281561	0.088441944	160088.339	0.024519924	NaN	NaN	NaN	NaN	NaN	NaN	NaN	NaN	NaN	NaN	NaN	NaN	NaN	NaN	NaN	NaN	NaN	NaN	NaN	NaN	NaN	0.008190439	0.03	12.24742603	0.729759404	4.009201259	NaN	NaN	NaN	NaN
A13_06	46.6905	-17.0035	09/15/0003 09:47	1	NaN	NaN	NaN	NaN	NaN	NaN	NaN	610665.7402	1.65244659	8.413108665	4339.55845	107614.7641	2120.052704	722624.2085	1055.316843	NaN	NaN	NaN	0	0	0	0	NaN	NaN	NaN	NaN	NaN	NaN	NaN	NaN	NaN	NaN	NaN	NaN	NaN	NaN	0.011230703	0.002144496	0.010548492	0.03	0.629703549	NaN	NaN	NaN	NaN
A13_06	46.6905	-17.0035	09/15/0003 09:47	2	0.138232953	NaN	NaN	NaN	NaN	NaN	NaN	609932.4732	2.162476653	8.106816305	4346.199502	109340.5327	2093.141722	723626.1982	1048.967034	NaN	NaN	NaN	0	0	0	0	NaN	NaN	NaN	NaN	NaN	NaN	NaN	NaN	NaN	NaN	NaN	NaN	NaN	NaN	0.011131625	0.00211568	0.011002429	0.03	0.628704012	NaN	NaN	NaN	NaN
A13_06	46.6905	-17.0035	09/15/0003 09:47	3	0.13623967	NaN	NaN	NaN	NaN	NaN	NaN	684498.7782	1.428635021	16.80905388	10959.37645	106466.6261	3221.519489	801951.4168	1557.026957	NaN	NaN	NaN	0	0	0	0	NaN	NaN	NaN	NaN	NaN	NaN	NaN	NaN	NaN	NaN	NaN	NaN	NaN	NaN	0.009758276	0.002423776	0.010070318	0.02625	0.659079046	NaN	NaN	NaN	NaN
A13_06	46.6905	-17.0035	09/15/0003 09:47	4	0.134246388	NaN	NaN	NaN	NaN	NaN	NaN	681526.387	1.765503095	16.12324252	11072.1474	107941.6711	3193.00738	800562.4887	1580.275869	NaN	NaN	NaN	0	0	0	0	NaN	NaN	NaN	NaN	NaN	NaN	NaN	NaN	NaN	NaN	NaN	NaN	NaN	NaN	0.010085249	0.002324143	0.011125459	0.02625	0.659360946	NaN	NaN	NaN	NaN
A13_06	46.6905	-17.0035	09/15/0003 09:47	5	0.132253105	NaN	NaN	NaN	NaN	NaN	NaN	678553.9958	2.102371169	15.43743117	11184.91834	109416.716	3164.495272	799173.5606	1603.52478	NaN	NaN	NaN	0	0	0	0	NaN	NaN	NaN	NaN	NaN	NaN	NaN	NaN	NaN	NaN	NaN	NaN	NaN	NaN	0.010412223	0.002224509	0.012180599	0.02625	0.659642846	NaN	NaN	NaN	NaN
A13_06	46.6905	-17.0035	09/15/0003 09:47	6	0.129921602	NaN	NaN	NaN	NaN	NaN	NaN	678750.5668	2.368104725	14.823524	11260.86007	110755.0888	3151.804145	800777.2332	1627.506424	NaN	NaN	NaN	0	0	0	0	NaN	NaN	NaN	NaN	NaN	NaN	NaN	NaN	NaN	NaN	NaN	NaN	NaN	NaN	0.010788774	0.002129741	0.01334023	0.02625	0.6599608	NaN	NaN	NaN	NaN
A13_06	46.6905	-17.0035	09/15/0003 09:47	7	0.129713952	NaN	NaN	NaN	NaN	NaN	NaN	679828.1881	1.64680342	14.19942244	11345.08524	111739.3362	3236.375524	802921.6887	1510.272374	NaN	NaN	NaN	0	0	0	0	1.204375041	18.88488627	2.931269301	3.636243175	0.724969548	0.111560247	15.34994649	21.48661485	0.234224808	10.32586679	48.38203575	8.380398483	2.136588314	38.67207271	0.010630458	0.002160785	0.014693278	0.02625	0.659507067	NaN	NaN	NaN	NaN
A13_06	46.6905	-17.0035	09/15/0003 09:47	8	0.129593311	NaN	NaN	NaN	NaN	NaN	NaN	683418.8571	1.659783809	14.49516646	11377.39727	112719.7868	3239.07185	807525.4687	1519.117946	NaN	NaN	NaN	0	0	0	0	1.142192911	18.91259187	3.446653289	4.196094501	1.538950997	0.113318394	15.04874865	21.49405118	0.499834844	10.2196952	48.80840612	8.69771929	2.177809201	38.27341412	0.01047134	0.002203603	0.016046338	0.02625	0.65905055	NaN	NaN	NaN	NaN
A13_06	46.6905	-17.0035	09/15/0003 09:47	9	0.129695271	NaN	NaN	NaN	NaN	NaN	NaN	686606.7628	1.837958873	14.79091048	11400.68406	113177.8399	3251.251173	811186.4593	1523.174822	NaN	NaN	NaN	0	0	0	0	0	12.67875842	2.61908014	5.140846076	4.975304078	0.080803543	10.13758051	23.7106218	0	5.779691195	23.60755606	5.290413249	1.288863487	40.57470423	0.010005757	0.002221235	0.016853477	0.02625	0.658764167	NaN	NaN	NaN	NaN
A13_06	46.6905	-17.0035	09/15/0003 09:47	10	0.130313995	NaN	NaN	NaN	NaN	NaN	NaN	689177.5205	2.280978119	15.08665449	11409.60164	112810.7563	3278.449284	813396.9165	1519.285388	NaN	NaN	NaN	0	0	0	0	0.943720068	14.70319922	3.864616409	5.327386576	3.08867511	0.099554139	12.02537589	21.63053945	0.257763729	7.935206722	36.49796482	6.375824939	2.117028002	38.80479576	0.009261896	0.002198118	0.016835686	0.02625	0.658756836	NaN	NaN	NaN	NaN
A13_06	46.6905	-17.0035	09/15/0003 09:47	11	0.131748675	NaN	NaN	NaN	NaN	NaN	NaN	691748.2781	2.723997367	15.38239851	11418.51921	112443.6727	3305.647395	815607.3736	1515.395955	NaN	NaN	NaN	0	0	0	0	0.937491205	14.73086729	3.999005958	5.206430258	2.981484068	0.100131101	11.82366261	21.57887267	0.324166238	7.896528366	37.0216422	6.512506501	2.113695032	38.52033363	0.009316762	0.002175001	0.016817894	0.02625	0.658824529	NaN	NaN	NaN	NaN
A13_06	46.6905	-17.0035	09/15/0003 09:47	12	0.133183355	NaN	NaN	NaN	NaN	NaN	NaN	694319.0358	3.167016613	15.67814253	11427.43679	112076.5892	3332.845506	817817.8308	1511.506521	NaN	NaN	NaN	0	0	0	0	0.931262342	14.75853536	4.133395508	5.085473939	2.874293027	0.100708063	11.62194933	21.5272059	0.390568747	7.857850008	37.54531957	6.649188063	2.110362062	38.23587151	0.009371628	0.002151884	0.016800103	0.02625	0.658892222	NaN	NaN	NaN	NaN
A13_06	46.6905	-17.0035	09/15/0003 09:47	13	0.134618034	NaN	NaN	NaN	NaN	NaN	NaN	697250.3352	3.224685758	15.97388654	11448.82403	113139.4412	3345.662432	821864.5636	1488.990604	NaN	NaN	NaN	0	0	0	0	0.92503348	14.78620343	4.267785057	4.96451762	2.767101986	0.101285025	11.42023605	21.47553912	0.456971256	7.81917165	38.06899694	6.785869627	2.107029092	37.95140939	0.009426494	0.002128768	0.016782312	0.02625	0.658959915	NaN	NaN	NaN	NaN
A13_06	46.6905	-17.0035	09/15/0003 09:47	14	0.136052714	NaN	NaN	NaN	NaN	NaN	NaN	700566.4916	3.237666148	16.04822414	11472.17669	114398.8826	3366.793844	826463.9245	1457.433196	NaN	NaN	NaN	0	0	0	0	0.918804616	14.81387149	4.402174606	4.843561302	2.659910945	0.101861987	11.21852277	21.42387235	0.523373765	7.780493294	38.59267431	6.922551187	2.103696122	37.66694727	0.00948136	0.002105651	0.016764521	0.02625	0.659027608	NaN	NaN	NaN	NaN
A13_06	46.6905	-17.0035	09/15/0003 09:47	15	0.137487394	NaN	NaN	NaN	NaN	NaN	NaN	706166.5598	3.250646537	15.21365827	11497.28934	114900.0815	3428.809767	832571.0432	1418.43862	NaN	NaN	NaN	0	0	0	0	0.912575754	14.84153956	4.536564157	4.722604983	2.552719904	0.10243895	11.01680949	21.37220557	0.589776274	7.741814935	39.11635168	7.05923275	2.100363152	37.38248515	0.009536226	0.002082534	0.01674673	0.02625	0.659095301	NaN	NaN	NaN	NaN
A13_06	46.6905	-17.0035	09/15/0003 09:47	16	0.139044775	NaN	NaN	NaN	NaN	NaN	NaN	711562.6769	3.384514302	14.49757155	11371.57757	115391.6538	3497.587921	838322.2145	1365.055933	NaN	NaN	NaN	0	0	0	0	0.906346891	14.87200826	4.657471959	4.714530721	2.651266627	0.102902781	10.80585135	21.25641226	0.656178782	7.706022679	39.5452685	7.224206456	2.09833335	37.04559648	0.009548311	0.002060586	0.016564122	0.02625	0.659282493	NaN	NaN	NaN	NaN
A13_06	46.6905	-17.0035	09/15/0003 09:47	17	0.140727001	NaN	NaN	NaN	NaN	NaN	NaN	716703.0904	3.580580446	13.83371776	11175.58654	116099.6622	3564.93056	843957.2182	1301.976039	NaN	NaN	NaN	0	0	0	0	0.900118028	14.90530623	4.764834219	4.821208756	2.962366611	0.103253389	10.5849837	21.07291307	0.722581291	7.673300893	39.87911846	7.417521504	2.097618908	36.6527867	0.009516343	0.002039834	0.016213659	0.02625	0.659599075	NaN	NaN	NaN	NaN
A13_06	46.6905	-17.0035	09/15/0003 09:47	18	0.142409228	NaN	NaN	NaN	NaN	NaN	NaN	717808.6262	3.968475877	14.54011117	10996.72492	116888.9251	3579.926269	845693.9146	1285.528281	NaN	NaN	NaN	0	0	0	0	0.893889165	14.93860419	4.872196479	4.927886792	3.273466595	0.103603996	10.36411605	20.88941388	0.7889838	7.640579108	40.21296842	7.61083655	2.096904465	36.2599769	0.009462489	0.001986753	0.016010049	0.02625	0.659279779	NaN	NaN	NaN	NaN
A13_06	46.6905	-17.0035	09/15/0003 09:47	19	0.144091456	NaN	NaN	NaN	NaN	NaN	NaN	718909.7101	4.356621017	15.24861966	10817.88111	117679.5982	3594.709695	847389.2289	1269.529263	NaN	NaN	NaN	0	0	0	0	0.887660302	14.97190215	4.979558738	5.034564828	3.58456658	0.103954604	10.1432484	20.70591469	0.855386309	7.607857322	40.54681838	7.804151598	2.096190022	35.86716711	0.009408579	0.001933534	0.015808178	0.02625	0.658954465	NaN	NaN	NaN	NaN
A13_06	46.6905	-17.0035	09/15/0003 09:47	20	0.145773682	NaN	NaN	NaN	NaN	NaN	NaN	720010.7938	4.744766158	15.95712815	10639.03731	118470.2712	3609.49312	849084.5432	1253.530244	NaN	NaN	NaN	0	0	0	0	0.881431439	15.00520011	5.086920999	5.141242862	3.895666564	0.104305211	9.92238075	20.5224155	0.921788818	7.575135537	40.88066835	7.997466646	2.095475579	35.47435732	0.009354668	0.001880315	0.015606307	0.02625	0.658629151	NaN	NaN	NaN	NaN
A13_06	46.6905	-17.0035	09/15/0003 09:47	21	0.14710409	NaN	NaN	NaN	NaN	NaN	NaN	720471.489	5.071072923	17.24708409	10511.9189	120166.6745	3648.776868	851145.5067	1234.950231	NaN	NaN	NaN	0	0	0	0	0.860013426	15.11754145	5.420784317	5.341526687	4.273863532	0.105130082	9.70913128	20.42679272	0.996450876	7.60553837	41.30046892	8.166411195	2.113146239	35.07937883	0.009469879	0.001968853	0.016181808	0.02625	0.660417239	NaN	NaN	NaN	NaN
A13_06	46.6905	-17.0035	09/15/0003 09:47	22	0.149554913	NaN	NaN	NaN	NaN	NaN	NaN	723083.1362	5.16153872	18.11738473	10466.01445	121782.3973	3749.710182	855320.9286	1205.955776	NaN	NaN	NaN	0	0	0	0	0.838529904	15.53384032	6.072940684	5.397623049	4.435489637	0.106817557	9.543656111	20.6470997	1.159220147	7.84657686	42.33935366	8.222829511	2.171073003	34.73336291	0.009636664	0.002164654	0.017272494	0.02625	0.664622914	NaN	NaN	NaN	NaN
A13_06	46.6905	-17.0035	09/15/0003 09:47	23	0.152005735	NaN	NaN	NaN	NaN	NaN	NaN	725707.5346	5.252240232	18.98713884	10420.45024	123396.6092	3850.984075	859496.6911	1176.950806	NaN	NaN	NaN	0	0	0	0	0.817046381	15.95013918	6.725097046	5.453719413	4.597115739	0.108505031	9.378180943	20.86740669	1.321989418	8.08761535	43.37823841	8.279247826	2.228999767	34.38734698	0.00980345	0.002360454	0.018363178	0.02625	0.668828588	NaN	NaN	NaN	NaN
A13_06	46.6905	-17.0035	09/15/0003 09:47	24	0.154456558	NaN	NaN	NaN	NaN	NaN	NaN	727112.2229	5.660920782	20.13278773	10343.60197	125789.4693	3925.766394	863238.2908	1154.045302	NaN	NaN	NaN	0	0	0	0	0.795562859	16.36643805	7.37725341	5.509815775	4.758741844	0.110192505	9.212705777	21.08771367	1.484758689	8.32865384	44.41712317	8.335666146	2.286926531	34.04133106	0.009970235	0.002556254	0.019453864	0.02625	0.673034263	NaN	NaN	NaN	NaN
A13_06	46.6905	-17.0035	09/15/0003 09:47	25	0.15690738	NaN	NaN	NaN	NaN	NaN	NaN	727703.696	6.285536245	21.47153404	10245.52571	128739.9493	3982.645167	866672.9198	1135.301863	NaN	NaN	NaN	0	0	0	0	0.774079336	16.78273691	8.029409773	5.565912138	4.920367947	0.11187998	9.047230609	21.30802065	1.64752796	8.569692332	45.45600792	8.392084461	2.344853296	33.69531513	0.010137021	0.002752054	0.020544549	0.02625	0.677239937	NaN	NaN	NaN	NaN
A13_06	46.6905	-17.0035	09/15/0003 09:47	26	0.159485152	NaN	NaN	NaN	NaN	NaN	NaN	728298.0483	6.926788154	22.97793385	10143.90612	131458.548	4040.535285	869872.1787	1117.96735	NaN	NaN	NaN	0	0	0	0	0.753789511	17.24139816	8.710846691	5.571453475	4.977223466	0.113682724	8.883801774	21.53026657	1.810297231	8.823827121	46.48985026	8.415983902	2.405158791	33.31616397	0.010841323	0.006702945	0.025798889	0.026408963	0.681586259	NaN	NaN	NaN	NaN
A13_06	46.6905	-17.0035	09/15/0003 09:47	27	0.164024808	NaN	NaN	NaN	NaN	NaN	NaN	729268.6013	7.855391044	24.66233773	10156.3797	136981.5912	4109.332292	876361.3495	1138.959276	NaN	NaN	NaN	0	0	0	0	0.735323779	17.73017442	9.454776341	5.512491433	4.873547149	0.115350491	8.722602739	21.69344736	1.973066502	9.099862786	47.35133885	8.334952908	2.46500317	32.72461351	0.01371623	0.00831909	0.03823209	0.027205124	0.687480316	NaN	NaN	NaN	NaN
A13_06	46.6905	-17.0035	09/15/0003 09:47	28	0.170441816	NaN	NaN	NaN	NaN	NaN	NaN	733152.9424	10.70645868	24.0135581	10266.52815	145156.9072	4099.441496	888513.9702	1179.106724	NaN	NaN	NaN	0	0	0	0	0.716858047	18.18319542	10.21931999	5.465682151	4.769870832	0.116698068	8.560530054	21.79279382	2.135835773	9.378134283	48.04342556	8.198910331	2.520495233	31.96655932	0.017011175	0.01095048	0.120470174	0.028001284	0.697012051	NaN	NaN	NaN	NaN
A13_06	46.6905	-17.0035	09/15/0003 09:47	29	0.176858824	NaN	NaN	NaN	NaN	NaN	NaN	737037.5181	13.57167419	23.36215179	10376.19137	153329.4037	4088.592032	900664.8085	1219.130532	NaN	NaN	NaN	0	0	0	0	0.698392315	18.63621642	10.98386364	5.418872869	4.666194515	0.118045643	8.398457367	21.89214029	2.298605044	9.656405781	48.73551227	8.062867754	2.575987297	31.20850514	0.020311078	0.013599419	0.141875455	0.028797444	0.706575653	NaN	NaN	NaN	NaN
A13_06	46.6905	-17.0035	09/15/0003 09:47	30	0.183275832	NaN	NaN	NaN	NaN	NaN	NaN	740922.094	16.43688969	22.71074547	10485.8546	161501.9002	4077.742569	912815.6468	1259.15434	NaN	NaN	NaN	0	0	0	0	0.679926583	19.08923742	11.74840729	5.372063587	4.562518197	0.119393219	8.236384682	21.99148675	2.461374315	9.934677275	49.42759898	7.926825178	2.631479359	30.45045095	0.023610982	0.016248358	0.163280735	0.029593604	0.716139255	NaN	NaN	NaN	NaN
A13_06	46.6905	-17.0035	09/15/0003 09:47	31	0.189692841	NaN	NaN	NaN	NaN	NaN	NaN	754291.0783	19.94496926	22.05933914	10618.94366	162925.0671	4145.495677	927757.3506	1284.168467	NaN	NaN	NaN	0	0	0	0	0.661460851	19.54225842	12.51295094	5.325254304	4.458841881	0.120740795	8.074311995	22.09083322	2.624143588	10.21294877	50.11968569	7.790782602	2.686971422	29.69239676	0.026837436	0.018966741	0.184882232	0.030389765	0.724885047	NaN	NaN	NaN	NaN
A13_06	46.6905	-17.0035	09/15/0003 09:47	32	0.196109849	NaN	NaN	NaN	NaN	NaN	NaN	766303.446	29.18576723	33.36714663	10770.23981	156357.434	4680.232026	933455.1546	1371.276302	NaN	NaN	NaN	0	0	0	0	0.642995119	19.99527942	13.27749459	5.278445022	4.355165563	0.122088371	7.91223931	22.19017968	2.786912858	10.49122027	50.8117724	7.654740025	2.742463486	28.93434258	0.030419847	0.024777422	0.219397514	0.061306826	0.853470872	NaN	NaN	NaN	NaN
A13_06	46.6905	-17.0035	09/15/0003 09:47	33	0.202526858	NaN	NaN	NaN	NaN	NaN	NaN	777871.84	39.10466478	46.02053748	10923.02241	149090.4113	5268.398121	937897.4334	1465.846762	NaN	NaN	NaN	0	0	0	0	0.624529387	20.44830042	14.04203824	5.23163574	4.251489246	0.123435947	7.750166623	22.28952614	2.949682128	10.76949177	51.50385911	7.518697448	2.797955549	28.1762884	0.034046001	0.030948798	0.255438994	0.095949943	0.99616081	NaN	NaN	NaN	NaN
A13_06	46.6905	-17.0035	09/15/0003 09:47	34	0.208943866	NaN	NaN	NaN	NaN	NaN	NaN	787149.9464	42.88406594	44.95441114	10633.16017	144399.4401	5335.42328	942188.0735	1438.749389	NaN	NaN	NaN	0	0	0	0	0.606063655	20.90132142	14.80658189	5.184826458	4.147812928	0.124783522	7.588093937	22.3888726	3.1124514	11.04776326	52.19594581	7.382654873	2.853447612	27.41823421	0.037638193	0.035754547	0.313128706	0.084047872	0.951376978	NaN	NaN	NaN	NaN
A13_06	46.6905	-17.0035	09/15/0003 09:47	35	0.215360874	NaN	NaN	NaN	NaN	NaN	NaN	796130.9513	45.87249234	42.23922916	10292.43509	140039.4551	5342.140886	946460.2426	1397.42378	NaN	NaN	NaN	0	0	0	0	0.587597923	21.35434242	15.57112554	5.138017176	4.044136612	0.126131098	7.426021251	22.48821907	3.27522067	11.32603476	52.88803253	7.246612295	2.908939675	26.66018002	0.041226492	0.040384334	0.359648819	0.06672257	0.884528101	NaN	NaN	NaN	NaN
A13_06	46.6905	-17.0035	09/15/0003 09:47	36	0.221411601	NaN	NaN	NaN	NaN	NaN	NaN	804299.446	47.27108136	39.8875002	10017.14239	135953.998	5354.689847	950238.4931	1367.981393	NaN	NaN	NaN	0	0	0	0	0.56816601	21.61267963	16.06808903	5.036350982	3.910700192	0.126648085	7.245418362	22.49056071	3.437989943	11.45388082	53.23337316	7.086072457	2.934217477	25.89412606	0.044582079	0.04467987	0.407925988	0.049397269	0.817608139	NaN	NaN	NaN	NaN
A13_06	46.6905	-17.0035	09/15/0003 09:47	37	0.227083194	NaN	NaN	NaN	NaN	NaN	NaN	811598.1886	47.07742958	37.91846607	9808.097855	132150.6018	5373.209225	953519.7746	1351.669327	NaN	NaN	NaN	0	0	0	0	0.547763015	21.66543957	16.28140016	4.877145837	3.745152543	0.126310695	7.046106769	22.38977856	3.600759213	11.42667108	53.22274697	6.900693627	2.928770957	25.1198709	0.047349029	0.047919149	0.467689807	0.043318428	0.795616685	NaN	NaN	NaN	NaN
A13_06	46.6905	-17.0035	09/15/0003 09:47	38	0.232754787	NaN	NaN	NaN	NaN	NaN	NaN	818896.9311	46.8837778	35.94943197	9599.053327	128347.2056	5391.728602	956801.056	1335.357262	NaN	NaN	NaN	0	0	0	0	0.527360019	21.71819952	16.49471129	4.717940692	3.579604895	0.125973305	6.846795176	22.2889964	3.763528485	11.39946135	53.21212075	6.715314794	2.923324437	24.34561574	0.050085191	0.050978011	0.532517947	0.04522927	0.80389895	NaN	NaN	NaN	NaN
A13_06	46.6905	-17.0035	09/15/0003 09:47	39	0.23842638	NaN	NaN	NaN	NaN	NaN	NaN	826195.6736	46.69012602	33.98039785	9390.008797	124543.8094	5410.24798	960082.3375	1319.045195	NaN	NaN	NaN	0	0	0	0	0.506957024	21.77095947	16.70802242	4.558735548	3.414057246	0.125635915	6.647483583	22.18821425	3.926297755	11.37225162	53.20149456	6.529935961	2.917877917	23.57136058	0.052821353	0.054036872	0.597346087	0.047140111	0.812181214	NaN	NaN	NaN	NaN
A13_06	46.6905	-17.0035	09/15/0003 09:47	40	0.244097972	NaN	NaN	NaN	NaN	NaN	NaN	833494.4163	46.49647424	32.01136373	9180.964267	120740.4132	5428.767358	963363.6189	1302.73313	NaN	NaN	NaN	0	0	0	0	0.486554029	21.82371942	16.92133355	4.399530403	3.248509598	0.125298525	6.44817199	22.0874321	4.089067028	11.34504188	53.19086834	6.344557132	2.912431396	22.79710543	0.055557516	0.057095734	0.662174227	0.049050953	0.820463478	NaN	NaN	NaN	NaN
A13_06	46.6905	-17.0035	09/15/0003 09:47	41	0.249769565	NaN	NaN	NaN	NaN	NaN	NaN	841296.4351	47.03553989	30.04232962	9077.433685	116691.0597	5519.868543	967003.5323	1295.349262	NaN	NaN	NaN	0	0	0	0	0.466151035	21.87647937	17.13464468	4.240325258	3.08296195	0.124961136	6.248860396	21.98664995	4.251836298	11.31783215	53.18024215	6.159178299	2.906984876	22.02285027	0.058687203	0.06035899	0.736848511	0.051390381	0.834676851	NaN	NaN	NaN	NaN
A13_06	46.6905	-17.0035	09/15/0003 09:47	42	0.255441159	NaN	NaN	NaN	NaN	NaN	NaN	850317.3702	49.34610931	28.0732955	9226.539806	112042.7657	5786.679698	971529.9722	1308.965086	NaN	NaN	NaN	0	0	0	0	0.445748039	21.92923931	17.34795581	4.081120114	2.917414301	0.124623745	6.049548803	21.8858678	4.414605568	11.29062241	53.16961593	5.973799466	2.901538356	21.24859511	0.062358249	0.062929158	0.895327076	0.055462338	0.876158672	NaN	NaN	NaN	NaN
A13_06	46.6905	-17.0035	09/15/0003 09:47	43	0.261112751	NaN	NaN	NaN	NaN	NaN	NaN	859338.3053	51.65667874	26.10426139	9375.645929	107394.4717	6053.490854	976056.4121	1322.580909	NaN	NaN	NaN	0	0	0	0	0.425345044	21.98199926	17.56126694	3.921914969	2.751866652	0.124286356	5.85023721	21.78508565	4.57737484	11.26341268	53.15898974	5.788420634	2.896091836	20.47433996	0.066029296	0.065499326	1.053805641	0.059534293	0.917640492	NaN	NaN	NaN	NaN
A13_06	46.6905	-17.0035	09/15/0003 09:47	44	0.266784344	NaN	NaN	NaN	NaN	NaN	NaN	868359.2404	53.96724816	24.13522727	9524.75205	102746.1777	6320.302008	980582.852	1336.196733	NaN	NaN	NaN	0	0	0	0	0.40494205	22.03475921	17.77457808	3.762709824	2.586319003	0.123948966	5.650925617	21.68430349	4.74014411	11.23620294	53.14836352	5.603041804	2.890645315	19.7000848	0.069700342	0.068069493	1.212284206	0.06360625	0.959122313	NaN	NaN	NaN	NaN
A13_06	46.6905	-17.0035	09/15/0003 09:47	45	0.272455937	NaN	NaN	NaN	NaN	NaN	NaN	877380.1756	56.27781758	22.16619316	9673.858174	98097.88369	6587.113163	985109.2919	1349.812556	NaN	NaN	NaN	0	0	0	0	0.384539055	22.08751916	17.98788921	3.60350468	2.420771356	0.123611576	5.451614023	21.58352134	4.902913383	11.2089932	53.13773733	5.417662971	2.885198795	18.92582964	0.073371389	0.070639661	1.370762771	0.067678206	1.000604134	NaN	NaN	NaN	NaN
A13_06	46.6905	-17.0035	09/15/0003 09:47	46	0.27812753	NaN	NaN	NaN	NaN	NaN	NaN	886401.1107	58.58838701	20.19715904	9822.964295	93449.5897	6853.924318	989635.7318	1363.428379	NaN	NaN	NaN	0	0	0	0	0.364136059	22.1402791	18.20120034	3.444299535	2.255223707	0.123274186	5.25230243	21.48273919	5.065682653	11.18178347	53.12711111	5.23228414	2.879752275	18.15157448	0.077042435	0.073209829	1.529241337	0.071750162	1.042085954	NaN	NaN	NaN	NaN
A13_06	46.6905	-17.0035	09/15/0003 09:47	47	0.283799122	NaN	NaN	NaN	NaN	NaN	NaN	895422.0458	60.89895643	18.22812492	9972.070415	88801.29571	7120.735474	994162.1714	1377.044203	NaN	NaN	NaN	0	0	0	0	0.343733064	22.19303905	18.41451147	3.28509439	2.089676058	0.122936797	5.052990837	21.38195704	5.228451925	11.15457373	53.11648491	5.046905307	2.874305755	17.37731933	0.080816484	0.075779996	1.660624854	0.078219403	1.083656753	NaN	NaN	NaN	NaN
A13_06	46.6905	-17.0035	09/15/0003 09:47	48	0.289470715	NaN	NaN	NaN	NaN	NaN	NaN	904442.9809	63.20952585	16.25909081	10121.17654	84153.00172	7387.546628	998688.6111	1390.660027	NaN	NaN	NaN	0	0	0	0	0.32333007	22.245799	18.6278226	3.125889246	1.92412841	0.122599406	4.853679244	21.28117489	5.391221195	11.127364	53.1058587	4.861526476	2.868859235	16.60306417	0.084746997	0.078350164	1.746937245	0.088436407	1.125370465	NaN	NaN	NaN	NaN
A13_06	46.6905	-17.0035	09/15/0003 09:47	49	0.295142308	NaN	NaN	NaN	NaN	NaN	NaN	913463.9161	65.52009527	14.29005669	10270.28266	79504.70773	7654.357784	1003215.051	1404.27585	NaN	NaN	NaN	0	0	0	0	0.302927074	22.29855895	18.84113373	2.966684101	1.758580761	0.122262017	4.65436765	21.18039274	5.553990468	11.10015427	53.0952325	4.676147644	2.863412715	15.82880901	0.088677511	0.080920331	1.833249637	0.098653411	1.167084177	NaN	NaN	NaN	NaN
A13_06	46.6905	-17.0035	09/15/0003 09:47	50	0.300518675	NaN	NaN	NaN	NaN	NaN	NaN	920619.7443	66.86359966	12.43688636	10394.0772	74977.45521	7894.893573	1006071.553	1413.430904	NaN	NaN	NaN	0	0	0	0	0.294482675	20.61592434	11.92357149	4.827222484	5.454317145	0.082090134	4.169080538	8.682144863	0	6.319120394	35.81513881	3.819266713	1.62971675	12.248874	0.092551267	0.083612386	2.03566606	0.116175289	1.215556641	NaN	NaN	NaN	NaN
A13_06	46.6905	-17.0035	09/15/0003 09:47	51	0.303219278	NaN	NaN	NaN	NaN	NaN	NaN	910052.0578	58.22152506	11.74686187	10267.93751	71717.93525	7878.112036	992187.6056	1374.562655	NaN	NaN	NaN	0	0	0	0	0.306553837	20.95659068	12.26880848	4.768741015	5.30179833	0.082184274	4.0188954	8.1862577	0	6.391101308	35.82848058	3.638421343	1.645976646	11.21347838	0.095161613	0.087570442	2.143931761	0.124423072	1.242129993	NaN	NaN	NaN	NaN
A13_06	46.6905	-17.0035	09/15/0003 09:47	52	0.305919881	NaN	NaN	NaN	NaN	NaN	NaN	894835.1775	50.00768908	11.08766909	10122.95784	68587.93668	7827.438716	973714.4266	1335.06483	NaN	NaN	NaN	0	0	0	0	0.318624999	21.29725702	12.61404547	4.710259547	5.14927951	0.082278414	3.868710262	7.690370533	0	6.463082222	35.84182234	3.457575973	1.662236542	10.17808276	0.093811013	0.091760201	2.309189609	0.134733308	1.281832963	NaN	NaN	NaN	NaN
A13_06	46.6905	-17.0035	09/15/0003 09:47	53	0.308620485	NaN	NaN	NaN	NaN	NaN	NaN	879080.4701	43.15018866	10.45095103	10004.0721	65667.82867	7777.785908	954906.5572	1298.181065	NaN	NaN	NaN	0	0	0	0	0.33069616	21.63792335	12.95928246	4.651778079	4.996760691	0.082372554	3.718525124	7.194483365	0	6.535063136	35.8551641	3.276730603	1.678496438	9.142687142	0.092535085	0.095826705	2.478484488	0.145043765	1.322764847	NaN	NaN	NaN	NaN
A13_06	46.6905	-17.0035	09/15/0003 09:47	54	0.311321088	NaN	NaN	NaN	NaN	NaN	NaN	862437.2573	49.90731928	9.814232971	10004.73514	64643.94516	7688.544346	937208.7166	1278.378028	NaN	NaN	NaN	0	0	0	0	0.342767322	21.97858969	13.30451946	4.593296611	4.844241872	0.082466694	3.568339986	6.698596203	0	6.607044044	35.86850586	3.095885233	1.694756335	8.107291521	0.091611986	0.099305093	2.683289073	0.155356409	1.374657768	NaN	NaN	NaN	NaN
A13_06	46.6905	-17.0035	09/15/0003 09:47	55	0.314021691	NaN	NaN	NaN	NaN	NaN	NaN	845847.8368	55.72224939	9.177514909	9980.267237	63585.67262	7605.229829	919507.3583	1257.114103	NaN	NaN	NaN	0	0	0	0	0.354838484	22.31925602	13.64975645	4.534815143	4.691723054	0.082560834	3.418154848	6.202709035	0	6.679024958	35.88184762	2.915039862	1.71101623	7.071895904	0.090590923	0.102578201	2.895143969	0.165930679	1.42780111	NaN	NaN	NaN	NaN
A13_06	46.6905	-17.0035	09/15/0003 09:47	56	0.316722294	NaN	NaN	NaN	NaN	NaN	NaN	829766.4623	52.49308997	8.540796848	9705.655475	62213.76197	7586.435056	901774.2239	1221.593324	NaN	NaN	NaN	0	0	0	0	0.366909646	22.65992236	13.99499344	4.476333675	4.539204235	0.082654973	3.26796971	5.70682187	0	6.751005872	35.89518938	2.734194492	1.727276126	6.036500285	0.088630831	0.103573075	3.176030838	0.179027709	1.493450633	NaN	NaN	NaN	NaN
A13_06	46.6905	-17.0035	09/15/0003 09:47	57	0.319422898	NaN	NaN	NaN	NaN	NaN	NaN	813685.0877	49.26393055	7.904078784	9431.043713	60841.85132	7567.640279	884041.0896	1186.072545	NaN	NaN	NaN	0	0	0	0	0.378980808	23.00058869	14.34023043	4.417852206	4.386685417	0.082749114	3.117784572	5.210934704	0	6.822986785	35.90853114	2.553349122	1.743536022	5.001104666	0.086670739	0.104567949	3.456917708	0.192124738	1.559100157	NaN	NaN	NaN	NaN
A13_06	46.6905	-17.0035	09/15/0003 09:47	58	0.322123501	NaN	NaN	NaN	NaN	NaN	NaN	797603.7131	46.03477112	7.267360724	9156.431951	59469.94067	7548.845502	866307.9553	1150.551765	NaN	NaN	NaN	0	0	0	0	0.39105197	23.34125503	14.68546742	4.359370738	4.234166598	0.082843253	2.967599433	4.715047538	0	6.894967694	35.92187291	2.372503752	1.759795918	3.965709047	0.084710647	0.105562822	3.737804577	0.205221768	1.624749681	NaN	NaN	NaN	NaN
A13_06	46.6905	-17.0035	09/15/0003 09:47	59	0.324824104	NaN	NaN	NaN	NaN	NaN	NaN	770937.8407	48.85775436	6.630642661	8823.619074	56408.85723	7127.968715	836300.5903	932.8629979	NaN	NaN	NaN	0	0	0	0	0.403123131	23.68192137	15.03070442	4.30088927	4.08164778	0.082937393	2.817414295	4.219160373	0	6.966948608	35.93521467	2.191658382	1.776055814	2.930313428	0.081020265	0.106557696	3.998108564	0.21746448	1.676326223	NaN	NaN	NaN	NaN
A13_06	46.6905	-17.0035	09/15/0003 09:47	60	0.326168909	NaN	NaN	NaN	NaN	NaN	NaN	743605.2568	51.51756299	5.993924601	8463.617682	53268.26127	6684.772687	805426.141	731.3092759	NaN	NaN	NaN	0	0	0	0	NaN	NaN	NaN	NaN	NaN	NaN	NaN	NaN	NaN	NaN	NaN	NaN	NaN	NaN	0.077129753	0.10755257	4.255835965	0.229595529	1.725954797	NaN	NaN	NaN	NaN
A13_06	46.6905	-17.0035	09/15/0003 09:47	61	0.270959511	NaN	NaN	NaN	NaN	NaN	NaN	722700.8769	49.74418418	5.465338308	8054.751415	50813.58276	6378.757045	781599.8468	697.3599877	NaN	NaN	NaN	0	0	0	0	NaN	NaN	NaN	NaN	NaN	NaN	NaN	NaN	NaN	NaN	NaN	NaN	NaN	NaN	0.074566454	0.107832336	4.500813039	0.240367897	1.767270486	NaN	NaN	NaN	NaN
A13_06	46.6905	-17.0035	09/15/0003 09:47	62	0.266710803	NaN	NaN	NaN	NaN	NaN	NaN	708493.9291	48.40944334	5.465444921	7735.956219	48924.19901	6134.717702	765173.1296	668.7610144	NaN	NaN	NaN	0	0	0	0	NaN	NaN	NaN	NaN	NaN	NaN	NaN	NaN	NaN	NaN	NaN	NaN	NaN	NaN	0.074776708	0.10516691	4.659355482	0.247210464	1.782655605	NaN	NaN	NaN	NaN
A13_06	46.6905	-17.0035	09/15/0003 09:47	63	0.262462095	NaN	NaN	NaN	NaN	NaN	NaN	694286.9813	47.0747025	5.465551531	7417.161024	47034.81526	5890.678359	748746.4124	640.1620406	NaN	NaN	NaN	0	0	0	0	NaN	NaN	NaN	NaN	NaN	NaN	NaN	NaN	NaN	NaN	NaN	NaN	NaN	NaN	0.074986961	0.102502763	4.81341405	0.254053031	1.797070606	NaN	NaN	NaN	NaN
A13_06	46.6905	-17.0035	09/15/0003 09:47	64	0.258213388	NaN	NaN	NaN	NaN	NaN	NaN	680080.0335	45.73996166	5.465658144	7098.365829	45145.43152	5646.639016	732319.6952	611.5630671	NaN	NaN	NaN	0	0	0	0	NaN	NaN	NaN	NaN	NaN	NaN	NaN	NaN	NaN	NaN	NaN	NaN	NaN	NaN	0.075197216	0.099838617	4.967472617	0.260895598	1.811485607	NaN	NaN	NaN	NaN
A13_06	46.6905	-17.0035	09/15/0003 09:47	65	0.25396468	NaN	NaN	NaN	NaN	NaN	NaN	665873.0857	44.40522082	5.465764755	6779.570631	43256.04777	5402.599673	715892.978	582.9640934	NaN	NaN	NaN	0	0	0	0	NaN	NaN	NaN	NaN	NaN	NaN	NaN	NaN	NaN	NaN	NaN	NaN	NaN	NaN	0.075407469	0.09717447	5.121531184	0.267738164	1.825900609	NaN	NaN	NaN	NaN
A13_06	46.6905	-17.0035	09/15/0003 09:47	66	0.249715972	NaN	NaN	NaN	NaN	NaN	NaN	651666.1379	43.07047998	5.465871368	6460.775435	41366.66402	5158.56033	699466.2608	554.3651198	NaN	NaN	NaN	0	0	0	0	NaN	NaN	NaN	NaN	NaN	NaN	NaN	NaN	NaN	NaN	NaN	NaN	NaN	NaN	0.075617724	0.094510323	5.275589751	0.274580731	1.84031561	NaN	NaN	NaN	NaN
A13_06	46.6905	-17.0035	09/15/0003 09:47	67	0.245467264	NaN	NaN	NaN	NaN	NaN	NaN	637459.1901	41.73573914	5.465977978	6141.980239	39477.28027	4914.520987	683039.5436	525.7661462	NaN	NaN	NaN	0	0	0	0	NaN	NaN	NaN	NaN	NaN	NaN	NaN	NaN	NaN	NaN	NaN	NaN	NaN	NaN	0.075827978	0.091846177	5.429648319	0.281423298	1.854730611	NaN	NaN	NaN	NaN
A13_06	46.6905	-17.0035	09/15/0003 09:47	68	0.241218556	NaN	NaN	NaN	NaN	NaN	NaN	623252.2422	40.4009983	5.466084591	5823.185043	37587.89653	4670.481644	666612.8264	497.1671726	NaN	NaN	NaN	0	0	0	0	NaN	NaN	NaN	NaN	NaN	NaN	NaN	NaN	NaN	NaN	NaN	NaN	NaN	NaN	0.076038232	0.08918203	5.583706887	0.288265865	1.869145612	NaN	NaN	NaN	NaN
A13_06	46.6905	-17.0035	09/15/0003 09:47	69	0.236969849	NaN	NaN	NaN	NaN	NaN	NaN	609045.2944	39.06625746	5.466191201	5504.389848	35698.51278	4426.442301	650186.1092	468.568199	NaN	NaN	NaN	0	0	0	0	NaN	NaN	NaN	NaN	NaN	NaN	NaN	NaN	NaN	NaN	NaN	NaN	NaN	NaN	0.076248486	0.086517883	5.737765454	0.295108431	1.883560613	NaN	NaN	NaN	NaN
A13_06	46.6905	-17.0035	09/15/0003 09:47	70	0.232721141	NaN	NaN	NaN	NaN	NaN	NaN	594838.3466	37.73151661	5.466297815	5185.594652	33809.12903	4182.402957	633759.392	439.9692253	NaN	NaN	NaN	0	0	0	0	NaN	NaN	NaN	NaN	NaN	NaN	NaN	NaN	NaN	NaN	NaN	NaN	NaN	NaN	0.07645874	0.083853737	5.891824021	0.301950998	1.897975615	NaN	NaN	NaN	NaN
A13_06	46.6905	-17.0035	09/15/0003 09:47	71	0.228472433	NaN	NaN	NaN	NaN	NaN	NaN	580716.3801	36.43751504	5.459411829	4870.651904	31925.5299	3939.470365	617427.0652	411.5216662	NaN	NaN	NaN	0	0	0	0	NaN	NaN	NaN	NaN	NaN	NaN	NaN	NaN	NaN	NaN	NaN	NaN	NaN	NaN	0.075930817	0.08118959	6.050732407	0.309001456	1.915263392	NaN	NaN	NaN	NaN
A13_06	46.6905	-17.0035	09/15/0003 09:47	72	0.224223725	NaN	NaN	NaN	NaN	NaN	NaN	566935.1375	35.31021109	5.422577139	4571.235815	30066.41357	3700.965339	601474.7772	383.786003	NaN	NaN	NaN	0	0	0	0	NaN	NaN	NaN	NaN	NaN	NaN	NaN	NaN	NaN	NaN	NaN	NaN	NaN	NaN	0.072090148	0.078525443	6.229172598	0.316890429	1.944160026	NaN	NaN	NaN	NaN
A13_06	46.6905	-17.0035	09/15/0003 09:47	73	0.219975017	NaN	NaN	NaN	NaN	NaN	NaN	553153.895	34.18290714	5.385742447	4271.819726	28207.29724	3462.460313	585522.4891	356.0503397	NaN	NaN	NaN	0	0	0	0	NaN	NaN	NaN	NaN	NaN	NaN	NaN	NaN	NaN	NaN	NaN	NaN	NaN	NaN	0.068249478	0.075861297	6.407612789	0.324779403	1.973056661	NaN	NaN	NaN	NaN
A13_06	46.6905	-17.0035	09/15/0003 09:47	74	0.21572631	NaN	NaN	NaN	NaN	NaN	NaN	539372.6524	33.05560319	5.348907757	3972.403636	26348.18091	3223.955287	569570.2011	328.3146765	NaN	NaN	NaN	0	0	0	0	NaN	NaN	NaN	NaN	NaN	NaN	NaN	NaN	NaN	NaN	NaN	NaN	NaN	NaN	0.064408809	0.07319715	6.586052981	0.332668376	2.001953296	NaN	NaN	NaN	NaN
A13_06	46.6905	-17.0035	09/15/0003 09:47	75	0.211477602	NaN	NaN	NaN	NaN	NaN	NaN	525591.4098	31.92829924	5.312073064	3672.987547	24489.06457	2985.450261	553617.913	300.5790132	NaN	NaN	NaN	0	0	0	0	NaN	NaN	NaN	NaN	NaN	NaN	NaN	NaN	NaN	NaN	NaN	NaN	NaN	NaN	0.060568139	0.070533003	6.764493173	0.34055735	2.03084993	NaN	NaN	NaN	NaN
A13_06	46.6905	-17.0035	09/15/0003 09:47	76	0.207228894	NaN	NaN	NaN	NaN	NaN	NaN	514650.4501	30.89489247	5.270679683	3455.098233	22991.52474	2811.374568	541037.0936	280.8222711	NaN	NaN	NaN	0	0	0	0	NaN	NaN	NaN	NaN	NaN	NaN	NaN	NaN	NaN	NaN	NaN	NaN	NaN	NaN	0.057130738	0.067868856	6.944660228	0.402880409	1.662243001	NaN	NaN	NaN	NaN
A13_06	46.6905	-17.0035	09/15/0003 09:47	77	0.202980186	NaN	NaN	NaN	NaN	NaN	NaN	507818.1533	29.91954364	5.183872495	3309.356053	21898.12445	2703.092129	532971.8975	270.7763956	NaN	NaN	NaN	0	0	0	0	NaN	NaN	NaN	NaN	NaN	NaN	NaN	NaN	NaN	NaN	NaN	NaN	NaN	NaN	0.05413806	0.06520471	7.041409341	0.408713871	1.688104781	NaN	NaN	NaN	NaN
A13_06	46.6905	-17.0035	09/15/0003 09:47	78	0.198731478	NaN	NaN	NaN	NaN	NaN	NaN	500985.8564	28.94419481	5.097065308	3163.613873	20804.72417	2594.80969	524906.7015	260.7305201	NaN	NaN	NaN	0	0	0	0	NaN	NaN	NaN	NaN	NaN	NaN	NaN	NaN	NaN	NaN	NaN	NaN	NaN	NaN	0.051145382	0.062540563	7.138158454	0.414547333	1.713966561	NaN	NaN	NaN	NaN
A13_06	46.6905	-17.0035	09/15/0003 09:47	79	0.194482771	NaN	NaN	NaN	NaN	NaN	NaN	494153.5596	27.96884598	5.010258121	3017.871693	19711.32388	2486.527251	516841.5054	250.6846447	NaN	NaN	NaN	0	0	0	0	NaN	NaN	NaN	NaN	NaN	NaN	NaN	NaN	NaN	NaN	NaN	NaN	NaN	NaN	0.048152705	0.059876417	7.234907568	0.420380796	1.739828341	NaN	NaN	NaN	NaN
A13_06	46.6905	-17.0035	09/15/0003 09:47	80	0.190234063	NaN	NaN	NaN	NaN	NaN	NaN	487321.2627	26.99349716	4.923450934	2872.129513	18617.92359	2378.244812	508776.3094	240.6387692	NaN	NaN	NaN	0	0	0	0	NaN	NaN	NaN	NaN	NaN	NaN	NaN	NaN	NaN	NaN	NaN	NaN	NaN	NaN	0.045160027	0.05721227	7.331656681	0.426214258	1.76569012	NaN	NaN	NaN	NaN
A13_06	46.6905	-17.0035	09/15/0003 09:47	81	0.185985355	NaN	NaN	NaN	NaN	NaN	NaN	480488.9659	26.01814832	4.836643746	2726.387333	17524.52331	2269.962373	500711.1133	230.5928937	NaN	NaN	NaN	0	0	0	0	NaN	NaN	NaN	NaN	NaN	NaN	NaN	NaN	NaN	NaN	NaN	NaN	NaN	NaN	0.042167349	0.054548123	7.428405794	0.43204772	1.791551901	NaN	NaN	NaN	NaN
A13_06	46.6905	-17.0035	09/15/0003 09:47	82	0.181736647	NaN	NaN	NaN	NaN	NaN	NaN	473656.669	25.0427995	4.749836559	2580.645152	16431.12302	2161.679934	492645.9173	220.5470183	NaN	NaN	NaN	0	0	0	0	NaN	NaN	NaN	NaN	NaN	NaN	NaN	NaN	NaN	NaN	NaN	NaN	NaN	NaN	0.039174672	0.051883977	7.525154907	0.437881183	1.81741368	NaN	NaN	NaN	NaN
A13_06	46.6905	-17.0035	09/15/0003 09:47	83	0.177487939	NaN	NaN	NaN	NaN	NaN	NaN	466824.3721	24.06745067	4.663029372	2434.902972	15337.72274	2053.397495	484580.7213	210.5011428	NaN	NaN	NaN	0	0	0	0	NaN	NaN	NaN	NaN	NaN	NaN	NaN	NaN	NaN	NaN	NaN	NaN	NaN	NaN	0.036181994	0.04921983	7.621904021	0.443714645	1.84327546	NaN	NaN	NaN	NaN
A13_06	46.6905	-17.0035	09/15/0003 09:47	84	0.173239232	NaN	NaN	NaN	NaN	NaN	NaN	459992.0753	23.09210184	4.576222185	2289.160792	14244.32245	1945.115056	476515.5252	200.4552674	NaN	NaN	NaN	0	0	0	0	NaN	NaN	NaN	NaN	NaN	NaN	NaN	NaN	NaN	NaN	NaN	NaN	NaN	NaN	0.033189317	0.046555683	7.718653134	0.449548107	1.86913724	NaN	NaN	NaN	NaN
A13_06	46.6905	-17.0035	09/15/0003 09:47	85	0.168990524	NaN	NaN	NaN	NaN	NaN	NaN	453159.7784	22.11675302	4.489414997	2143.418612	13150.92216	1836.832617	468450.3292	190.4093919	NaN	NaN	NaN	0	0	0	0	NaN	NaN	NaN	NaN	NaN	NaN	NaN	NaN	NaN	NaN	NaN	NaN	NaN	NaN	0.030196639	0.043891537	7.815402247	0.455381569	1.89499902	NaN	NaN	NaN	NaN
A13_06	46.6905	-17.0035	09/15/0003 09:47	86	0.164741816	NaN	NaN	NaN	NaN	NaN	NaN	446327.4816	21.14140419	4.40260781	1997.676432	12057.52188	1728.550178	460385.1331	180.3635164	NaN	NaN	NaN	0	0	0	0	NaN	NaN	NaN	NaN	NaN	NaN	NaN	NaN	NaN	NaN	NaN	NaN	NaN	NaN	0.027203961	0.04122739	7.91215136	0.461215031	1.9208608	NaN	NaN	NaN	NaN
A13_06	46.6905	-17.0035	09/15/0003 09:47	87	0.160493108	NaN	NaN	NaN	NaN	NaN	NaN	439495.1847	20.16605536	4.315800623	1851.934252	10964.12159	1620.267739	452319.9371	170.3176409	NaN	NaN	NaN	0	0	0	0	NaN	NaN	NaN	NaN	NaN	NaN	NaN	NaN	NaN	NaN	NaN	NaN	NaN	NaN	0.024211284	0.038563243	8.008900474	0.467048493	1.94672258	NaN	NaN	NaN	NaN
A13_06	46.6905	-17.0035	09/15/0003 09:47	88	0.1562444	NaN	NaN	NaN	NaN	NaN	NaN	432662.8878	19.19070653	4.228993436	1706.192072	9870.721307	1511.9853	444254.741	160.2717655	NaN	NaN	NaN	0	0	0	0	NaN	NaN	NaN	NaN	NaN	NaN	NaN	NaN	NaN	NaN	NaN	NaN	NaN	NaN	0.021218607	0.035899097	8.105649587	0.472881955	1.97258436	NaN	NaN	NaN	NaN
A13_06	46.6905	-17.0035	09/15/0003 09:47	89	0.151995692	NaN	NaN	NaN	NaN	NaN	NaN	425830.591	18.2153577	4.142186249	1560.449892	8777.321022	1403.702861	436189.545	150.22589	NaN	NaN	NaN	0	0	0	0	NaN	NaN	NaN	NaN	NaN	NaN	NaN	NaN	NaN	NaN	NaN	NaN	NaN	NaN	0.018225929	0.03323495	8.2023987	0.478715418	1.99844614	NaN	NaN	NaN	NaN
A13_06	46.6905	-17.0035	09/15/0003 09:47	90	0.147746985	NaN	NaN	NaN	NaN	NaN	NaN	418998.2941	17.24000888	4.055379061	1414.707712	7683.920733	1295.420422	428124.3489	140.1800146	NaN	NaN	NaN	0	0	0	0	NaN	NaN	NaN	NaN	NaN	NaN	NaN	NaN	NaN	NaN	NaN	NaN	NaN	NaN	0.015233251	0.030570803	8.299147813	0.48454888	2.02430792	NaN	NaN	NaN	NaN
A13_06	46.6905	-17.0035	09/15/0003 09:47	91	0.143498277	NaN	NaN	NaN	NaN	NaN	NaN	412812.5534	16.30053119	3.968571874	1283.974069	6756.360199	1199.380169	420868.3009	132.1599433	NaN	NaN	NaN	0	0	0	0	NaN	NaN	NaN	NaN	NaN	NaN	NaN	NaN	NaN	NaN	NaN	NaN	NaN	NaN	0.012277158	0.02798082	8.387815766	0.489746885	2.049206072	NaN	NaN	NaN	NaN
A13_06	46.6905	-17.0035	09/15/0003 09:47	92	0.154619991	NaN	NaN	NaN	NaN	NaN	NaN	407294.314	15.53323258	3.82172706	1207.289792	6228.698228	1143.848273	414757.134	128.4446192	NaN	NaN	NaN	0	0	0	0	NaN	NaN	NaN	NaN	NaN	NaN	NaN	NaN	NaN	NaN	NaN	NaN	NaN	NaN	0.011620308	0.027154292	8.42869479	0.492508468	2.073030815	NaN	NaN	NaN	NaN
A13_06	46.6905	-17.0035	09/15/0003 09:47	93	0.149979066	NaN	NaN	NaN	NaN	NaN	NaN	401613.7994	14.79024721	3.654374853	1138.846619	5738.472316	1092.75887	408511.681	124.9493231	NaN	NaN	NaN	0	0	0	0	NaN	NaN	NaN	NaN	NaN	NaN	NaN	NaN	NaN	NaN	NaN	NaN	NaN	NaN	0.011527116	0.02674926	8.460374192	0.494891095	2.096952152	NaN	NaN	NaN	NaN
A13_06	46.6905	-17.0035	09/15/0003 09:47	94	0.145338141	NaN	NaN	NaN	NaN	NaN	NaN	395933.2847	14.04726185	3.487022648	1070.403446	5248.2464	1041.669467	402266.2279	121.454027	NaN	NaN	NaN	0	0	0	0	NaN	NaN	NaN	NaN	NaN	NaN	NaN	NaN	NaN	NaN	NaN	NaN	NaN	NaN	0.011433924	0.026344227	8.492053594	0.49727372	2.120873489	NaN	NaN	NaN	NaN
A13_06	46.6905	-17.0035	09/15/0003 09:47	95	0.140697216	NaN	NaN	NaN	NaN	NaN	NaN	390252.7701	13.30427648	3.319670441	1001.960272	4758.020485	990.5800636	396020.7749	117.9587309	NaN	NaN	NaN	0	0	0	0	NaN	NaN	NaN	NaN	NaN	NaN	NaN	NaN	NaN	NaN	NaN	NaN	NaN	NaN	0.011340731	0.025939195	8.523732995	0.499656346	2.144794827	NaN	NaN	NaN	NaN
A13_06	46.6905	-17.0035	09/15/0003 09:47	96	0.136056292	NaN	NaN	NaN	NaN	NaN	NaN	384572.2554	12.56129112	3.152318237	933.5170991	4267.794571	939.4906609	389775.3219	114.4634349	NaN	NaN	NaN	0	0	0	0	NaN	NaN	NaN	NaN	NaN	NaN	NaN	NaN	NaN	NaN	NaN	NaN	NaN	NaN	0.011247538	0.025534162	8.555412397	0.502038972	2.168716163	NaN	NaN	NaN	NaN
A13_06	46.6905	-17.0035	09/15/0003 09:47	97	0.131415367	NaN	NaN	NaN	NaN	NaN	NaN	378891.7407	11.81830575	2.98496603	865.0739256	3777.568657	888.4012577	383529.8689	110.9681388	NaN	NaN	NaN	0	0	0	0	NaN	NaN	NaN	NaN	NaN	NaN	NaN	NaN	NaN	NaN	NaN	NaN	NaN	NaN	0.011154346	0.02512913	8.587091799	0.504421598	2.192637501	NaN	NaN	NaN	NaN
A13_06	46.6905	-17.0035	09/15/0003 09:47	98	0.126774442	NaN	NaN	NaN	NaN	NaN	NaN	373211.2261	11.07532038	2.817613823	796.6307526	3287.342743	837.3118545	377284.4158	107.4728427	NaN	NaN	NaN	0	0	0	0	NaN	NaN	NaN	NaN	NaN	NaN	NaN	NaN	NaN	NaN	NaN	NaN	NaN	NaN	0.011061153	0.024724097	8.6187712	0.506804224	2.216558838	NaN	NaN	NaN	NaN
A13_06	46.6905	-17.0035	09/15/0003 09:47	99	0.122133517	NaN	NaN	NaN	NaN	NaN	NaN	367530.7115	10.33233502	2.650261618	728.1875792	2797.116829	786.2224513	371038.9628	103.9775467	NaN	NaN	NaN	0	0	0	0	NaN	NaN	NaN	NaN	NaN	NaN	NaN	NaN	NaN	NaN	NaN	NaN	NaN	NaN	0.010967961	0.024319065	8.650450602	0.50918685	2.240480175	NaN	NaN	NaN	NaN
A13_06	46.6905	-17.0035	09/15/0003 09:47	100	0.117492592	NaN	NaN	NaN	NaN	NaN	NaN	361850.1968	9.589349649	2.482909412	659.7444061	2306.890916	735.1330484	364793.5097	100.4822506	NaN	NaN	NaN	0	0	0	0	NaN	NaN	NaN	NaN	NaN	NaN	NaN	NaN	NaN	NaN	NaN	NaN	NaN	NaN	0.010874768	0.023914032	8.682130003	0.511569475	2.264401512	NaN	NaN	NaN	NaN
A13_06	46.6905	-17.0035	09/15/0003 09:47	101	0.112851667	NaN	NaN	NaN	NaN	NaN	NaN	356860.3321	9.237607614	2.349825527	629.3269632	2124.886229	703.3386018	359598.3862	96.82066826	NaN	NaN	NaN	0	0	0	0	NaN	NaN	NaN	NaN	NaN	NaN	NaN	NaN	NaN	NaN	NaN	NaN	NaN	NaN	0.010802519	0.023611707	8.713809404	0.513952102	2.288322849	NaN	NaN	NaN	NaN
A13_06	46.6905	-17.0035	09/15/0003 09:47	102	0.108210743	NaN	NaN	NaN	NaN	NaN	NaN	352073.2444	8.994549049	2.232339205	609.7645637	2025.424534	676.9501194	354692.0404	93.17154126	NaN	NaN	NaN	0	0	0	0	NaN	NaN	NaN	NaN	NaN	NaN	NaN	NaN	NaN	NaN	NaN	NaN	NaN	NaN	0.010739533	0.023353765	8.745488811	0.516334727	2.312244186	NaN	NaN	NaN	NaN
A13_06	46.6905	-17.0035	09/15/0003 09:47	103	0.103569818	NaN	NaN	NaN	NaN	NaN	NaN	347286.1566	8.751490484	2.114852884	590.2021641	1925.962838	650.561637	349785.6946	89.52241425	NaN	NaN	NaN	0	0	0	0	NaN	NaN	NaN	NaN	NaN	NaN	NaN	NaN	NaN	NaN	NaN	NaN	NaN	NaN	0.010676545	0.023095824	8.777168212	0.518717353	2.336165523	NaN	NaN	NaN	NaN
A13_06	46.6905	-17.0035	09/15/0003 09:47	104	0.098928893	NaN	NaN	NaN	NaN	NaN	NaN	342499.0689	8.50843192	1.997366563	570.6397645	1826.501142	624.1731546	344879.3489	85.87328725	NaN	NaN	NaN	0	0	0	0	NaN	NaN	NaN	NaN	NaN	NaN	NaN	NaN	NaN	NaN	NaN	NaN	NaN	NaN	0.010613558	0.022837882	8.808847613	0.521099979	2.36008686	NaN	NaN	NaN	NaN
A13_06	46.6905	-17.0035	09/15/0003 09:47	105	0.094287968	NaN	NaN	NaN	NaN	NaN	NaN	337711.9811	8.265373353	1.879880241	551.0773648	1727.039446	597.7846722	339973.0031	82.2241603	NaN	NaN	NaN	0	0	0	0	NaN	NaN	NaN	NaN	NaN	NaN	NaN	NaN	NaN	NaN	NaN	NaN	NaN	NaN	0.010550571	0.022579941	8.840527015	0.523482605	2.384008197	NaN	NaN	NaN	NaN
A13_06	46.6905	-17.0035	09/15/0003 09:47	106	0.089647043	NaN	NaN	NaN	NaN	NaN	NaN	332924.8934	8.022314788	1.76239392	531.5149652	1627.57775	571.3961897	335066.6573	78.5750333	NaN	NaN	NaN	0	0	0	0	NaN	NaN	NaN	NaN	NaN	NaN	NaN	NaN	NaN	NaN	NaN	NaN	NaN	NaN	0.010487584	0.022322	8.872206416	0.525865231	2.407929535	NaN	NaN	NaN	NaN
A13_06	46.6905	-17.0035	09/15/0003 09:47	107	0.085006118	NaN	NaN	NaN	NaN	NaN	NaN	328137.8056	7.779256223	1.644907598	511.9525656	1528.116054	545.0077073	330160.3115	74.9259063	NaN	NaN	NaN	0	0	0	0	NaN	NaN	NaN	NaN	NaN	NaN	NaN	NaN	NaN	NaN	NaN	NaN	NaN	NaN	0.010424597	0.022064059	8.903885817	0.528247857	2.431850871	NaN	NaN	NaN	NaN
A13_06	46.6905	-17.0035	09/15/0003 09:47	108	0.080365194	NaN	NaN	NaN	NaN	NaN	NaN	323350.7178	7.536197657	1.527421277	492.390166	1428.654359	518.6192249	325253.9657	71.27677928	NaN	NaN	NaN	0	0	0	0	NaN	NaN	NaN	NaN	NaN	NaN	NaN	NaN	NaN	NaN	NaN	NaN	NaN	NaN	0.010361609	0.021806117	8.935565218	0.530630482	2.455772208	NaN	NaN	NaN	NaN
A13_06	46.6905	-17.0035	09/15/0003 09:47	109	0.075724269	NaN	NaN	NaN	NaN	NaN	NaN	318563.6301	7.293139092	1.409934955	472.8277664	1329.192662	492.2307425	320347.6199	67.62765229	NaN	NaN	NaN	0	0	0	0	NaN	NaN	NaN	NaN	NaN	NaN	NaN	NaN	NaN	NaN	NaN	NaN	NaN	NaN	0.010298622	0.021548176	8.96724462	0.533013108	2.479693546	NaN	NaN	NaN	NaN
A13_06	46.6905	-17.0035	09/15/0003 09:47	110	0.071083344	NaN	NaN	NaN	NaN	NaN	NaN	313776.5423	7.050080527	1.292448634	453.2653667	1229.730966	465.8422601	315441.2741	63.97852529	NaN	NaN	NaN	0	0	0	0	NaN	NaN	NaN	NaN	NaN	NaN	NaN	NaN	NaN	NaN	NaN	NaN	NaN	NaN	0.010235635	0.021290235	8.998924021	0.535395734	2.503614883	NaN	NaN	NaN	NaN
A13_06	46.6905	-17.0035	09/15/0003 09:47	111	0.066442419	NaN	NaN	NaN	NaN	NaN	NaN	308989.4546	6.807021961	1.174962312	433.7029671	1130.269271	439.4537777	310534.9283	60.32939829	NaN	NaN	NaN	0	0	0	0	NaN	NaN	NaN	NaN	NaN	NaN	NaN	NaN	NaN	NaN	NaN	NaN	NaN	NaN	0.010172648	0.021032293	9.030603427	0.53777836	2.52753622	NaN	NaN	NaN	NaN
A13_06	46.6905	-17.0035	09/15/0003 09:47	112	0.061801494	NaN	NaN	NaN	NaN	NaN	NaN	304202.3668	6.563963396	1.057475991	414.1405675	1030.807575	413.0652953	305628.5826	56.68027129	NaN	NaN	NaN	0	0	0	0	NaN	NaN	NaN	NaN	NaN	NaN	NaN	NaN	NaN	NaN	NaN	NaN	NaN	NaN	0.01010966	0.020774352	9.062282829	0.540160986	2.551457557	NaN	NaN	NaN	NaN
A13_06	46.6905	-17.0035	09/15/0003 09:47	113	0.057160569	NaN	NaN	NaN	NaN	NaN	NaN	299415.2791	6.320904831	0.93998967	394.5781679	931.3458786	386.6768128	300722.2368	53.0311443	NaN	NaN	NaN	0	0	0	0	NaN	NaN	NaN	NaN	NaN	NaN	NaN	NaN	NaN	NaN	NaN	NaN	NaN	NaN	0.010046673	0.02051641	9.09396223	0.542543612	2.575378894	NaN	NaN	NaN	NaN
A13_06	46.6905	-17.0035	09/15/0003 09:47	114	0.052519645	NaN	NaN	NaN	NaN	NaN	NaN	294628.1913	6.077846265	0.822503348	375.0157683	831.8841829	360.2883304	295815.891	49.3820173	NaN	NaN	NaN	0	0	0	0	NaN	NaN	NaN	NaN	NaN	NaN	NaN	NaN	NaN	NaN	NaN	NaN	NaN	NaN	0.009983686	0.020258469	9.125641631	0.544926238	2.599300231	NaN	NaN	NaN	NaN
A13_06	46.6905	-17.0035	09/15/0003 09:47	115	0.04787872	NaN	NaN	NaN	NaN	NaN	NaN	289841.1035	5.8347877	0.705017027	355.4533686	732.422487	333.899848	290909.5452	45.7328903	NaN	NaN	NaN	0	0	0	0	NaN	NaN	NaN	NaN	NaN	NaN	NaN	NaN	NaN	NaN	NaN	NaN	NaN	NaN	0.0099207	0.020000528	9.157321033	0.547308864	2.623221568	NaN	NaN	NaN	NaN
A13_06	46.6905	-17.0035	09/15/0003 09:47	116	0.043237795	NaN	NaN	NaN	NaN	NaN	NaN	285054.0158	5.591729135	0.587530705	335.890969	632.9607912	307.5113656	286003.1994	42.0837633	NaN	NaN	NaN	0	0	0	0	NaN	NaN	NaN	NaN	NaN	NaN	NaN	NaN	NaN	NaN	NaN	NaN	NaN	NaN	0.009857712	0.019742587	9.189000434	0.549691489	2.647142905	NaN	NaN	NaN	NaN
A13_06	46.6905	-17.0035	09/15/0003 09:47	117	0.03859687	NaN	NaN	NaN	NaN	NaN	NaN	280266.928	5.348670569	0.470044384	316.3285694	533.4990952	281.1228832	281096.8536	38.43463631	NaN	NaN	NaN	0	0	0	0	NaN	NaN	NaN	NaN	NaN	NaN	NaN	NaN	NaN	NaN	NaN	NaN	NaN	NaN	0.009794725	0.019484645	9.220679835	0.552074115	2.671064242	NaN	NaN	NaN	NaN
A13_06	46.6905	-17.0035	09/15/0003 09:47	118	0.033955945	NaN	NaN	NaN	NaN	NaN	NaN	275479.8403	5.105612004	0.352558062	296.7661698	434.0373994	254.7344007	276190.5078	34.7855093	NaN	NaN	NaN	0	0	0	0	NaN	NaN	NaN	NaN	NaN	NaN	NaN	NaN	NaN	NaN	NaN	NaN	NaN	NaN	0.009731738	0.019226704	9.252359237	0.554456741	2.69498558	NaN	NaN	NaN	NaN
A13_06	46.6905	-17.0035	09/15/0003 09:47	119	0.02931502	NaN	NaN	NaN	NaN	NaN	NaN	270692.7525	4.862553439	0.235071741	277.2037701	334.5757034	228.3459184	271284.162	31.13638231	NaN	NaN	NaN	0	0	0	0	NaN	NaN	NaN	NaN	NaN	NaN	NaN	NaN	NaN	NaN	NaN	NaN	NaN	NaN	0.009668751	0.018968762	9.284038638	0.556839367	2.718906916	NaN	NaN	NaN	NaN
A13_06	46.6905	-17.0035	09/15/0003 09:47	120	0.024674096	NaN	NaN	NaN	NaN	NaN	NaN	266516.2226	4.6432021	0.117585419	261.0403755	259.911825	206.5826619	267012.6783	28.31021424	NaN	NaN	NaN	0	0	0	0	NaN	NaN	NaN	NaN	NaN	NaN	NaN	NaN	NaN	NaN	NaN	NaN	NaN	NaN	0.009607107	0.018763578	9.312932698	0.55904703	2.74152975	NaN	NaN	NaN	NaN
A13_06	46.6905	-17.0035	09/15/0003 09:47	121	0.020033171	NaN	NaN	NaN	NaN	NaN	NaN	263761.6247	4.48185602	9.91E-05	253.4446857	247.728151	196.3450446	264236.7213	27.468456	NaN	NaN	NaN	0	0	0	0	NaN	NaN	NaN	NaN	NaN	NaN	NaN	NaN	NaN	NaN	NaN	NaN	NaN	NaN	0.009556646	0.018689485	9.333311457	0.560666957	2.759017429	NaN	NaN	NaN	NaN
A13_06	46.6905	-17.0035	09/15/0003 09:47	122	NaN	NaN	NaN	NaN	NaN	NaN	NaN	264260.3731	4.397174187	0	251.2547766	243.4448837	193.0965302	264761.16	27.28933111	NaN	NaN	NaN	0	0	0	0	NaN	NaN	NaN	NaN	NaN	NaN	NaN	NaN	NaN	NaN	NaN	NaN	NaN	NaN	0.009542446	0.018615392	9.345676195	0.56160813	2.768510977	NaN	NaN	NaN	NaN
A13_06	46.6905	-17.0035	09/15/0003 09:47	123	NaN	NaN	NaN	NaN	NaN	NaN	NaN	264813.419	4.31330058	0	249.082857	239.2390736	189.8997189	265307.6838	27.11143255	NaN	NaN	NaN	0	0	0	0	NaN	NaN	NaN	NaN	NaN	NaN	NaN	NaN	NaN	NaN	NaN	NaN	NaN	NaN	0.009528246	0.018541299	9.358040928	0.562549303	2.778004525	NaN	NaN	NaN	NaN
A13_06	46.6905	-17.0035	09/15/0003 09:47	124	NaN	NaN	NaN	NaN	NaN	NaN	NaN	265366.4649	4.229426972	0	246.9109372	235.0332633	186.7029075	265854.2076	26.93353398	NaN	NaN	NaN	0	0	0	0	NaN	NaN	NaN	NaN	NaN	NaN	NaN	NaN	NaN	NaN	NaN	NaN	NaN	NaN	0.009514047	0.018467205	9.370405667	0.563490475	2.787498073	NaN	NaN	NaN	NaN
A13_06	46.6905	-17.0035	09/15/0003 09:47	125	NaN	NaN	NaN	NaN	NaN	NaN	NaN	265919.5107	4.145553364	0	244.7390175	230.8274531	183.5060961	266400.7314	26.75563542	NaN	NaN	NaN	0	0	0	0	NaN	NaN	NaN	NaN	NaN	NaN	NaN	NaN	NaN	NaN	NaN	NaN	NaN	NaN	0.009499846	0.018393112	9.3827704	0.564431648	2.79699162	NaN	NaN	NaN	NaN
A13_06	46.6905	-17.0035	09/15/0003 09:47	126	NaN	NaN	NaN	NaN	NaN	NaN	NaN	266472.5566	4.061679756	0	242.5670978	226.6216428	180.3092848	266947.2552	26.57773686	NaN	NaN	NaN	0	0	0	0	NaN	NaN	NaN	NaN	NaN	NaN	NaN	NaN	NaN	NaN	NaN	NaN	NaN	NaN	0.009485647	0.018319018	9.395135139	0.56537282	2.806485168	NaN	NaN	NaN	NaN
A13_06	46.6905	-17.0035	09/15/0003 09:47	127	NaN	NaN	NaN	NaN	NaN	NaN	NaN	267025.6025	3.977806148	0	240.3951781	222.4158327	177.1124735	267493.7789	26.39983829	NaN	NaN	NaN	0	0	0	0	NaN	NaN	NaN	NaN	NaN	NaN	NaN	NaN	NaN	NaN	NaN	NaN	NaN	NaN	0.009471447	0.018244925	9.407499877	0.566313993	2.815978716	NaN	NaN	NaN	NaN
A13_06	46.6905	-17.0035	09/15/0003 09:47	128	NaN	NaN	NaN	NaN	NaN	NaN	NaN	267578.6483	3.89393254	0	238.2232584	218.2100224	173.9156621	268040.3027	26.22193972	NaN	NaN	NaN	0	0	0	0	NaN	NaN	NaN	NaN	NaN	NaN	NaN	NaN	NaN	NaN	NaN	NaN	NaN	NaN	0.009457247	0.018170831	9.41986461	0.567255166	2.825472263	NaN	NaN	NaN	NaN
A13_06	46.6905	-17.0035	09/15/0003 09:47	129	NaN	NaN	NaN	NaN	NaN	NaN	NaN	268131.6942	3.810058933	0	236.0513387	214.0042123	170.7188507	268586.8265	26.04404116	NaN	NaN	NaN	0	0	0	0	NaN	NaN	NaN	NaN	NaN	NaN	NaN	NaN	NaN	NaN	NaN	NaN	NaN	NaN	0.009443047	0.018096738	9.432229349	0.568196338	2.834965811	NaN	NaN	NaN	NaN
A13_06	46.6905	-17.0035	09/15/0003 09:47	130	NaN	NaN	NaN	NaN	NaN	NaN	NaN	268684.7401	3.726185325	0	233.879419	209.798402	167.5220394	269133.3503	25.8661426	NaN	NaN	NaN	0	0	0	0	NaN	NaN	NaN	NaN	NaN	NaN	NaN	NaN	NaN	NaN	NaN	NaN	NaN	NaN	0.009428848	0.018022645	9.444594082	0.56913751	2.844459359	NaN	NaN	NaN	NaN
A13_06	46.6905	-17.0035	09/15/0003 09:47	131	NaN	NaN	NaN	NaN	NaN	NaN	NaN	269237.7859	3.642311717	0	231.7074993	205.5925919	164.325228	269679.8741	25.68824403	NaN	NaN	NaN	0	0	0	0	NaN	NaN	NaN	NaN	NaN	NaN	NaN	NaN	NaN	NaN	NaN	NaN	NaN	NaN	0.009414647	0.017948552	9.456958821	0.570078683	2.853952907	NaN	NaN	NaN	NaN
A13_06	46.6905	-17.0035	09/15/0003 09:47	132	NaN	NaN	NaN	NaN	NaN	NaN	NaN	269790.8318	3.558438109	0	229.5355797	201.3867816	161.1284167	270226.3979	25.51034547	NaN	NaN	NaN	0	0	0	0	NaN	NaN	NaN	NaN	NaN	NaN	NaN	NaN	NaN	NaN	NaN	NaN	NaN	NaN	0.009400448	0.017874458	9.469323559	0.571019856	2.863446455	NaN	NaN	NaN	NaN
A13_06	46.6905	-17.0035	09/15/0003 09:47	133	NaN	NaN	NaN	NaN	NaN	NaN	NaN	270343.8777	3.474564501	0	227.3636599	197.1809714	157.9316054	270772.9217	25.3324469	NaN	NaN	NaN	0	0	0	0	NaN	NaN	NaN	NaN	NaN	NaN	NaN	NaN	NaN	NaN	NaN	NaN	NaN	NaN	0.009386248	0.017800365	9.481688292	0.571961028	2.872940003	NaN	NaN	NaN	NaN
A13_06	46.6905	-17.0035	09/15/0003 09:47	134	NaN	NaN	NaN	NaN	NaN	NaN	NaN	270896.9235	3.390690893	0	225.1917402	192.9751612	154.734794	271319.4454	25.15454834	NaN	NaN	NaN	0	0	0	0	NaN	NaN	NaN	NaN	NaN	NaN	NaN	NaN	NaN	NaN	NaN	NaN	NaN	NaN	0.009372048	0.017726272	9.494053031	0.572902201	2.88243355	NaN	NaN	NaN	NaN
A13_06	46.6905	-17.0035	09/15/0003 09:47	135	NaN	NaN	NaN	NaN	NaN	NaN	NaN	271449.9694	3.306817285	0	223.0198206	188.7693509	151.5379826	271865.9692	24.97664977	NaN	NaN	NaN	0	0	0	0	NaN	NaN	NaN	NaN	NaN	NaN	NaN	NaN	NaN	NaN	NaN	NaN	NaN	NaN	0.009357849	0.017652178	9.506417769	0.573843373	2.891927098	NaN	NaN	NaN	NaN
A13_06	46.6905	-17.0035	09/15/0003 09:47	136	NaN	NaN	NaN	NaN	NaN	NaN	NaN	272003.0152	3.222943677	0	220.8479008	184.5635408	148.3411713	272412.493	24.79875121	NaN	NaN	NaN	0	0	0	0	NaN	NaN	NaN	NaN	NaN	NaN	NaN	NaN	NaN	NaN	NaN	NaN	NaN	NaN	0.009343649	0.017578085	9.518782503	0.574784546	2.901420646	NaN	NaN	NaN	NaN
A13_06	46.6905	-17.0035	09/15/0003 09:47	137	NaN	NaN	NaN	NaN	NaN	NaN	NaN	272556.0611	3.139070069	0	218.6759812	180.3577305	145.14436	272959.0168	24.62085265	NaN	NaN	NaN	0	0	0	0	NaN	NaN	NaN	NaN	NaN	NaN	NaN	NaN	NaN	NaN	NaN	NaN	NaN	NaN	0.009329449	0.017503992	9.531147241	0.575725719	2.910914193	NaN	NaN	NaN	NaN
A13_06	46.6905	-17.0035	09/15/0003 09:47	138	NaN	NaN	NaN	NaN	NaN	NaN	NaN	273109.107	3.055196462	0	216.5040615	176.1519203	141.9475486	273505.5406	24.44295408	NaN	NaN	NaN	0	0	0	0	NaN	NaN	NaN	NaN	NaN	NaN	NaN	NaN	NaN	NaN	NaN	NaN	NaN	NaN	0.009315249	0.017429898	9.543511974	0.576666891	2.920407741	NaN	NaN	NaN	NaN
A13_06	46.6905	-17.0035	09/15/0003 09:47	139	NaN	NaN	NaN	NaN	NaN	NaN	NaN	273662.1529	2.971322854	0	214.3321417	171.9461101	138.7507373	274052.0644	24.26505552	NaN	NaN	NaN	0	0	0	0	NaN	NaN	NaN	NaN	NaN	NaN	NaN	NaN	NaN	NaN	NaN	NaN	NaN	NaN	0.009301049	0.017355805	9.555876713	0.577608064	2.929901289	NaN	NaN	NaN	NaN
A13_06	46.6905	-17.0035	09/15/0003 09:47	140	NaN	NaN	NaN	NaN	NaN	NaN	NaN	274215.1988	2.887449246	0	212.1602221	167.7402999	135.5539259	274598.5882	24.08715695	NaN	NaN	NaN	0	0	0	0	NaN	NaN	NaN	NaN	NaN	NaN	NaN	NaN	NaN	NaN	NaN	NaN	NaN	NaN	0.009286849	0.017281712	9.568241451	0.578549236	2.939394837	NaN	NaN	NaN	NaN
A13_06	46.6905	-17.0035	09/15/0003 09:47	141	NaN	NaN	NaN	NaN	NaN	NaN	NaN	274768.2446	2.803575638	0	209.9883024	163.5344897	132.3571146	275145.1119	23.90925839	NaN	NaN	NaN	0	0	0	0	NaN	NaN	NaN	NaN	NaN	NaN	NaN	NaN	NaN	NaN	NaN	NaN	NaN	NaN	0.00927265	0.017207618	9.580606185	0.579490409	2.948888385	NaN	NaN	NaN	NaN
A13_06	46.6905	-17.0035	09/15/0003 09:47	142	NaN	NaN	NaN	NaN	NaN	NaN	NaN	275321.2905	2.71970203	0	207.8163827	159.3286795	129.1603032	275691.6357	23.73135983	NaN	NaN	NaN	0	0	0	0	NaN	NaN	NaN	NaN	NaN	NaN	NaN	NaN	NaN	NaN	NaN	NaN	NaN	NaN	0.00925845	0.017133525	9.592970923	0.580431581	2.958381932	NaN	NaN	NaN	NaN
A13_06	46.6905	-17.0035	09/15/0003 09:47	143	NaN	NaN	NaN	NaN	NaN	NaN	NaN	275874.3364	2.635828422	0	205.644463	155.1228692	125.9634919	276238.1595	23.55346126	NaN	NaN	NaN	0	0	0	0	NaN	NaN	NaN	NaN	NaN	NaN	NaN	NaN	NaN	NaN	NaN	NaN	NaN	NaN	0.00924425	0.017059432	9.605335657	0.581372754	2.96787548	NaN	NaN	NaN	NaN
A13_06	46.6905	-17.0035	09/15/0003 09:47	144	NaN	NaN	NaN	NaN	NaN	NaN	NaN	276427.3822	2.551954814	0	203.4725433	150.917059	122.7666805	276784.6833	23.37556269	NaN	NaN	NaN	0	0	0	0	NaN	NaN	NaN	NaN	NaN	NaN	NaN	NaN	NaN	NaN	NaN	NaN	NaN	NaN	0.00923005	0.016985339	9.617700395	0.582313926	2.977369028	NaN	NaN	NaN	NaN
A13_06	46.6905	-17.0035	09/15/0003 09:47	145	NaN	NaN	NaN	NaN	NaN	NaN	NaN	276980.4281	2.468081206	0	201.3006236	146.7112488	119.5698692	277331.2071	23.19766413	NaN	NaN	NaN	0	0	0	0	NaN	NaN	NaN	NaN	NaN	NaN	NaN	NaN	NaN	NaN	NaN	NaN	NaN	NaN	0.00921585	0.016911245	9.630065133	0.583255099	2.986862576	NaN	NaN	NaN	NaN
A13_06	46.6905	-17.0035	09/15/0003 09:47	146	NaN	NaN	NaN	NaN	NaN	NaN	NaN	277533.4739	2.384207598	0	199.1287039	142.5054386	116.3730578	277877.7309	23.01976557	NaN	NaN	NaN	0	0	0	0	NaN	NaN	NaN	NaN	NaN	NaN	NaN	NaN	NaN	NaN	NaN	NaN	NaN	NaN	0.009201651	0.016837152	9.642429867	0.584196271	2.996356123	NaN	NaN	NaN	NaN
A13_06	46.6905	-17.0035	09/15/0003 09:47	147	NaN	NaN	NaN	NaN	NaN	NaN	NaN	278086.5198	2.30033399	0	196.9567842	138.2996284	113.1762465	278424.2546	22.841867	NaN	NaN	NaN	0	0	0	0	NaN	NaN	NaN	NaN	NaN	NaN	NaN	NaN	NaN	NaN	NaN	NaN	NaN	NaN	0.009187451	0.016763058	9.654794605	0.585137444	3.005849671	NaN	NaN	NaN	NaN
A13_06	46.6905	-17.0035	09/15/0003 09:47	148	NaN	NaN	NaN	NaN	NaN	NaN	NaN	278639.5657	2.216460383	0	194.7848645	134.0938182	109.9794352	278970.7784	22.66396843	NaN	NaN	NaN	0	0	0	0	NaN	NaN	NaN	NaN	NaN	NaN	NaN	NaN	NaN	NaN	NaN	NaN	NaN	NaN	0.009173251	0.016688965	9.667159344	0.586078617	3.015343219	NaN	NaN	NaN	NaN
A13_06	46.6905	-17.0035	09/15/0003 09:47	149	NaN	NaN	NaN	NaN	NaN	NaN	NaN	279192.6115	2.132586775	0	192.6129448	129.8880079	106.7826238	279517.3022	22.48606988	NaN	NaN	NaN	0	0	0	0	NaN	NaN	NaN	NaN	NaN	NaN	NaN	NaN	NaN	NaN	NaN	NaN	NaN	NaN	0.009159051	0.016614872	9.679524077	0.587019789	3.024836766	NaN	NaN	NaN	NaN
A13_06	46.6905	-17.0035	09/15/0003 09:47	150	NaN	NaN	NaN	NaN	NaN	NaN	NaN	279745.6574	2.048713167	0	190.4410251	125.6821977	103.5858124	280063.826	22.30817131	NaN	NaN	NaN	0	0	0	0	NaN	NaN	NaN	NaN	NaN	NaN	NaN	NaN	NaN	NaN	NaN	NaN	NaN	NaN	0.009144851	0.016540778	9.691888815	0.587960961	3.034330314	NaN	NaN	NaN	NaN
A13_06	46.6905	-17.0035	09/15/0003 09:47	151	NaN	NaN	NaN	NaN	NaN	NaN	NaN	279902.3513	1.977721749	0	187.8897782	122.864525	101.1708123	280211.176	22.01015581	NaN	NaN	NaN	0	0	0	0	NaN	NaN	NaN	NaN	NaN	NaN	NaN	NaN	NaN	NaN	NaN	NaN	NaN	NaN	0.009130651	0.016466685	9.704253549	0.588902134	3.043823862	NaN	NaN	NaN	NaN
A13_06	46.6905	-17.0035	09/15/0003 09:47	152	NaN	NaN	NaN	NaN	NaN	NaN	NaN	279068.4508	1.934925254	0	185.1852531	120.8095467	99.22842387	279372.1138	21.60040174	NaN	NaN	NaN	0	0	0	0	NaN	NaN	NaN	NaN	NaN	NaN	NaN	NaN	NaN	NaN	NaN	NaN	NaN	NaN	0.009116452	0.01641659	9.716618287	0.589843307	3.05331741	NaN	NaN	NaN	NaN
A13_06	46.6905	-17.0035	09/15/0003 09:47	153	NaN	NaN	NaN	NaN	NaN	NaN	NaN	278142.871	1.894626258	0	182.4820306	118.7717865	97.29805943	278441.9631	21.18357934	NaN	NaN	NaN	0	0	0	0	NaN	NaN	NaN	NaN	NaN	NaN	NaN	NaN	NaN	NaN	NaN	NaN	NaN	NaN	0.009102252	0.016369439	9.728983026	0.59078448	3.062810958	NaN	NaN	NaN	NaN
A13_06	46.6905	-17.0035	09/15/0003 09:47	154	NaN	NaN	NaN	NaN	NaN	NaN	NaN	277217.2911	1.854327262	0	179.778808	116.7340263	95.36769499	277511.8123	20.76675693	NaN	NaN	NaN	0	0	0	0	NaN	NaN	NaN	NaN	NaN	NaN	NaN	NaN	NaN	NaN	NaN	NaN	NaN	NaN	0.009088052	0.016322288	9.741347759	0.591725652	3.072304506	NaN	NaN	NaN	NaN
A13_06	46.6905	-17.0035	09/15/0003 09:47	155	NaN	NaN	NaN	NaN	NaN	NaN	NaN	276291.7113	1.814028265	0	177.0755854	114.696266	93.4373305	276581.6615	20.34993454	NaN	NaN	NaN	0	0	0	0	NaN	NaN	NaN	NaN	NaN	NaN	NaN	NaN	NaN	NaN	NaN	NaN	NaN	NaN	0.009073852	0.016275137	9.753712497	0.592666824	3.081798053	NaN	NaN	NaN	NaN
A13_06	46.6905	-17.0035	09/15/0003 09:47	156	NaN	NaN	NaN	NaN	NaN	NaN	NaN	275366.1315	1.773729269	0	174.3723629	112.6585058	91.50696606	275651.5107	19.93311214	NaN	NaN	NaN	0	0	0	0	NaN	NaN	NaN	NaN	NaN	NaN	NaN	NaN	NaN	NaN	NaN	NaN	NaN	NaN	0.009059652	0.016227985	9.766077236	0.593607997	3.091291601	NaN	NaN	NaN	NaN
A13_06	46.6905	-17.0035	09/15/0003 09:47	157	NaN	NaN	NaN	NaN	NaN	NaN	NaN	274440.5517	1.733430273	0	171.6691403	110.6207456	89.57660162	274721.3599	19.51628974	NaN	NaN	NaN	0	0	0	0	NaN	NaN	NaN	NaN	NaN	NaN	NaN	NaN	NaN	NaN	NaN	NaN	NaN	NaN	0.009045453	0.016180834	9.778441969	0.59454917	3.100785149	NaN	NaN	NaN	NaN
A13_06	46.6905	-17.0035	09/15/0003 09:47	158	NaN	NaN	NaN	NaN	NaN	NaN	NaN	273514.9718	1.693131276	0	168.9659177	108.5829854	87.64623718	273791.2091	19.09946734	NaN	NaN	NaN	0	0	0	0	NaN	NaN	NaN	NaN	NaN	NaN	NaN	NaN	NaN	NaN	NaN	NaN	NaN	NaN	0.009031253	0.016133683	9.790806708	0.595490342	3.110278696	NaN	NaN	NaN	NaN
A13_06	46.6905	-17.0035	09/15/0003 09:47	159	NaN	NaN	NaN	NaN	NaN	NaN	NaN	272589.392	1.65283228	0	166.2626952	106.5452251	85.71587274	272861.0583	18.68264494	NaN	NaN	NaN	0	0	0	0	NaN	NaN	NaN	NaN	NaN	NaN	NaN	NaN	NaN	NaN	NaN	NaN	NaN	NaN	0.009017053	0.016086532	9.803171441	0.596431515	3.119772244	NaN	NaN	NaN	NaN
A13_06	46.6905	-17.0035	09/15/0003 09:47	160	NaN	NaN	NaN	NaN	NaN	NaN	NaN	271663.8122	1.612533284	0	163.5594726	104.5074649	83.7855083	271930.9076	18.26582254	NaN	NaN	NaN	0	0	0	0	NaN	NaN	NaN	NaN	NaN	NaN	NaN	NaN	NaN	NaN	NaN	NaN	NaN	NaN	0.009002853	0.016039381	9.815536179	0.597372687	3.129265792	NaN	NaN	NaN	NaN
A13_06	46.6905	-17.0035	09/15/0003 09:47	161	NaN	NaN	NaN	NaN	NaN	NaN	NaN	270738.2323	1.572234287	0	160.85625	102.4697047	81.85514385	271000.7568	17.84900014	NaN	NaN	NaN	0	0	0	0	NaN	NaN	NaN	NaN	NaN	NaN	NaN	NaN	NaN	NaN	NaN	NaN	NaN	NaN	0.008988653	0.015992229	9.827900918	0.59831386	3.13875934	NaN	NaN	NaN	NaN
A13_06	46.6905	-17.0035	09/15/0003 09:47	162	NaN	NaN	NaN	NaN	NaN	NaN	NaN	269812.6525	1.531935291	0	158.1530275	100.4319445	79.92477941	270070.606	17.43217774	NaN	NaN	NaN	0	0	0	0	NaN	NaN	NaN	NaN	NaN	NaN	NaN	NaN	NaN	NaN	NaN	NaN	NaN	NaN	0.008974453	0.015945078	9.840265651	0.599255032	3.148252888	NaN	NaN	NaN	NaN
A13_06	46.6905	-17.0035	09/15/0003 09:47	163	NaN	NaN	NaN	NaN	NaN	NaN	NaN	268887.0727	1.491636295	0	155.449805	98.39418422	77.99441496	269140.4552	17.01535534	NaN	NaN	NaN	0	0	0	0	NaN	NaN	NaN	NaN	NaN	NaN	NaN	NaN	NaN	NaN	NaN	NaN	NaN	NaN	0.008960254	0.015897926	9.85263039	0.600196205	3.157746435	NaN	NaN	NaN	NaN
A13_06	46.6905	-17.0035	09/15/0003 09:47	164	NaN	NaN	NaN	NaN	NaN	NaN	NaN	267961.4928	1.451337299	0	152.7465824	96.356424	76.06405052	268210.3045	16.59853294	NaN	NaN	NaN	0	0	0	0	NaN	NaN	NaN	NaN	NaN	NaN	NaN	NaN	NaN	NaN	NaN	NaN	NaN	NaN	0.008946054	0.015850776	9.864995123	0.601137377	3.167239983	NaN	NaN	NaN	NaN
A13_06	46.6905	-17.0035	09/15/0003 09:47	165	NaN	NaN	NaN	NaN	NaN	NaN	NaN	267035.9131	1.411038302	0	150.0433598	94.31866376	74.13368607	267280.1537	16.18171054	NaN	NaN	NaN	0	0	0	0	NaN	NaN	NaN	NaN	NaN	NaN	NaN	NaN	NaN	NaN	NaN	NaN	NaN	NaN	0.008931854	0.015803625	9.877359861	0.60207855	3.176733531	NaN	NaN	NaN	NaN
A13_06	46.6905	-17.0035	09/15/0003 09:47	166	NaN	NaN	NaN	NaN	NaN	NaN	NaN	266110.3332	1.370739306	0	147.3401372	92.28090353	72.20332163	266350.0029	15.76488814	NaN	NaN	NaN	0	0	0	0	NaN	NaN	NaN	NaN	NaN	NaN	NaN	NaN	NaN	NaN	NaN	NaN	NaN	NaN	0.008917654	0.015756473	9.8897246	0.603019723	3.186227078	NaN	NaN	NaN	NaN
A13_06	46.6905	-17.0035	09/15/0003 09:47	167	NaN	NaN	NaN	NaN	NaN	NaN	NaN	265184.7534	1.33044031	0	144.6369147	90.24314331	70.27295719	265419.8521	15.34806574	NaN	NaN	NaN	0	0	0	0	NaN	NaN	NaN	NaN	NaN	NaN	NaN	NaN	NaN	NaN	NaN	NaN	NaN	NaN	0.008903454	0.015709322	9.902089333	0.603960895	3.195720626	NaN	NaN	NaN	NaN
A13_06	46.6905	-17.0035	09/15/0003 09:47	168	NaN	NaN	NaN	NaN	NaN	NaN	NaN	264259.1736	1.290141313	0	141.9336921	88.20538308	68.34259274	264489.7013	14.93124334	NaN	NaN	NaN	0	0	0	0	NaN	NaN	NaN	NaN	NaN	NaN	NaN	NaN	NaN	NaN	NaN	NaN	NaN	NaN	0.008889254	0.01566217	9.914454072	0.604902068	3.205214174	NaN	NaN	NaN	NaN
A13_06	46.6905	-17.0035	09/15/0003 09:47	169	NaN	NaN	NaN	NaN	NaN	NaN	NaN	263333.5937	1.249842317	0	139.2304695	86.16762286	66.4122283	263559.5505	14.51442094	NaN	NaN	NaN	0	0	0	0	NaN	NaN	NaN	NaN	NaN	NaN	NaN	NaN	NaN	NaN	NaN	NaN	NaN	NaN	0.008875055	0.015615019	9.92681881	0.60584324	3.214707722	NaN	NaN	NaN	NaN
A13_06	46.6905	-17.0035	09/15/0003 09:47	170	NaN	NaN	NaN	NaN	NaN	NaN	NaN	262408.0139	1.209543321	0	136.527247	84.12986263	64.48186384	262629.3997	14.09759854	NaN	NaN	NaN	0	0	0	0	NaN	NaN	NaN	NaN	NaN	NaN	NaN	NaN	NaN	NaN	NaN	NaN	NaN	NaN	0.008860855	0.015567868	9.939183543	0.606784413	3.22420127	NaN	NaN	NaN	NaN
A13_06	46.6905	-17.0035	09/15/0003 09:47	171	NaN	NaN	NaN	NaN	NaN	NaN	NaN	261482.4341	1.169244324	0	133.8240245	82.09210239	62.5514994	261699.2489	13.68077614	NaN	NaN	NaN	0	0	0	0	NaN	NaN	NaN	NaN	NaN	NaN	NaN	NaN	NaN	NaN	NaN	NaN	NaN	NaN	0.008846655	0.015520717	9.951548282	0.607725585	3.233694817	NaN	NaN	NaN	NaN
A13_06	46.6905	-17.0035	09/15/0003 09:47	172	NaN	NaN	NaN	NaN	NaN	NaN	NaN	260556.8543	1.128945328	0	131.1208019	80.05434217	60.62113496	260769.0982	13.26395374	NaN	NaN	NaN	0	0	0	0	NaN	NaN	NaN	NaN	NaN	NaN	NaN	NaN	NaN	NaN	NaN	NaN	NaN	NaN	0.008832456	0.015473566	9.963913015	0.608666758	3.243188365	NaN	NaN	NaN	NaN
A13_06	46.6905	-17.0035	09/15/0003 09:47	173	NaN	NaN	NaN	NaN	NaN	NaN	NaN	259631.2744	1.088646332	0	128.4175793	78.01658194	58.69077051	259838.9474	12.84713134	NaN	NaN	NaN	0	0	0	0	NaN	NaN	NaN	NaN	NaN	NaN	NaN	NaN	NaN	NaN	NaN	NaN	NaN	NaN	0.008818255	0.015426414	9.976277754	0.609607931	3.252681913	NaN	NaN	NaN	NaN
A13_06	46.6905	-17.0035	09/15/0003 09:47	174	NaN	NaN	NaN	NaN	NaN	NaN	NaN	258705.6946	1.048347336	0	125.7143568	75.97882172	56.76040606	258908.7966	12.43030894	NaN	NaN	NaN	0	0	0	0	NaN	NaN	NaN	NaN	NaN	NaN	NaN	NaN	NaN	NaN	NaN	NaN	NaN	NaN	0.008804056	0.015379263	9.988642492	0.610549103	3.262175461	NaN	NaN	NaN	NaN
A13_06	46.6905	-17.0035	09/15/0003 09:47	175	NaN	NaN	NaN	NaN	NaN	NaN	NaN	257780.1148	1.008048339	0	123.0111342	73.94106149	54.83004162	257978.6458	12.01348654	NaN	NaN	NaN	0	0	0	0	NaN	NaN	NaN	NaN	NaN	NaN	NaN	NaN	NaN	NaN	NaN	NaN	NaN	NaN	0.008789856	0.015332112	10.00100723	0.611490275	3.271669008	NaN	NaN	NaN	NaN
A13_06	46.6905	-17.0035	09/15/0003 09:47	176	NaN	NaN	NaN	NaN	NaN	NaN	NaN	256854.5349	0.967749343	0	120.3079116	71.90330126	52.89967718	257048.4951	11.59666414	NaN	NaN	NaN	0	0	0	0	NaN	NaN	NaN	NaN	NaN	NaN	NaN	NaN	NaN	NaN	NaN	NaN	NaN	NaN	0.008775656	0.015284961	10.01337196	0.612431448	3.281162556	NaN	NaN	NaN	NaN
A13_06	46.6905	-17.0035	09/15/0003 09:47	177	NaN	NaN	NaN	NaN	NaN	NaN	NaN	255928.9551	0.927450347	0	117.6046891	69.86554103	50.96931274	256118.3443	11.17984174	NaN	NaN	NaN	0	0	0	0	NaN	NaN	NaN	NaN	NaN	NaN	NaN	NaN	NaN	NaN	NaN	NaN	NaN	NaN	0.008761456	0.015237809	10.0257367	0.613372621	3.290656104	NaN	NaN	NaN	NaN
A13_06	46.6905	-17.0035	09/15/0003 09:47	178	NaN	NaN	NaN	NaN	NaN	NaN	NaN	255003.3753	0.88715135	0	114.9014665	67.8277808	49.03894829	255188.1935	10.76301934	NaN	NaN	NaN	0	0	0	0	NaN	NaN	NaN	NaN	NaN	NaN	NaN	NaN	NaN	NaN	NaN	NaN	NaN	NaN	0.008747257	0.015190658	10.03810144	0.614313793	3.300149651	NaN	NaN	NaN	NaN
A13_06	46.6905	-17.0035	09/15/0003 09:47	179	NaN	NaN	NaN	NaN	NaN	NaN	NaN	254077.7955	0.846852354	0	112.198244	65.79002057	47.10858383	254258.0427	10.34619693	NaN	NaN	NaN	0	0	0	0	NaN	NaN	NaN	NaN	NaN	NaN	NaN	NaN	NaN	NaN	NaN	NaN	NaN	NaN	0.008733056	0.015143507	10.05046617	0.615254966	3.309643199	NaN	NaN	NaN	NaN
A13_06	46.6905	-17.0035	09/15/0003 09:47	180	NaN	NaN	NaN	NaN	NaN	NaN	NaN	253152.2156	0.806553358	0	109.4950214	63.75226034	45.17821939	253327.8919	9.929374535	NaN	NaN	NaN	0	0	0	0	NaN	NaN	NaN	NaN	NaN	NaN	NaN	NaN	NaN	NaN	NaN	NaN	NaN	NaN	0.008718857	0.015096356	10.06283091	0.616196138	3.319136747	NaN	NaN	NaN	NaN
A13_06	46.6905	-17.0035	09/15/0003 09:47	181	NaN	NaN	NaN	NaN	NaN	NaN	NaN	252226.6358	0.766254361	0	106.7917988	61.71450012	43.24785495	252397.7411	9.512552135	NaN	NaN	NaN	0	0	0	0	NaN	NaN	NaN	NaN	NaN	NaN	NaN	NaN	NaN	NaN	NaN	NaN	NaN	NaN	0.008704657	0.015049204	10.07519565	0.617137311	3.328630295	NaN	NaN	NaN	NaN
A13_06	46.6905	-17.0035	09/15/0003 09:47	182	NaN	NaN	NaN	NaN	NaN	NaN	NaN	251218.5417	0.725955365	0	104.2562091	59.64598561	41.3883609	251388.2575	9.172216918	NaN	NaN	NaN	0	0	0	0	NaN	NaN	NaN	NaN	NaN	NaN	NaN	NaN	NaN	NaN	NaN	NaN	NaN	NaN	0.008690457	0.015002053	10.08756038	0.618078484	3.338123843	NaN	NaN	NaN	NaN
A13_06	46.6905	-17.0035	09/15/0003 09:47	183	NaN	NaN	NaN	NaN	NaN	NaN	NaN	250084.7171	0.685656369	0	101.9812839	57.52816476	39.63686006	250250.2422	8.949708548	NaN	NaN	NaN	0	0	0	0	NaN	NaN	NaN	NaN	NaN	NaN	NaN	NaN	NaN	NaN	NaN	NaN	NaN	NaN	0.008676257	0.014954902	10.09992512	0.619019656	3.347617391	NaN	NaN	NaN	NaN
A13_06	46.6905	-17.0035	09/15/0003 09:47	184	NaN	NaN	NaN	NaN	NaN	NaN	NaN	248950.8927	0.645357373	0	99.70635882	55.41034391	37.88535921	249112.2268	8.727200178	NaN	NaN	NaN	0	0	0	0	NaN	NaN	NaN	NaN	NaN	NaN	NaN	NaN	NaN	NaN	NaN	NaN	NaN	NaN	0.008662058	0.01490775	10.11228986	0.619960829	3.357110938	NaN	NaN	NaN	NaN
A13_06	46.6905	-17.0035	09/15/0003 09:47	185	NaN	NaN	NaN	NaN	NaN	NaN	NaN	247817.0682	0.605058377	0	97.43143369	53.29252306	36.13385837	247974.2114	8.504691808	NaN	NaN	NaN	0	0	0	0	NaN	NaN	NaN	NaN	NaN	NaN	NaN	NaN	NaN	NaN	NaN	NaN	NaN	NaN	0.008647858	0.014860599	10.12465459	0.620902001	3.366604486	NaN	NaN	NaN	NaN
A13_06	46.6905	-17.0035	09/15/0003 09:47	186	NaN	NaN	NaN	NaN	NaN	NaN	NaN	246683.2437	0.564759381	0	95.15650856	51.17470221	34.38235752	246836.196	8.282183437	NaN	NaN	NaN	0	0	0	0	NaN	NaN	NaN	NaN	NaN	NaN	NaN	NaN	NaN	NaN	NaN	NaN	NaN	NaN	0.008633658	0.014813448	10.13701933	0.621843174	3.376098034	NaN	NaN	NaN	NaN
A13_06	46.6905	-17.0035	09/15/0003 09:47	187	NaN	NaN	NaN	NaN	NaN	NaN	NaN	245549.4192	0.524460384	0	92.88158344	49.05688137	32.63085668	245698.1807	8.059675067	NaN	NaN	NaN	0	0	0	0	NaN	NaN	NaN	NaN	NaN	NaN	NaN	NaN	NaN	NaN	NaN	NaN	NaN	NaN	0.008619458	0.014766297	10.14938407	0.622784346	3.385591581	NaN	NaN	NaN	NaN
A13_06	46.6905	-17.0035	09/15/0003 09:47	188	NaN	NaN	NaN	NaN	NaN	NaN	NaN	244415.5946	0.484161388	0	90.60665832	46.93906051	30.87935584	244560.1653	7.837166697	NaN	NaN	NaN	0	0	0	0	NaN	NaN	NaN	NaN	NaN	NaN	NaN	NaN	NaN	NaN	NaN	NaN	NaN	NaN	0.008605258	0.014719146	10.1617488	0.623725519	3.395085129	NaN	NaN	NaN	NaN
A13_06	46.6905	-17.0035	09/15/0003 09:47	189	NaN	NaN	NaN	NaN	NaN	NaN	NaN	243281.7702	0.443862392	0	88.33173319	44.82123967	29.12785499	243422.15	7.614658327	NaN	NaN	NaN	0	0	0	0	NaN	NaN	NaN	NaN	NaN	NaN	NaN	NaN	NaN	NaN	NaN	NaN	NaN	NaN	0.008591059	0.014671994	10.17411354	0.624666691	3.404578677	NaN	NaN	NaN	NaN
A13_06	46.6905	-17.0035	09/15/0003 09:47	190	NaN	NaN	NaN	NaN	NaN	NaN	NaN	242147.9456	0.403563395	0	86.05680805	42.70341883	27.37635415	242284.1346	7.392149956	NaN	NaN	NaN	0	0	0	0	NaN	NaN	NaN	NaN	NaN	NaN	NaN	NaN	NaN	NaN	NaN	NaN	NaN	NaN	0.008576859	0.014624843	10.18647828	0.625607864	3.414072225	NaN	NaN	NaN	NaN
A13_06	46.6905	-17.0035	09/15/0003 09:47	191	NaN	NaN	NaN	NaN	NaN	NaN	NaN	241014.1212	0.363264399	0	83.78188292	40.58559798	25.6248533	241146.1192	7.169641586	NaN	NaN	NaN	0	0	0	0	NaN	NaN	NaN	NaN	NaN	NaN	NaN	NaN	NaN	NaN	NaN	NaN	NaN	NaN	0.008562659	0.014577692	10.19884301	0.626549036	3.423565773	NaN	NaN	NaN	NaN
A13_06	46.6905	-17.0035	09/15/0003 09:47	192	NaN	NaN	NaN	NaN	NaN	NaN	NaN	239880.2966	0.322965403	0	81.5069578	38.46777712	23.87335246	240008.1039	6.947133216	NaN	NaN	NaN	0	0	0	0	NaN	NaN	NaN	NaN	NaN	NaN	NaN	NaN	NaN	NaN	NaN	NaN	NaN	NaN	0.008548459	0.014530541	10.21120775	0.627490209	3.43305932	NaN	NaN	NaN	NaN
A13_06	46.6905	-17.0035	09/15/0003 09:47	193	NaN	NaN	NaN	NaN	NaN	NaN	NaN	238746.4721	0.282666406	0	79.23203268	36.34995628	22.12185162	238870.0885	6.724624846	NaN	NaN	NaN	0	0	0	0	NaN	NaN	NaN	NaN	NaN	NaN	NaN	NaN	NaN	NaN	NaN	NaN	NaN	NaN	0.008534259	0.01448339	10.22357248	0.628431382	3.442552868	NaN	NaN	NaN	NaN
A13_06	46.6905	-17.0035	09/15/0003 09:47	194	NaN	NaN	NaN	NaN	NaN	NaN	NaN	237612.6476	0.24236741	0	76.95710755	34.23213543	20.37035077	237732.0731	6.502116475	NaN	NaN	NaN	0	0	0	0	NaN	NaN	NaN	NaN	NaN	NaN	NaN	NaN	NaN	NaN	NaN	NaN	NaN	NaN	0.00852006	0.014436238	10.23593722	0.629372554	3.452046416	NaN	NaN	NaN	NaN
A13_06	46.6905	-17.0035	09/15/0003 09:47	195	NaN	NaN	NaN	NaN	NaN	NaN	NaN	236478.8231	0.202068414	0	74.68218242	32.11431458	18.61884993	236594.0578	6.279608105	NaN	NaN	NaN	0	0	0	0	NaN	NaN	NaN	NaN	NaN	NaN	NaN	NaN	NaN	NaN	NaN	NaN	NaN	NaN	0.00850586	0.014389087	10.24830196	0.630313727	3.461539964	NaN	NaN	NaN	NaN
A13_06	46.6905	-17.0035	09/15/0003 09:47	196	NaN	NaN	NaN	NaN	NaN	NaN	NaN	235344.9986	0.161769418	0	72.40725729	29.99649373	16.86734908	235456.0424	6.057099735	NaN	NaN	NaN	0	0	0	0	NaN	NaN	NaN	NaN	NaN	NaN	NaN	NaN	NaN	NaN	NaN	NaN	NaN	NaN	0.00849166	0.014341935	10.26066669	0.631254899	3.471033511	NaN	NaN	NaN	NaN
A13_06	46.6905	-17.0035	09/15/0003 09:47	197	NaN	NaN	NaN	NaN	NaN	NaN	NaN	234211.1741	0.121470421	0	70.13233217	27.87867288	15.11584824	234318.027	5.834591364	NaN	NaN	NaN	0	0	0	0	NaN	NaN	NaN	NaN	NaN	NaN	NaN	NaN	NaN	NaN	NaN	NaN	NaN	NaN	0.00847746	0.014294784	10.27303143	0.632196072	3.480527059	NaN	NaN	NaN	NaN
A13_06	46.6905	-17.0035	09/15/0003 09:47	198	NaN	NaN	NaN	NaN	NaN	NaN	NaN	233077.3496	0.081171425	0	67.85740704	25.76085204	13.3643474	233180.0117	5.612082994	NaN	NaN	NaN	0	0	0	0	NaN	NaN	NaN	NaN	NaN	NaN	NaN	NaN	NaN	NaN	NaN	NaN	NaN	NaN	0.00846326	0.014247633	10.28539616	0.633137244	3.490020607	NaN	NaN	NaN	NaN
A13_06	46.6905	-17.0035	09/15/0003 09:47	199	NaN	NaN	NaN	NaN	NaN	NaN	NaN	231943.5251	0.040872429	0	65.58248192	23.64303119	11.61284655	232041.9963	5.389574624	NaN	NaN	NaN	0	0	0	0	NaN	NaN	NaN	NaN	NaN	NaN	NaN	NaN	NaN	NaN	NaN	NaN	NaN	NaN	0.00844906	0.014200482	10.2977609	0.634078417	3.499514154	NaN	NaN	NaN	NaN
A13_06	46.6905	-17.0035	09/15/0003 09:47	200	NaN	NaN	NaN	NaN	NaN	NaN	NaN	230877.0036	0	0	63.55023424	21.5505058	10.14137238	230972.1058	5.223676017	NaN	NaN	NaN	0	0	0	0	NaN	NaN	NaN	NaN	NaN	NaN	NaN	NaN	NaN	NaN	NaN	NaN	NaN	NaN	0.008436785	0.014156068	10.3088454	0.634979227	3.508798408	NaN	NaN	NaN	NaN
A13_06	46.6905	-17.0035	09/15/0003 09:47	201	NaN	NaN	NaN	NaN	NaN	NaN	NaN	230146.9932	NaN	0	62.12710051	19.6624255	9.467171395	230231.1778	5.197605593	NaN	NaN	NaN	0	0	0	0	NaN	NaN	NaN	NaN	NaN	NaN	NaN	NaN	NaN	NaN	NaN	NaN	NaN	NaN	0.008429609	0.01411777	10.3125572	0.635504021	3.512075257	NaN	NaN	NaN	NaN
A13_06	46.6905	-17.0035	09/15/0003 09:47	202	NaN	NaN	NaN	NaN	NaN	NaN	NaN	229719.3953	NaN	0	61.73202931	19.33463499	9.302179245	229802.8239	5.104267936	NaN	NaN	NaN	0	0	0	0	NaN	NaN	NaN	NaN	NaN	NaN	NaN	NaN	NaN	NaN	NaN	NaN	NaN	NaN	0.00842258	0.01407559	10.31514545	0.635952568	3.513869606	NaN	NaN	NaN	NaN
A13_06	46.6905	-17.0035	09/15/0003 09:47	203	NaN	NaN	NaN	NaN	NaN	NaN	NaN	229291.7973	NaN	0	61.3369581	19.00684447	9.137187096	229374.4699	5.010930277	NaN	NaN	NaN	0	0	0	0	NaN	NaN	NaN	NaN	NaN	NaN	NaN	NaN	NaN	NaN	NaN	NaN	NaN	NaN	0.008415551	0.01403341	10.3177337	0.636401115	3.515663956	NaN	NaN	NaN	NaN
A13_06	46.6905	-17.0035	09/15/0003 09:47	204	NaN	NaN	NaN	NaN	NaN	NaN	NaN	228864.1994	NaN	0	60.9418869	18.67905395	8.972194946	228946.1161	4.91759262	NaN	NaN	NaN	0	0	0	0	NaN	NaN	NaN	NaN	NaN	NaN	NaN	NaN	NaN	NaN	NaN	NaN	NaN	NaN	0.008408523	0.01399123	10.32032196	0.636849661	3.517458305	NaN	NaN	NaN	NaN
A13_06	46.6905	-17.0035	09/15/0003 09:47	205	NaN	NaN	NaN	NaN	NaN	NaN	NaN	228436.6013	NaN	0	60.54681571	18.35126344	8.807202796	228517.7621	4.824254964	NaN	NaN	NaN	0	0	0	0	NaN	NaN	NaN	NaN	NaN	NaN	NaN	NaN	NaN	NaN	NaN	NaN	NaN	NaN	0.008401494	0.013949051	10.32291021	0.637298208	3.519252655	NaN	NaN	NaN	NaN
A13_06	46.6905	-17.0035	09/15/0003 09:47	206	NaN	NaN	NaN	NaN	NaN	NaN	NaN	228009.0034	NaN	0	60.15174451	18.02347292	8.642210646	228089.4082	4.730917306	NaN	NaN	NaN	0	0	0	0	NaN	NaN	NaN	NaN	NaN	NaN	NaN	NaN	NaN	NaN	NaN	NaN	NaN	NaN	0.008394465	0.013906871	10.32549846	0.637746755	3.521047005	NaN	NaN	NaN	NaN
A13_06	46.6905	-17.0035	09/15/0003 09:47	207	NaN	NaN	NaN	NaN	NaN	NaN	NaN	227581.4054	NaN	0	59.7566733	17.6956824	8.477218496	227661.0543	4.637579648	NaN	NaN	NaN	0	0	0	0	NaN	NaN	NaN	NaN	NaN	NaN	NaN	NaN	NaN	NaN	NaN	NaN	NaN	NaN	0.008387436	0.013864692	10.32808671	0.638195301	3.522841354	NaN	NaN	NaN	NaN
A13_06	46.6905	-17.0035	09/15/0003 09:47	208	NaN	NaN	NaN	NaN	NaN	NaN	NaN	227153.8074	NaN	0	59.36160211	17.36789189	8.312226346	227232.7004	4.544241991	NaN	NaN	NaN	0	0	0	0	NaN	NaN	NaN	NaN	NaN	NaN	NaN	NaN	NaN	NaN	NaN	NaN	NaN	NaN	0.008380407	0.013822512	10.33067497	0.638643848	3.524635704	NaN	NaN	NaN	NaN
A13_06	46.6905	-17.0035	09/15/0003 09:47	209	NaN	NaN	NaN	NaN	NaN	NaN	NaN	226726.2094	NaN	0	58.96653091	17.04010137	8.147234197	226804.3465	4.450904334	NaN	NaN	NaN	0	0	0	0	NaN	NaN	NaN	NaN	NaN	NaN	NaN	NaN	NaN	NaN	NaN	NaN	NaN	NaN	0.008373378	0.013780333	10.33326322	0.639092395	3.526430053	NaN	NaN	NaN	NaN
A13_06	46.6905	-17.0035	09/15/0003 09:47	210	NaN	NaN	NaN	NaN	NaN	NaN	NaN	226298.6115	NaN	0	58.57145971	16.71231086	7.982242047	226375.9926	4.357566676	NaN	NaN	NaN	0	0	0	0	NaN	NaN	NaN	NaN	NaN	NaN	NaN	NaN	NaN	NaN	NaN	NaN	NaN	NaN	0.00836635	0.013738153	10.33585147	0.639540941	3.528224402	NaN	NaN	NaN	NaN
A13_06	46.6905	-17.0035	09/15/0003 09:47	211	NaN	NaN	NaN	NaN	NaN	NaN	NaN	225871.0135	NaN	0	58.1763885	16.38452034	7.817249897	225947.6387	4.264229019	NaN	NaN	NaN	0	0	0	0	NaN	NaN	NaN	NaN	NaN	NaN	NaN	NaN	NaN	NaN	NaN	NaN	NaN	NaN	0.008359321	0.013695973	10.33843972	0.639989488	3.530018752	NaN	NaN	NaN	NaN
A13_06	46.6905	-17.0035	09/15/0003 09:47	212	NaN	NaN	NaN	NaN	NaN	NaN	NaN	225443.4155	NaN	0	57.78131731	16.05672982	7.652257748	225519.2847	4.170891362	NaN	NaN	NaN	0	0	0	0	NaN	NaN	NaN	NaN	NaN	NaN	NaN	NaN	NaN	NaN	NaN	NaN	NaN	NaN	0.008352292	0.013653793	10.34102797	0.640438035	3.531813101	NaN	NaN	NaN	NaN
A13_06	46.6905	-17.0035	09/15/0003 09:47	213	NaN	NaN	NaN	NaN	NaN	NaN	NaN	225015.8175	NaN	0	57.3862461	15.72893931	7.487265598	225090.9309	4.077553704	NaN	NaN	NaN	0	0	0	0	NaN	NaN	NaN	NaN	NaN	NaN	NaN	NaN	NaN	NaN	NaN	NaN	NaN	NaN	0.008345263	0.013611614	10.34361623	0.640886582	3.533607451	NaN	NaN	NaN	NaN
A13_06	46.6905	-17.0035	09/15/0003 09:47	214	NaN	NaN	NaN	NaN	NaN	NaN	NaN	224588.2196	NaN	0	56.9911749	15.40114879	7.322273448	224662.5769	3.984216047	NaN	NaN	NaN	0	0	0	0	NaN	NaN	NaN	NaN	NaN	NaN	NaN	NaN	NaN	NaN	NaN	NaN	NaN	NaN	0.008338234	0.013569434	10.34620448	0.641335128	3.535401801	NaN	NaN	NaN	NaN
A13_06	46.6905	-17.0035	09/15/0003 09:47	215	NaN	NaN	NaN	NaN	NaN	NaN	NaN	224160.6216	NaN	0	56.59610371	15.07335827	7.157281299	224234.2231	3.89087839	NaN	NaN	NaN	0	0	0	0	NaN	NaN	NaN	NaN	NaN	NaN	NaN	NaN	NaN	NaN	NaN	NaN	NaN	NaN	0.008331205	0.013527255	10.34879273	0.641783675	3.53719615	NaN	NaN	NaN	NaN
A13_06	46.6905	-17.0035	09/15/0003 09:47	216	NaN	NaN	NaN	NaN	NaN	NaN	NaN	223733.0236	NaN	0	56.2010325	14.74556775	6.992289149	223805.8691	3.797540732	NaN	NaN	NaN	0	0	0	0	NaN	NaN	NaN	NaN	NaN	NaN	NaN	NaN	NaN	NaN	NaN	NaN	NaN	NaN	0.008324176	0.013485075	10.35138099	0.642232222	3.5389905	NaN	NaN	NaN	NaN
A13_06	46.6905	-17.0035	09/15/0003 09:47	217	NaN	NaN	NaN	NaN	NaN	NaN	NaN	223305.4256	NaN	0	55.8059613	14.41777724	6.827296999	223377.5152	3.704203075	NaN	NaN	NaN	0	0	0	0	NaN	NaN	NaN	NaN	NaN	NaN	NaN	NaN	NaN	NaN	NaN	NaN	NaN	NaN	0.008317148	0.013442896	10.35396924	0.642680768	3.540784849	NaN	NaN	NaN	NaN
A13_06	46.6905	-17.0035	09/15/0003 09:47	218	NaN	NaN	NaN	NaN	NaN	NaN	NaN	222877.8277	NaN	0	55.4108901	14.08998672	6.66230485	222949.1613	3.610865417	NaN	NaN	NaN	0	0	0	0	NaN	NaN	NaN	NaN	NaN	NaN	NaN	NaN	NaN	NaN	NaN	NaN	NaN	NaN	0.008310119	0.013400716	10.35655749	0.643129315	3.542579198	NaN	NaN	NaN	NaN
A13_06	46.6905	-17.0035	09/15/0003 09:47	219	NaN	NaN	NaN	NaN	NaN	NaN	NaN	222450.2297	NaN	0	55.0158189	13.7621962	6.497312701	222520.8074	3.51752776	NaN	NaN	NaN	0	0	0	0	NaN	NaN	NaN	NaN	NaN	NaN	NaN	NaN	NaN	NaN	NaN	NaN	NaN	NaN	0.00830309	0.013358536	10.35914575	0.643577862	3.544373548	NaN	NaN	NaN	NaN
A13_06	46.6905	-17.0035	09/15/0003 09:47	220	NaN	NaN	NaN	NaN	NaN	NaN	NaN	222022.6317	NaN	0	54.6207477	13.43440569	6.332320551	222092.4535	3.424190103	NaN	NaN	NaN	0	0	0	0	NaN	NaN	NaN	NaN	NaN	NaN	NaN	NaN	NaN	NaN	NaN	NaN	NaN	NaN	0.008296061	0.013316357	10.361734	0.644026408	3.546167897	NaN	NaN	NaN	NaN
A13_06	46.6905	-17.0035	09/15/0003 09:47	221	NaN	NaN	NaN	NaN	NaN	NaN	NaN	221595.0338	NaN	0	54.2256765	13.10661518	6.167328401	221664.0996	3.330852446	NaN	NaN	NaN	0	0	0	0	NaN	NaN	NaN	NaN	NaN	NaN	NaN	NaN	NaN	NaN	NaN	NaN	NaN	NaN	0.008289032	0.013274177	10.36432225	0.644474955	3.547962247	NaN	NaN	NaN	NaN
A13_06	46.6905	-17.0035	09/15/0003 09:47	222	NaN	NaN	NaN	NaN	NaN	NaN	NaN	221167.4357	NaN	0	53.83060531	12.77882466	6.002336251	221235.7457	3.237514789	NaN	NaN	NaN	0	0	0	0	NaN	NaN	NaN	NaN	NaN	NaN	NaN	NaN	NaN	NaN	NaN	NaN	NaN	NaN	0.008282003	0.013231998	10.3669105	0.644923502	3.549756597	NaN	NaN	NaN	NaN
A13_06	46.6905	-17.0035	09/15/0003 09:47	223	NaN	NaN	NaN	NaN	NaN	NaN	NaN	220739.8378	NaN	0	53.43553411	12.45103414	5.837344102	220807.3917	3.144177131	NaN	NaN	NaN	0	0	0	0	NaN	NaN	NaN	NaN	NaN	NaN	NaN	NaN	NaN	NaN	NaN	NaN	NaN	NaN	0.008274975	0.013189818	10.36949875	0.645372049	3.551550946	NaN	NaN	NaN	NaN
A13_06	46.6905	-17.0035	09/15/0003 09:47	224	NaN	NaN	NaN	NaN	NaN	NaN	NaN	220312.2398	NaN	0	53.0404629	12.12324362	5.672351952	220379.0378	3.050839473	NaN	NaN	NaN	0	0	0	0	NaN	NaN	NaN	NaN	NaN	NaN	NaN	NaN	NaN	NaN	NaN	NaN	NaN	NaN	0.008267946	0.013147638	10.372087	0.645820596	3.553345296	NaN	NaN	NaN	NaN
A13_06	46.6905	-17.0035	09/15/0003 09:47	225	NaN	NaN	NaN	NaN	NaN	NaN	NaN	219884.6418	NaN	0	52.6453917	11.79545311	5.507359803	219950.6839	2.957501816	NaN	NaN	NaN	0	0	0	0	NaN	NaN	NaN	NaN	NaN	NaN	NaN	NaN	NaN	NaN	NaN	NaN	NaN	NaN	0.008260917	0.013105459	10.37467526	0.646269142	3.555139645	NaN	NaN	NaN	NaN
A13_06	46.6905	-17.0035	09/15/0003 09:47	226	NaN	NaN	NaN	NaN	NaN	NaN	NaN	219457.0438	NaN	0	52.25032051	11.46766259	5.342367653	219522.33	2.864164159	NaN	NaN	NaN	0	0	0	0	NaN	NaN	NaN	NaN	NaN	NaN	NaN	NaN	NaN	NaN	NaN	NaN	NaN	NaN	0.008253888	0.013063279	10.37726351	0.646717689	3.556933994	NaN	NaN	NaN	NaN
A13_06	46.6905	-17.0035	09/15/0003 09:47	227	NaN	NaN	NaN	NaN	NaN	NaN	NaN	219029.4459	NaN	0	51.85524931	11.13987207	5.177375503	219093.9761	2.770826502	NaN	NaN	NaN	0	0	0	0	NaN	NaN	NaN	NaN	NaN	NaN	NaN	NaN	NaN	NaN	NaN	NaN	NaN	NaN	0.008246859	0.013021099	10.37985176	0.647166236	3.558728344	NaN	NaN	NaN	NaN
A13_06	46.6905	-17.0035	09/15/0003 09:47	228	NaN	NaN	NaN	NaN	NaN	NaN	NaN	218601.8479	NaN	0	51.4601781	10.81208156	5.012383354	218665.6222	2.677488844	NaN	NaN	NaN	0	0	0	0	NaN	NaN	NaN	NaN	NaN	NaN	NaN	NaN	NaN	NaN	NaN	NaN	NaN	NaN	0.008239831	0.01297892	10.38244002	0.647614782	3.560522694	NaN	NaN	NaN	NaN
A13_06	46.6905	-17.0035	09/15/0003 09:47	229	NaN	NaN	NaN	NaN	NaN	NaN	NaN	218174.2499	NaN	0	51.0651069	10.48429105	4.847391204	218237.2683	2.584151187	NaN	NaN	NaN	0	0	0	0	NaN	NaN	NaN	NaN	NaN	NaN	NaN	NaN	NaN	NaN	NaN	NaN	NaN	NaN	0.008232802	0.01293674	10.38502827	0.648063329	3.562317043	NaN	NaN	NaN	NaN
A13_06	46.6905	-17.0035	09/15/0003 09:47	230	NaN	NaN	NaN	NaN	NaN	NaN	NaN	217746.6519	NaN	0	50.67003571	10.15650053	4.682399055	217808.9144	2.49081353	NaN	NaN	NaN	0	0	0	0	NaN	NaN	NaN	NaN	NaN	NaN	NaN	NaN	NaN	NaN	NaN	NaN	NaN	NaN	0.008225773	0.012894561	10.38761652	0.648511876	3.564111393	NaN	NaN	NaN	NaN
A13_06	46.6905	-17.0035	09/15/0003 09:47	231	NaN	NaN	NaN	NaN	NaN	NaN	NaN	217319.0539	NaN	0	50.27496451	9.828710012	4.517406905	217380.5605	2.397475872	NaN	NaN	NaN	0	0	0	0	NaN	NaN	NaN	NaN	NaN	NaN	NaN	NaN	NaN	NaN	NaN	NaN	NaN	NaN	0.008218744	0.012852381	10.39020477	0.648960422	3.565905742	NaN	NaN	NaN	NaN
A13_06	46.6905	-17.0035	09/15/0003 09:47	232	NaN	NaN	NaN	NaN	NaN	NaN	NaN	216891.456	NaN	0	49.8798933	9.500919491	4.352414755	216952.2065	2.304138215	NaN	NaN	NaN	0	0	0	0	NaN	NaN	NaN	NaN	NaN	NaN	NaN	NaN	NaN	NaN	NaN	NaN	NaN	NaN	0.008211715	0.012810201	10.39279303	0.649408969	3.567700092	NaN	NaN	NaN	NaN
A13_06	46.6905	-17.0035	09/15/0003 09:47	233	NaN	NaN	NaN	NaN	NaN	NaN	NaN	216463.858	NaN	0	49.48482211	9.173128977	4.187422606	216523.8526	2.210800557	NaN	NaN	NaN	0	0	0	0	NaN	NaN	NaN	NaN	NaN	NaN	NaN	NaN	NaN	NaN	NaN	NaN	NaN	NaN	0.008204686	0.012768022	10.39538128	0.649857516	3.569494441	NaN	NaN	NaN	NaN
A13_06	46.6905	-17.0035	09/15/0003 09:47	234	NaN	NaN	NaN	NaN	NaN	NaN	NaN	216036.2601	NaN	0	49.08975091	8.845338462	4.022430456	216095.4987	2.1174629	NaN	NaN	NaN	0	0	0	0	NaN	NaN	NaN	NaN	NaN	NaN	NaN	NaN	NaN	NaN	NaN	NaN	NaN	NaN	0.008197658	0.012725842	10.39796953	0.650306062	3.57128879	NaN	NaN	NaN	NaN
A13_06	46.6905	-17.0035	09/15/0003 09:47	235	NaN	NaN	NaN	NaN	NaN	NaN	NaN	215608.6621	NaN	0	48.6946797	8.517547943	3.857438307	215667.1448	2.024125243	NaN	NaN	NaN	0	0	0	0	NaN	NaN	NaN	NaN	NaN	NaN	NaN	NaN	NaN	NaN	NaN	NaN	NaN	NaN	0.008190629	0.012683662	10.40055778	0.650754609	3.57308314	NaN	NaN	NaN	NaN
A13_06	46.6905	-17.0035	09/15/0003 09:47	236	NaN	NaN	NaN	NaN	NaN	NaN	NaN	215181.0641	NaN	0	48.2996085	8.189757428	3.692446157	215238.7909	1.930787586	NaN	NaN	NaN	0	0	0	0	NaN	NaN	NaN	NaN	NaN	NaN	NaN	NaN	NaN	NaN	NaN	NaN	NaN	NaN	0.0081836	0.012641483	10.40314603	0.651203156	3.57487749	NaN	NaN	NaN	NaN
A13_06	46.6905	-17.0035	09/15/0003 09:47	237	NaN	NaN	NaN	NaN	NaN	NaN	NaN	214753.4661	NaN	0	47.9045373	7.861966911	3.527454007	214810.437	1.837449928	NaN	NaN	NaN	0	0	0	0	NaN	NaN	NaN	NaN	NaN	NaN	NaN	NaN	NaN	NaN	NaN	NaN	NaN	NaN	0.008176571	0.012599303	10.40573429	0.651651702	3.576671839	NaN	NaN	NaN	NaN
A13_06	46.6905	-17.0035	09/15/0003 09:47	238	NaN	NaN	NaN	NaN	NaN	NaN	NaN	214325.8682	NaN	0	47.5094661	7.534176396	3.362461858	214382.0831	1.744112271	NaN	NaN	NaN	0	0	0	0	NaN	NaN	NaN	NaN	NaN	NaN	NaN	NaN	NaN	NaN	NaN	NaN	NaN	NaN	0.008169542	0.012557124	10.40832254	0.652100249	3.578466189	NaN	NaN	NaN	NaN
A13_06	46.6905	-17.0035	09/15/0003 09:47	239	NaN	NaN	NaN	NaN	NaN	NaN	NaN	213898.2701	NaN	0	47.1143949	7.206385879	3.197469708	213953.7292	1.650774613	NaN	NaN	NaN	0	0	0	0	NaN	NaN	NaN	NaN	NaN	NaN	NaN	NaN	NaN	NaN	NaN	NaN	NaN	NaN	0.008162513	0.012514944	10.41091079	0.652548796	3.580260538	NaN	NaN	NaN	NaN
A13_06	46.6905	-17.0035	09/15/0003 09:47	240	NaN	NaN	NaN	NaN	NaN	NaN	NaN	213470.6722	NaN	0	46.7193237	6.878595363	3.032477559	213525.3753	1.557436956	NaN	NaN	NaN	0	0	0	0	NaN	NaN	NaN	NaN	NaN	NaN	NaN	NaN	NaN	NaN	NaN	NaN	NaN	NaN	0.008155484	0.012472764	10.41349904	0.652997342	3.582054888	NaN	NaN	NaN	NaN
A13_06	46.6905	-17.0035	09/15/0003 09:47	241	NaN	NaN	NaN	NaN	NaN	NaN	NaN	213043.0742	NaN	0	46.3242525	6.550804846	2.867485409	213097.0213	1.464099299	NaN	NaN	NaN	0	0	0	0	NaN	NaN	NaN	NaN	NaN	NaN	NaN	NaN	NaN	NaN	NaN	NaN	NaN	NaN	0.008148456	0.012430584	10.4160873	0.653445889	3.583849237	NaN	NaN	NaN	NaN
A13_06	46.6905	-17.0035	09/15/0003 09:47	242	NaN	NaN	NaN	NaN	NaN	NaN	NaN	212615.4763	NaN	0	45.9291813	6.22301433	2.702493259	212668.6674	1.370761641	NaN	NaN	NaN	0	0	0	0	NaN	NaN	NaN	NaN	NaN	NaN	NaN	NaN	NaN	NaN	NaN	NaN	NaN	NaN	0.008141427	0.012388405	10.41867555	0.653894436	3.585643586	NaN	NaN	NaN	NaN
A13_06	46.6905	-17.0035	09/15/0003 09:47	243	NaN	NaN	NaN	NaN	NaN	NaN	NaN	212187.8782	NaN	0	45.5341101	5.895223814	2.53750111	212240.3135	1.277423984	NaN	NaN	NaN	0	0	0	0	NaN	NaN	NaN	NaN	NaN	NaN	NaN	NaN	NaN	NaN	NaN	NaN	NaN	NaN	0.008134398	0.012346225	10.4212638	0.654342983	3.587437936	NaN	NaN	NaN	NaN
A13_06	46.6905	-17.0035	09/15/0003 09:47	244	NaN	NaN	NaN	NaN	NaN	NaN	NaN	211760.2803	NaN	0	45.1390389	5.567433298	2.37250896	211811.9596	1.184086327	NaN	NaN	NaN	0	0	0	0	NaN	NaN	NaN	NaN	NaN	NaN	NaN	NaN	NaN	NaN	NaN	NaN	NaN	NaN	0.008127369	0.012304046	10.42385206	0.65479153	3.589232286	NaN	NaN	NaN	NaN
A13_06	46.6905	-17.0035	09/15/0003 09:47	245	NaN	NaN	NaN	NaN	NaN	NaN	NaN	211332.6823	NaN	0	44.7439677	5.239642781	2.20751681	211383.6057	1.090748669	NaN	NaN	NaN	0	0	0	0	NaN	NaN	NaN	NaN	NaN	NaN	NaN	NaN	NaN	NaN	NaN	NaN	NaN	NaN	0.00812034	0.012261866	10.42644031	0.655240076	3.591026635	NaN	NaN	NaN	NaN
A13_06	46.6905	-17.0035	09/15/0003 09:47	246	NaN	NaN	NaN	NaN	NaN	NaN	NaN	210905.0843	NaN	0	44.3488965	4.911852265	2.042524661	210955.2518	0.997411012	NaN	NaN	NaN	0	0	0	0	NaN	NaN	NaN	NaN	NaN	NaN	NaN	NaN	NaN	NaN	NaN	NaN	NaN	NaN	0.008113311	0.012219687	10.42902856	0.655688623	3.592820985	NaN	NaN	NaN	NaN
A13_06	46.6905	-17.0035	09/15/0003 09:47	247	NaN	NaN	NaN	NaN	NaN	NaN	NaN	210477.4864	NaN	0	43.95382531	4.584061749	1.877532512	210526.8979	0.904073355	NaN	NaN	NaN	0	0	0	0	NaN	NaN	NaN	NaN	NaN	NaN	NaN	NaN	NaN	NaN	NaN	NaN	NaN	NaN	0.008106283	0.012177507	10.43161681	0.65613717	3.594615334	NaN	NaN	NaN	NaN
A13_06	46.6905	-17.0035	09/15/0003 09:47	248	NaN	NaN	NaN	NaN	NaN	NaN	NaN	210049.8884	NaN	0	43.5587541	4.256271232	1.712540362	210098.544	0.810735697	NaN	NaN	NaN	0	0	0	0	NaN	NaN	NaN	NaN	NaN	NaN	NaN	NaN	NaN	NaN	NaN	NaN	NaN	NaN	0.008099254	0.012135327	10.43420507	0.656585716	3.596409684	NaN	NaN	NaN	NaN
A13_06	46.6905	-17.0035	09/15/0003 09:47	249	NaN	NaN	NaN	NaN	NaN	NaN	NaN	209622.2904	NaN	0	43.1636829	3.928480716	1.547548212	209670.19	0.71739804	NaN	NaN	NaN	0	0	0	0	NaN	NaN	NaN	NaN	NaN	NaN	NaN	NaN	NaN	NaN	NaN	NaN	NaN	NaN	0.008092225	0.012093148	10.43679332	0.657034263	3.598204033	NaN	NaN	NaN	NaN
A13_06	46.6905	-17.0035	09/15/0003 09:47	250	NaN	NaN	NaN	NaN	NaN	NaN	NaN	209143.0028	NaN	0	42.84254193	3.659269277	1.437777701	209191.1628	0.629972245	NaN	NaN	NaN	0	0	0	0	NaN	NaN	NaN	NaN	NaN	NaN	NaN	NaN	NaN	NaN	NaN	NaN	NaN	NaN	0.008085196	0.012050968	10.44060978	0.657550359	3.600285697	NaN	NaN	NaN	NaN
A13_06	46.6905	-17.0035	09/15/0003 09:47	251	NaN	NaN	NaN	NaN	NaN	NaN	NaN	208446.7789	NaN	0	42.8231843	3.645268967	1.554260344	208494.9476	0.566576936	NaN	NaN	NaN	0	0	0	0	NaN	NaN	NaN	NaN	NaN	NaN	NaN	NaN	NaN	NaN	NaN	NaN	NaN	NaN	0.008078167	0.012008789	10.44969502	0.658341772	3.603566618	NaN	NaN	NaN	NaN
A13_06	46.6905	-17.0035	09/15/0003 09:47	252	NaN	NaN	NaN	NaN	NaN	NaN	NaN	207750.5549	NaN	0	42.80382667	3.631268657	1.670742986	207798.7324	0.503181627	NaN	NaN	NaN	0	0	0	0	NaN	NaN	NaN	NaN	NaN	NaN	NaN	NaN	NaN	NaN	NaN	NaN	NaN	NaN	0.008071139	0.011966609	10.45878025	0.659133184	3.60684754	NaN	NaN	NaN	NaN
A13_06	46.6905	-17.0035	09/15/0003 09:47	253	NaN	NaN	NaN	NaN	NaN	NaN	NaN	206934.3346	NaN	0	42.78263247	3.660197328	1.810533266	206981.4576	0.482461738	NaN	NaN	NaN	0	0	0	0	NaN	NaN	NaN	NaN	NaN	NaN	NaN	NaN	NaN	NaN	NaN	NaN	NaN	NaN	0.00806411	0.011924429	10.46786549	0.659924596	3.610128461	NaN	NaN	NaN	NaN
A13_06	46.6905	-17.0035	09/15/0003 09:47	254	NaN	NaN	NaN	NaN	NaN	NaN	NaN	206085.9298	NaN	0	42.76097316	3.70083106	1.956202688	206133.0749	0.472576707	NaN	NaN	NaN	0	0	0	0	NaN	NaN	NaN	NaN	NaN	NaN	NaN	NaN	NaN	NaN	NaN	NaN	NaN	NaN	0.008057081	0.01188225	10.47695073	0.660716008	3.613409382	NaN	NaN	NaN	NaN
A13_06	46.6905	-17.0035	09/15/0003 09:47	255	NaN	NaN	NaN	NaN	NaN	NaN	NaN	205237.525	NaN	0	42.73931384	3.741464792	2.10187211	205284.6922	0.462691677	NaN	NaN	NaN	0	0	0	0	NaN	NaN	NaN	NaN	NaN	NaN	NaN	NaN	NaN	NaN	NaN	NaN	NaN	NaN	0.008050052	0.01184007	10.48603596	0.661507421	3.616690304	NaN	NaN	NaN	NaN
A13_06	46.6905	-17.0035	09/15/0003 09:47	256	NaN	NaN	NaN	NaN	NaN	NaN	NaN	204389.1202	NaN	0	42.71765453	3.782098524	2.247541532	204436.3095	0.452806647	NaN	NaN	NaN	0	0	0	0	NaN	NaN	NaN	NaN	NaN	NaN	NaN	NaN	NaN	NaN	NaN	NaN	NaN	NaN	0.008043023	0.01179789	10.4951212	0.662298833	3.619971225	NaN	NaN	NaN	NaN
A13_06	46.6905	-17.0035	09/15/0003 09:47	257	NaN	NaN	NaN	NaN	NaN	NaN	NaN	203540.7154	NaN	0	42.69599521	3.822732255	2.393210954	203587.9267	0.442921616	NaN	NaN	NaN	0	0	0	0	NaN	NaN	NaN	NaN	NaN	NaN	NaN	NaN	NaN	NaN	NaN	NaN	NaN	NaN	0.008035994	0.011755711	10.50420644	0.663090245	3.623252146	NaN	NaN	NaN	NaN
A13_06	46.6905	-17.0035	09/15/0003 09:47	258	NaN	NaN	NaN	NaN	NaN	NaN	NaN	202692.3106	NaN	0	42.6743359	3.863365987	2.538880376	202739.544	0.433036586	NaN	NaN	NaN	0	0	0	0	NaN	NaN	NaN	NaN	NaN	NaN	NaN	NaN	NaN	NaN	NaN	NaN	NaN	NaN	0.008028965	0.011713531	10.51329167	0.663881657	3.626533067	NaN	NaN	NaN	NaN
A13_06	46.6905	-17.0035	09/15/0003 09:47	259	NaN	NaN	NaN	NaN	NaN	NaN	NaN	201843.9058	NaN	0	42.65267658	3.903999719	2.684549798	201891.1614	0.423151555	NaN	NaN	NaN	0	0	0	0	NaN	NaN	NaN	NaN	NaN	NaN	NaN	NaN	NaN	NaN	NaN	NaN	NaN	NaN	0.008021936	0.011671352	10.52237691	0.664673069	3.629813989	NaN	NaN	NaN	NaN
A13_06	46.6905	-17.0035	09/15/0003 09:47	260	NaN	NaN	NaN	NaN	NaN	NaN	NaN	200995.5009	NaN	0	42.63101727	3.944633451	2.83021922	201042.7787	0.413266525	NaN	NaN	NaN	0	0	0	0	NaN	NaN	NaN	NaN	NaN	NaN	NaN	NaN	NaN	NaN	NaN	NaN	NaN	NaN	0.008014908	0.011629172	10.53146215	0.665464482	3.63309491	NaN	NaN	NaN	NaN
A13_06	46.6905	-17.0035	09/15/0003 09:47	261	NaN	NaN	NaN	NaN	NaN	NaN	NaN	200147.0961	NaN	0	42.60935795	3.985267182	2.975888642	200194.396	0.403381495	NaN	NaN	NaN	0	0	0	0	NaN	NaN	NaN	NaN	NaN	NaN	NaN	NaN	NaN	NaN	NaN	NaN	NaN	NaN	0.008007879	0.011586992	10.54054738	0.666255894	3.636375832	NaN	NaN	NaN	NaN
A13_06	46.6905	-17.0035	09/15/0003 09:47	262	NaN	NaN	NaN	NaN	NaN	NaN	NaN	199298.6913	NaN	0	42.58769864	4.025900914	3.121558063	199346.0133	0.393496464	NaN	NaN	NaN	0	0	0	0	NaN	NaN	NaN	NaN	NaN	NaN	NaN	NaN	NaN	NaN	NaN	NaN	NaN	NaN	0.00800085	0.011544813	10.54963262	0.667047306	3.639656753	NaN	NaN	NaN	NaN
A13_06	46.6905	-17.0035	09/15/0003 09:47	263	NaN	NaN	NaN	NaN	NaN	NaN	NaN	198450.2865	NaN	0	42.56603932	4.066534646	3.267227486	198497.6306	0.383611434	NaN	NaN	NaN	0	0	0	0	NaN	NaN	NaN	NaN	NaN	NaN	NaN	NaN	NaN	NaN	NaN	NaN	NaN	NaN	0.007993821	0.011502633	10.55871786	0.667838718	3.642937674	NaN	NaN	NaN	NaN
A13_06	46.6905	-17.0035	09/15/0003 09:47	264	NaN	NaN	NaN	NaN	NaN	NaN	NaN	197601.8816	NaN	0	42.54438001	4.107168377	3.412896908	197649.2479	0.373726404	NaN	NaN	NaN	0	0	0	0	NaN	NaN	NaN	NaN	NaN	NaN	NaN	NaN	NaN	NaN	NaN	NaN	NaN	NaN	0.007986792	0.011460453	10.56780309	0.668630131	3.646218596	NaN	NaN	NaN	NaN
A13_06	46.6905	-17.0035	09/15/0003 09:47	265	NaN	NaN	NaN	NaN	NaN	NaN	NaN	196753.4768	NaN	0	42.5227207	4.147802109	3.558566329	196800.8651	0.363841373	NaN	NaN	NaN	0	0	0	0	NaN	NaN	NaN	NaN	NaN	NaN	NaN	NaN	NaN	NaN	NaN	NaN	NaN	NaN	0.007979763	0.011418274	10.57688833	0.669421543	3.649499517	NaN	NaN	NaN	NaN
A13_06	46.6905	-17.0035	09/15/0003 09:47	266	NaN	NaN	NaN	NaN	NaN	NaN	NaN	195905.072	NaN	0	42.50106138	4.188435841	3.704235751	195952.4824	0.353956343	NaN	NaN	NaN	0	0	0	0	NaN	NaN	NaN	NaN	NaN	NaN	NaN	NaN	NaN	NaN	NaN	NaN	NaN	NaN	0.007972735	0.011376094	10.58597357	0.670212955	3.652780438	NaN	NaN	NaN	NaN
A13_06	46.6905	-17.0035	09/15/0003 09:47	267	NaN	NaN	NaN	NaN	NaN	NaN	NaN	195056.6672	NaN	0	42.47940206	4.229069573	3.849905173	195104.0998	0.344071313	NaN	NaN	NaN	0	0	0	0	NaN	NaN	NaN	NaN	NaN	NaN	NaN	NaN	NaN	NaN	NaN	NaN	NaN	NaN	0.007965706	0.011333915	10.5950588	0.671004367	3.656061359	NaN	NaN	NaN	NaN
A13_06	46.6905	-17.0035	09/15/0003 09:47	268	NaN	NaN	NaN	NaN	NaN	NaN	NaN	194208.2624	NaN	0	42.45774275	4.269703304	3.995574595	194255.7171	0.334186282	NaN	NaN	NaN	0	0	0	0	NaN	NaN	NaN	NaN	NaN	NaN	NaN	NaN	NaN	NaN	NaN	NaN	NaN	NaN	0.007958677	0.011291735	10.60414404	0.67179578	3.659342281	NaN	NaN	NaN	NaN
A13_06	46.6905	-17.0035	09/15/0003 09:47	269	NaN	NaN	NaN	NaN	NaN	NaN	NaN	193359.8576	NaN	0	42.43608343	4.310337035	4.141244017	193407.3344	0.324301252	NaN	NaN	NaN	0	0	0	0	NaN	NaN	NaN	NaN	NaN	NaN	NaN	NaN	NaN	NaN	NaN	NaN	NaN	NaN	0.007951648	0.011249555	10.61322928	0.672587192	3.662623203	NaN	NaN	NaN	NaN
A13_06	46.6905	-17.0035	09/15/0003 09:47	270	NaN	NaN	NaN	NaN	NaN	NaN	NaN	192511.4527	NaN	0	42.41442412	4.350970767	4.286913439	192558.9517	0.314416221	NaN	NaN	NaN	0	0	0	0	NaN	NaN	NaN	NaN	NaN	NaN	NaN	NaN	NaN	NaN	NaN	NaN	NaN	NaN	0.007944619	0.011207376	10.62231451	0.673378604	3.665904124	NaN	NaN	NaN	NaN
A13_06	46.6905	-17.0035	09/15/0003 09:47	271	NaN	NaN	NaN	NaN	NaN	NaN	NaN	191663.0479	NaN	0	42.3927648	4.391604499	4.432582861	191710.569	0.304531191	NaN	NaN	NaN	0	0	0	0	NaN	NaN	NaN	NaN	NaN	NaN	NaN	NaN	NaN	NaN	NaN	NaN	NaN	NaN	0.007937591	0.011165196	10.63139975	0.674170016	3.669185045	NaN	NaN	NaN	NaN
A13_06	46.6905	-17.0035	09/15/0003 09:47	272	NaN	NaN	NaN	NaN	NaN	NaN	NaN	190814.6431	NaN	0	42.37110549	4.43223823	4.578252283	190862.1862	0.294646161	NaN	NaN	NaN	0	0	0	0	NaN	NaN	NaN	NaN	NaN	NaN	NaN	NaN	NaN	NaN	NaN	NaN	NaN	NaN	0.007930562	0.011123016	10.64048499	0.674961428	3.672465966	NaN	NaN	NaN	NaN
A13_06	46.6905	-17.0035	09/15/0003 09:47	273	NaN	NaN	NaN	NaN	NaN	NaN	NaN	189966.2383	NaN	0	42.34944617	4.472871963	4.723921705	190013.8035	0.28476113	NaN	NaN	NaN	0	0	0	0	NaN	NaN	NaN	NaN	NaN	NaN	NaN	NaN	NaN	NaN	NaN	NaN	NaN	NaN	0.007923533	0.011080837	10.64957022	0.675752841	3.675746888	NaN	NaN	NaN	NaN
A13_06	46.6905	-17.0035	09/15/0003 09:47	274	NaN	NaN	NaN	NaN	NaN	NaN	NaN	188979.5146	NaN	0	41.31749212	4.400873962	4.678138425	189026.7955	0.2748761	NaN	NaN	NaN	0	0	0	0	NaN	NaN	NaN	NaN	NaN	NaN	NaN	NaN	NaN	NaN	NaN	NaN	NaN	NaN	0.007916504	0.011038657	10.65865546	0.676544253	3.679027809	NaN	NaN	NaN	NaN
A13_06	46.6905	-17.0035	09/15/0003 09:47	275	NaN	NaN	NaN	NaN	NaN	NaN	NaN	187976.4531	NaN	0	40.1627125	4.313016549	4.609427653	188022.2721	0.26499107	NaN	NaN	NaN	0	0	0	0	NaN	NaN	NaN	NaN	NaN	NaN	NaN	NaN	NaN	NaN	NaN	NaN	NaN	NaN	0.007909475	0.010996477	10.6677407	0.677335665	3.68230873	NaN	NaN	NaN	NaN
A13_06	46.6905	-17.0035	09/15/0003 09:47	276	NaN	NaN	NaN	NaN	NaN	NaN	NaN	186973.3916	NaN	0	39.00793289	4.225159137	4.54071688	187017.7487	0.255106039	NaN	NaN	NaN	0	0	0	0	NaN	NaN	NaN	NaN	NaN	NaN	NaN	NaN	NaN	NaN	NaN	NaN	NaN	NaN	0.007902446	0.010954298	10.67682593	0.678127078	3.685589652	NaN	NaN	NaN	NaN
A13_06	46.6905	-17.0035	09/15/0003 09:47	277	NaN	NaN	NaN	NaN	NaN	NaN	NaN	185970.3301	NaN	0	37.85315327	4.137301724	4.472006108	186013.2253	0.245221009	NaN	NaN	NaN	0	0	0	0	NaN	NaN	NaN	NaN	NaN	NaN	NaN	NaN	NaN	NaN	NaN	NaN	NaN	NaN	0.007895418	0.010912118	10.68591117	0.67891849	3.688870573	NaN	NaN	NaN	NaN
A13_06	46.6905	-17.0035	09/15/0003 09:47	278	NaN	NaN	NaN	NaN	NaN	NaN	NaN	184967.2686	NaN	0	36.69837366	4.049444312	4.403295335	185008.7019	0.235335978	NaN	NaN	NaN	0	0	0	0	NaN	NaN	NaN	NaN	NaN	NaN	NaN	NaN	NaN	NaN	NaN	NaN	NaN	NaN	0.007888389	0.010869939	10.69499641	0.679709902	3.692151495	NaN	NaN	NaN	NaN
A13_06	46.6905	-17.0035	09/15/0003 09:47	279	NaN	NaN	NaN	NaN	NaN	NaN	NaN	183964.2071	NaN	0	35.54359404	3.961586899	4.334584563	184004.1785	0.225450948	NaN	NaN	NaN	0	0	0	0	NaN	NaN	NaN	NaN	NaN	NaN	NaN	NaN	NaN	NaN	NaN	NaN	NaN	NaN	0.00788136	0.010827759	10.70408164	0.680501314	3.695432416	NaN	NaN	NaN	NaN
A13_06	46.6905	-17.0035	09/15/0003 09:47	280	NaN	NaN	NaN	NaN	NaN	NaN	NaN	182961.1456	NaN	0	34.38881442	3.873729487	4.26587379	182999.6551	0.215565918	NaN	NaN	NaN	0	0	0	0	NaN	NaN	NaN	NaN	NaN	NaN	NaN	NaN	NaN	NaN	NaN	NaN	NaN	NaN	0.007874331	0.01078558	10.71316688	0.681292726	3.698713337	NaN	NaN	NaN	NaN
A13_06	46.6905	-17.0035	09/15/0003 09:47	281	NaN	NaN	NaN	NaN	NaN	NaN	NaN	181958.0841	NaN	0	33.23403481	3.785872074	4.197163018	181995.1317	0.205680887	NaN	NaN	NaN	0	0	0	0	NaN	NaN	NaN	NaN	NaN	NaN	NaN	NaN	NaN	NaN	NaN	NaN	NaN	NaN	0.007867302	0.0107434	10.72225212	0.682084139	3.701994258	NaN	NaN	NaN	NaN
A13_06	46.6905	-17.0035	09/15/0003 09:47	282	NaN	NaN	NaN	NaN	NaN	NaN	NaN	180955.0226	NaN	0	32.07925519	3.698014662	4.128452246	180990.6083	0.195795857	NaN	NaN	NaN	0	0	0	0	NaN	NaN	NaN	NaN	NaN	NaN	NaN	NaN	NaN	NaN	NaN	NaN	NaN	NaN	0.007860273	0.010701221	10.73133735	0.682875551	3.70527518	NaN	NaN	NaN	NaN
A13_06	46.6905	-17.0035	09/15/0003 09:47	283	NaN	NaN	NaN	NaN	NaN	NaN	NaN	179951.9611	NaN	0	30.92447557	3.610157249	4.059741473	179986.0849	0.185910827	NaN	NaN	NaN	0	0	0	0	NaN	NaN	NaN	NaN	NaN	NaN	NaN	NaN	NaN	NaN	NaN	NaN	NaN	NaN	0.007853244	0.01065904	10.74042259	0.683666963	3.708556101	NaN	NaN	NaN	NaN
A13_06	46.6905	-17.0035	09/15/0003 09:47	284	NaN	NaN	NaN	NaN	NaN	NaN	NaN	178948.8996	NaN	0	29.76969595	3.522299837	3.991030701	178981.5615	0.176025796	NaN	NaN	NaN	0	0	0	0	NaN	NaN	NaN	NaN	NaN	NaN	NaN	NaN	NaN	NaN	NaN	NaN	NaN	NaN	0.007846216	0.010616861	10.74950783	0.684458376	3.711837023	NaN	NaN	NaN	NaN
A13_06	46.6905	-17.0035	09/15/0003 09:47	285	NaN	NaN	NaN	NaN	NaN	NaN	NaN	177945.8381	NaN	0	28.61491634	3.434442424	3.922319928	177977.0381	0.166140766	NaN	NaN	NaN	0	0	0	0	NaN	NaN	NaN	NaN	NaN	NaN	NaN	NaN	NaN	NaN	NaN	NaN	NaN	NaN	0.007839187	0.010574681	10.75859306	0.685249788	3.715117944	NaN	NaN	NaN	NaN
A13_06	46.6905	-17.0035	09/15/0003 09:47	286	NaN	NaN	NaN	NaN	NaN	NaN	NaN	176942.7766	NaN	0	27.46013672	3.346585012	3.853609156	176972.5147	0.156255735	NaN	NaN	NaN	0	0	0	0	NaN	NaN	NaN	NaN	NaN	NaN	NaN	NaN	NaN	NaN	NaN	NaN	NaN	NaN	0.007832158	0.010532502	10.7676783	0.6860412	3.718398865	NaN	NaN	NaN	NaN
A13_06	46.6905	-17.0035	09/15/0003 09:47	287	NaN	NaN	NaN	NaN	NaN	NaN	NaN	175939.7151	NaN	0	26.3053571	3.258727599	3.784898383	175967.9913	0.146370705	NaN	NaN	NaN	0	0	0	0	NaN	NaN	NaN	NaN	NaN	NaN	NaN	NaN	NaN	NaN	NaN	NaN	NaN	NaN	0.007825129	0.010490322	10.77676354	0.686832612	3.721679787	NaN	NaN	NaN	NaN
[truncated: 15,013 more rows]
[truncated: 21 more columns]
