# Supplementary material for: Basin-scale biogeography of marine phytoplankton reflects cellular-scale optimization of metabolism and physiology
Source: Sci Adv. 2022 Jan 21;8(3):eabl4930. doi: 10.1126/sciadv.abl4930 (PMC8782455; doi:10.1126/sciadv.abl4930)
Supplement: Supplementary file 2 — Data S1 to S6 [file sciadv.abl4930_data_s1_to_s6.zip › sciadv.abl4930_data_s3.csv]

Strain	OGT_old	OGT
EQPAC1	26.12	23.12
MED4	25.97	22.97
MIT9515	26.03	23.03
AS9601	28.43	28.43
GP2	29.08	29.08
MIT0604	29.2	29.2
MIT9107	28.67	28.67
MIT9116	28.64	28.64
MIT9123	28.59	28.59
MIT9201	28.94	28.94
MIT9202	29.34	29.34
MIT9215	29.27	29.27
MIT9301	28.37	28.37
MIT9302	28.81	28.81
MIT9311	28.89	28.89
MIT9312	28.88	28.88
MIT9314	29.06	29.06
MIT9321	28.59	28.59
MIT9322	28.48	28.48
MIT9401	28.52	28.52
RS01	29.11	29.11
RS04	29.06	29.06
RS50	29.12	29.12
SB	27.86	27.86
MIT1314	28.19	28.19
XMU1401	29.11	29.11
MIT0801	22.78	21.78
NATL1A	22.59	21.59
NATL2A	22.03	21.03
PAC1	22.85	21.85
MIT0912	22.56	21.56
MIT0913	22.14	21.14
MIT0915	22.91	21.91
MIT0917	22.46	21.46
MIT1013	22.67	21.67
MIT1214	22.79	21.79
LG	22.19	19.19
MIT0601	22.4	19.4
MIT0602	21.81	18.81
MIT0603	21.78	18.78
MIT9211	21.78	18.78
SS120	22.33	19.33
SS2	22.29	19.29
SS35	22.16	19.16
SS51	22.19	19.19
SS52	22.23	19.23
MIT0918	22.41	19.41
MIT0919	22.79	19.79
MIT1304	22.43	19.43
MIT1303	22.31	17.31
MIT1306	22.33	17.33
MIT1312	22.03	17.03
MIT1318	22.05	17.05
MIT1320	22.19	17.19
MIT1323	22.75	17.75
MIT1327	22.18	17.18
MIT1342	22.91	17.91
MIT9303	22.26	17.26
MIT9313	23.36	18.36
MIT0701	22.41	17.41
MIT0702	22.14	17.14
MIT0703	22.01	17.01
MIT1205	22.28	17.28
MIT1227	21.48	16.48
MIT1303	22.01	17.01
MIT1313	22.33	17.33
MIT1320	22.09	17.09
MIT1418	22.18	17.18
P1344	22.35	17.35
P1361	22.31	17.31
P1363	22.38	17.38
