# Supplementary material for: Basin-scale biogeography of marine phytoplankton reflects cellular-scale optimization of metabolism and physiology
Source: Sci Adv. 2022 Jan 21;8(3):eabl4930. doi: 10.1126/sciadv.abl4930 (PMC8782455; doi:10.1126/sciadv.abl4930)
Supplement: Supplementary file 2 — Data S1 to S6 [file sciadv.abl4930_data_s1_to_s6.zip › sciadv.abl4930_data_s5.csv]

Metabolite	Prochloro_1304_a	Prochloro_1304_b	Prochloro_1304_c	Prochloro_1304_d	Prochloro_1304_e	Prochloro_9312_a	Prochloro_9312_b	Prochloro_9312_c	Prochloro_9312_d	Prochloro_9312_e	Prochloro_9313_a	Prochloro_9313_b	Prochloro_9313_c	Prochloro_9313_d	Prochloro_9313_e	Prochloro_Med4_a	Prochloro_Med4_b	Prochloro_Med4_c	Prochloro_Med4_d	Prochloro_Med4_e	Prochloro_Natl2A_c	Prochloro_Natl2A_d	Prochloro_Natl2A_e	%RSD_1304	%RSD_9312	%RSD_9313	%RSD_Med4	%RSD_Natl_2A
1-monopalmitin*	78432.04291	56271.22029	30773.50025	39490.46528	46182.79385	108791.5028	51139.0454	99166.15207	64694.19981	66369.75031	75966.67425	41858.96885	79055.98808	74931.76199	53778.21443	77574.9012	58259.78975	66277.45294	39714.40467	43767.36511	95082.3155	40618.28518	63117.99204	36.47	31.59	25.21	27.47	41.3
4-guanidinobutyric acid*	0	0	0	0	0	0	0	0	0	0	241663.4754	300614.596	221622.1546	352695.7019	142518.2954	0	0	0	0	0	0	0	0			31.72
citric acid	0	0	0	0	0	112435.7038	0	114113.4098	78332.5885	46174.13786	0	0	0	0	0	0	0	0	0	0	0	0	0		68.62
D-glucose	9877.592472	19482.20475	25162.03576	26140.22399	4922.134577	200164.1816	170363.8744	330580.8158	211878.9766	331166.8589	31022.20969	31835.29578	21191.14476	21610.01215	6464.486719	53659.73907	77756.6296	51137.09854	39384.30568	55065.87044	36878.09031	49878.04255	42703.52003	54.87	30.71	45.66	25.17	15.09
DL-isoleucine	2980.918288	2741	5380.245895	2845.425801	0	15379.11543	8218.312559	24193.15789	18766.209	25963.84665	14720.71405	2733.782207	7925.767133	5377.40322	1556.382949	4885.949728	13891.59521	7109.6385	651.4382057	6298.136432	4015.608552	11381.20293	4235	68.34	38.56	80.95	72.96	64.04
D-mannitol	57851.07657	50858.27453	53137.29472	68205.53635	64785.20663	87283.86946	70143.16147	78598.54243	80450.35999	65836.69732	70397.01271	59420.0275	63773.31071	55661.45139	65031.73251	67285.81965	78089.28252	65588.42177	51017.92142	71148.40074	14772.70631	14067.80638	4214.858358	12.58	11.14	8.93	14.95	53.57
D-mannose	0	0	0	0	0	0	0	0	0	0	22957.8049	19698.66862	29351.89045	22721.88974	34534.80012	0	0	0	0	0	0	0	0			23.18
D-ribose	7365.99482	473.2575743	7140.534225	9738.585995	4903.947693	59249.24069	43562.78187	55889.43081	53532.13765	155538.1326	85277.17283	65372.2144	49347.16678	50952.62053	48340.43062	30503.96311	43940.10203	35895.73233	10813.24751	14551.44866	11423.43883	36617.40112	7511.873188	58.99	62.81	26.4	51.95	85.31
fructose	4407.122432	0	194.0049992	518.3139243	0	52217.82553	66612.87058	72227.37458	87441.95164	112860.3665	36176.36555	27879.03302	41763.40989	967.6267584	47777.44441	45018.93446	50092.71004	42970.44072	30114.22489	47544.06841	0	38355.29267	3411.191055	185.87	29.49	59.12	17.99	152.48
glyceric acid	10078.05619	6351.418027	5200.301098	39396.79171	38247.94478	20401.2957	36445.56633	18031.5181	13003.99791	45479.58329	5626.033888	2202.262316	35007.38587	0	33352.36831	7315.112414	36939.21341	3256.425516	25888.66888	38412.18519	2122.973545	2655.418382	2067.705999	87.7	51.34	114.31	73.27	14.22
glycerol	5605362.205	4139707.096	2957520.856	874812.2031	999712.8187	4945375.407	852900.3815	5510545.282	5358672.556	1085675.374	3674732.953	3227760.726	908328.884	2868169.959	934256.5487	5300440.232	935502.0904	8010101.576	813403.066	1021200.472	3537436.024	4167498.876	3029708.896	69.81	66.66	56.44	102.09	15.93
glycerol monostereate*	97291.36247	93355.14077	31381.96714	46072.78644	62281.77552	182228.1699	75382.49764	145775.0532	90150.40772	94142.02662	108462.9162	71346.97475	113201.2425	109710.484	62476.49984	112034.9953	87725.64637	103148.768	41206.91234	70799.97373	167600.8677	71884.24216	84134.99968	43.71	38.18	25.92	33.91	48.29
glycine	17507.77082	14320.57754	3672.820223	15161.1795	3931.158527	200793.2401	136635.9808	167746.1378	174259.7686	189820.0353	248561.6877	215782.6288	188210.2605	151356.2837	136015.731	98303.42641	138776.5596	69008.90678	69066.06004	95835.32572	169323.0816	165361.0789	178871.6226	60.46	14.1	24.5	30.37	4.06
glycolic acid	14157.86276	14475.48314	14278.85164	52523.38838	46468.50205	105993.1273	117298.5975	86544.12598	96115.20531	110366.5332	27095.94266	32538.23898	49636.37846	18651.45692	57928.73833	79267.97722	124021.4932	80160.2314	81060.30653	105695.9387	28377.46914	28728.90642	29780.82367	68.34	11.72	43.63	21.36	2.52
altrose*	21802.82646	5322.945167	0	9656.521125	591.23706	61533.29881	39318.80624	67233.84358	61657.72372	75938.00779	0	0	0	0	0	0	0	0	0	14618.99046	54129.15227	63066.79064	58324.52423	119.27	22.14		223.61	7.64
lactic acid	174711.5724	165735.6656	194857.4822	173328.3953	185413.8613	259474.7866	193158.1409	241276.0829	258741.2334	178228.0471	194816.0079	207176.8217	188809.199	190024.027	210205.5756	205975.1604	271070.3436	215418.7475	170212.2218	207013.8823	187544.2235	233358.3757	159410.5719	6.37	16.82	4.99	17	19.3
L-aspartic acid	601798	622053	384660	526263	360174	520942	209129	802431	549504	549928	397025	254842	185479	293069	198940	1296302	1483717	1248980	681351	803400	1158286	922206	951232	24.3	40.07	32.03	31.12	12.74
L-glutamic acid	610616.6425	825324.4659	521248.9385	434528.7043	351030.396	2719420.257	1065625.049	2955861.745	1803849.708	2567379.911	878783.4485	641214.6495	369194.9083	697257.2594	324426.8557	983275.1819	1429884.498	922855.5913	747453.5887	1078897.704	1149786.627	927837.9829	940516.1563	33.27	34.98	39.96	24.49	12.39
L-serine	37110.49099	35364.40336	22284.73921	32607.01389	22368.34852	130258.3353	70943.11813	159864.4927	112277.5087	130751.0195	34702.01731	23528.70135	41241.5403	12780.74652	8535.773128	23776.94006	26761.64402	23763.21123	17692.47687	18040.62174	83881.67805	80676.71703	82634.04328	23.84	27.05	57.69	18.06	1.96
L-threonine	25207.38854	23236.01799	19475.75184	24662.70785	20097.51887	44227.59971	27706.75017	56509.83345	45458.76765	59320.90615	30045.52364	26700.76723	32080.98476	22527.46021	21143.15515	32619.5174	42919.60937	33791.08385	27287.77049	31653.62269	58020.20222	61397.32751	62828.43294	11.63	26.77	17.72	17.04	4.06
mannopyranose*	1764725.421	1369401.725	976190.577	1162265.505	725978.7373	49919288.85	21613538.41	49794414.03	36102573.85	41505381.98	18495.45853	17225.73697	28328.98092	28232.69107	36618.23603	3206271.729	4042495.729	3517918.833	1606871.742	3690877.47	5524109.224	8196555.555	6020431.435	32.92	29.46	31.04	29.48	21.6
methyl-beta-D-galactopyranoside*	26789.62873	20120.21431	14725.1762	20923.50314	15072.90368	310721.1134	325325.9096	480021.7683	374236.5188	522753.6588	2732.168169	3134.035078	0	0	0	119826.3712	172958.0382	129647.9142	96192.90972	137611.7296	113565.6297	151790.1133	134873.1643	25.34	23.45	137.47	21.35	14.36
alanine	236331.4203	207246.9045	183463.9497	214630.7667	197495.6209	527082.6623	398422.7424	666006.0445	493537.1037	651875.576	259531.6531	236381.5487	207372.1136	199285.0774	210842.9769	218107.0464	228898.1277	217020.4109	179268.045	171239.5426	383093.4958	400868.4107	412635.3501	9.5	20.53	11.15	12.73	3.73
palmitic acid	24422.25674	14359.36079	11990.60987	10976.43549	9359.261105	36943.27008	13608.09914	20612.8686	23802.78247	19632.48589	22405.94872	14676.40875	26127.77942	10194.56265	13288.9112	13017.86152	17119.64112	21463.88769	10887.42336	16301.38915	29904.19299	15523.94763	8515.69187	42.08	37.8	38.41	25.77	60.64
stearic acid	45106.94453	14983.42225	11598.61558	15962.11851	463.0233052	41361.81311	75565.98309	171686.7211	29748.92237	11819.2394	16212.22417	2491.066739	7654.225718	7064.155948	18561.06666	21891.02846	15334.72085	37383.35821	21472.14456	23078.54463	45936.22753	14504.61408	11260.79343	93.92	96.13	64.81	34.2	80.13
sucrose	4873045.034	3873304.124	2263931.319	3989331.709	2128161.759	13972625.97	7444236.498	25858456.59	16665169.87	23689474.88	31423257.68	23035973.48	13573115.62	19302315.51	19214916.69	9948620.954	12783105.37	10301885.04	6386079.411	9598745.603	9683243.331	11962513.24	10517444.81	34.68	42.55	30.91	23.3	10.76
unknown 01	169992.5502	163822.1731	142394.2303	179510.6113	163445.6835	242917.55	194020.3142	215001.3369	222772.3614	170030.5181	209495.8647	163660.4847	173898.0749	148763.9554	223414.5039	188805.4495	194921.8596	210607.2352	164680.7839	152065.8898	146359.9568	170545.2487	154859.6469	8.32	13.36	17.12	12.95	7.8
unknown 02	94334.24768	45209.96857	59734.32431	20763.26075	21907.87589	67644.16252	43959.81639	76426.69045	81696.38747	42664.27879	98099.94176	44212.28416	24289.22451	19240.43291	47136.04544	47874.84861	15086.53314	120827.0986	2046.493341	22613.75654	33642.71317	17830.19298	25378.46037	62.97	29.14	67.05	113.43	30.87
unknown 03	23154.19968	19358.19862	20735.01802	20403.56239	20587.71552	18323.11283	26843.14052	23276.03467	26349.67723	16825.41667	19995.67173	16827.42386	15739.74259	4912.609384	17243.76426	24436.01401	19848.89216	22558.16852	21920.11686	11847.90102	2477.820454	16566.25381	16635.26678	6.71	20.5	38.96	24.39	68.56
unknown 04	111403.3841	95163.40763	83213.90937	95018.7564	95864.52683	133158.6756	101741.7243	115608.7707	125108.7412	95235.48707	105134.2236	96790.13019	93031.69614	81701.79098	98715.00231	88370.18516	120338.4588	95641.44896	86053.4112	111952.3741	89752.03196	102146.265	83142.84171	10.43	13.82	9.11	14.96	10.52
unknown 05	18208.29551	37085.31582	4364.55049	15007.00918	29435.35775	18522.71109	30408.76243	17744.3224	10000.19599	33013.36011	40976.37674	278.8673905	10649.452	37739.78048	13022.39201	11633.66985	18423.43846	18519.18816	6584.141396	44289.02076	31875.29944	16138.20962	8989.287284	61.24	43.61	87.06	73.06	61.62
unknown 06	57607.28782	18983.87396	8165.278948	50073.93577	63009.72855	71455.99393	63410.55876	90976.47231	84468.93272	82785.75047	69532.79548	20689.11341	27400.02449	7843.869956	58699.88831	30762.09019	31445.61589	65552.27612	3266.145828	9817.338633	51861.10014	8408.39437	4405.735768	61.84	14.03	71.02	86.45	122.08
unknown 07	67352.28368	65645.15433	62864.39874	76838.82733	70912.62709	92832.19188	79982.07915	87909.81887	103422.8182	35437.79675	81449.71682	64748.40443	62734.54278	62988.94378	56658.07633	74070.75388	87248.20736	75158.83973	59755.9542	72201.633	69509.55842	76644.5497	66640.58538	7.85	32.88	14.17	13.27	7.26
unknown 08	18708.21663	28163.25476	24711.23532	40035.35316	27920.62954	44282.85503	29553.30197	52474.57962	37584.42036	36837.24111	25548.93867	24618.0098	29876.80568	32272.55603	25831.69577	30326.45719	37269.58123	32862.01789	23841.61223	46606.55388	28697.13729	27420.2637	26672.15362	27.87	21.53	11.9	24.8	3.71
unknown 09	300378.152	304929.107	205519.0449	135822.1845	217194.9631	397262.1704	7923.389777	156531.1362	109868.3232	126422.5885	355500.3613	2650.251679	212925.669	229033.0327	195436.6536	238455.9194	495164.1262	240199.7234	321684.2671	390618.8979	261814.2399	351964.3792	314950.1827	30.5	90.29	63.6	32.21	14.64
unknown 10	2163.215507	27195.10773	24637.74186	20967.05595	19394.82693	33147.95463	20400.76026	0	34250.14902	0	766.7786308	24008.33538	14758.95917	0	0	28600.15878	24141.26245	115.7331424	790.4597906	48782.55494	35066.61675	20814.32963	36169.10564	52.08	96.41	138.87	100.12	27.91
unknown 11	11602.26263	15252.88357	4663.763208	14530.56148	7389.274936	163628.5167	85274.0108	172290.0865	129222.5007	119027.7027	38617.29587	32482.06006	33017.38053	42701.93617	35501.54521	29621.2078	57817.63532	50509.21981	38886.8491	22114.76142	29842.29628	32103.59135	53389.15352	42.78	26.31	11.65	36.78	33.79
unknown 12	216974.0796	282560.3951	230657.7587	276203.217	233503.3848	372020.59	297580.889	276587.893	394083.4153	213891.0417	271155.6698	240918.6789	251196.1293	223397.1225	270422.4144	296479.7259	315020.6629	243769.5739	213853.7175	251942.0162	74234.04753	67798.69131	58635.17946	11.87	23.54	8.07	15.52	11.72
unknown 13	16447.65026	30393.35284	12191.0907	30708.1915	19407.42207	22124.93817	58878.23011	58945.10704	26717.61382	30254.10803	50457.59488	49930.44212	50645.07058	34502.92024	48962.73033	18869.09114	62305.52972	15208.13157	18341.9763	19243.54498	2254.292114	34944.55256	14725.77281	38.32	45.85	14.84	74.33	95.32
unknown 14	28178.90973	32549.76402	7248.151511	33339.22	15720.97414	34378.54728	11485.35721	28444.91667	45157.78667	30876.02991	100506.0135	37282.44316	76370.57018	86866.87497	64202.26413	34125.58826	67215.77819	22497.66646	23115.97512	30168.89513	3603.863795	38418.1042	17791.07349	48.95	40.56	32.92	52.02	87.8
unknown 15	8606.583769	13054.86605	14993.40459	5299.122071	8373.079464	78824.16865	76531.38341	107427.7873	85166.63055	120150.1906	1494.281372	0	0	0	0	30069.86362	45786.44703	27582.22292	24056.97977	34600.80151	37511.91358	37562.08954	31421.31439	38.78	20.52	223.61	25.91	9.95
unknown 16	0	0	0	0	0	21175.04656	15105.46541	50933.57943	20589.21314	22337.10071	6655.638033	6893.677204	8018.527039	5699.015363	9084.833158	13023.92797	13809.49695	11803.92686	9677.546482	13850.94552	0	9612.653309	0		54.55	17.99	14.07	173.21
unknown 17	0	0	0	0	0	0	0	0	0	0	422026.8116	279226.9923	226756.8383	299755.6202	333855.8618	0	0	0	0	0	0	0	0			23.24
unknown 18	46021.46956	22691.70016	21681.08451	47140.37922	23728.06159	120679.4792	24040.7482	35335.5562	50790.04705	57386.31531	16860.96929	25102.71507	27300.50074	27757.50345	12568.47474	31518.10566	40756.25667	29909.3781	23889.29018	25558.69356	24749.12958	36632.46097	23637.5174	40.64	65.18	31.13	21.78	25.42
unknown 19	9785.874563	9843.060887	10465.27325	0	0	16902.33502	0	13359.28691	22980.11697	0	8501.724345	14866.2602	1156	8835.917168	4048.13333	13725.61487	0	19658.09557	0	0	13878.26672	7843.716422	9091.875053	91.39	96.84	69.84	140.49	31.01
unknown 20	0	0	0	0	0	5994.473673	0	0	0	0	44599.23269	28355.10585	26248.48964	27531.86133	38697.37652	0	0	0	0	0	0	0	0		223.61	24.56
unknown 21	18361.38933	9371.193044	15175.4167	26296.07057	3078.978463	58962.56727	10866.40508	20009.18278	30916.35098	34659.74771	0	0	0	0	0	0	0	0	0	0	1656.940923	6469.390564	3888.721308	61.02	58.48			60.13
unknown 22	0	1899	0	633.756145	0	656801.7454	242766.7788	515714.9725	448245.68	474867.0268	0	0	0	0	0	9955.928988	20226.02147	10441.04675	2911.491634	9400.225976	18559.0898	18498.16601	12470.02502	162.94	31.91		58.54	21.19
unknown 23	33811.6757	16826.94195	6267.971207	11404.62246	1222.738526	165638.7453	97141.29389	228696.1688	174852.4932	173325.9379	8806.600846	1482.017923	3393.476486	4481.623079	12000.42177	31631.92601	34832.33457	31869.46614	26654.41135	28563.93027	25989.15679	35220.01061	37808.64759	90.26	27.91	71	10.33	18.82
unknown 24	8919.078417	7230.63251	0	3094	0	11947.31712	26871.68538	22360.98774	18538.79157	14915	8645.430468	0	10552.14896	8746.906037	1196.181779	8983.56723	8985.86645	7796.996578	0	0	20844.79637	0	905.2596833	106.61	31.24	83.26	91.77	162.51
