# Supplementary material for: Basin-scale biogeography of marine phytoplankton reflects cellular-scale optimization of metabolism and physiology
Source: Sci Adv. 2022 Jan 21;8(3):eabl4930. doi: 10.1126/sciadv.abl4930 (PMC8782455; doi:10.1126/sciadv.abl4930)
Supplement: Supplementary file 2 — Data S1 to S6 [file sciadv.abl4930_data_s1_to_s6.zip › sciadv.abl4930_data_s6.xlsx]

## Sheet: Sheet1
Category	Variable	Description	Strains	Source	Bibliography
Macromolecules	Protein	Macromolecular composition of biomass; nitrogen and phosphorus starvation experiments	MED4	This study	(-)
Macromolecules	DNA	Macromolecular composition of biomass; nitrogen and phosphorus starvation experiments	MED4	This study	(-)
Macromolecules	RNA	Macromolecular composition of biomass; nitrogen and phosphorus starvation experiments	MED4	This study	(-)
Macromolecules	Carbohydrate	Macromolecular composition of biomass; nitrogen and phosphorus starvation experiments	MED4	This study	(-)
Macromolecules	Lipid	Macromolecular composition of biomass; nitrogen and phosphorus starvation experiments	MED4	This study	(-)
Macromolecules	CellWall	Derived from cell wall thickness and cell surface area	MED4	Ting et al., 2007; Knoop et al., 2013	(39,46)
Metabolomics	Citrate	Metabolite intracellular concentration; optimal growth phenotype	MIT1304;MIT9312;MIT9313;MED4;NATL2A	This study	(-)
Metabolomics	D_Glucose	Metabolite intracellular concentration; optimal growth phenotype	MIT1304;MIT9312;MIT9313;MED4;NATL2A	This study	(-)
Metabolomics	Isoleucine	Metabolite intracellular concentration; optimal growth phenotype	MIT1304;MIT9312;MIT9313;MED4;NATL2A	This study	(-)
Metabolomics	Mannose	Metabolite intracellular concentration; optimal growth phenotype	MIT1304;MIT9312;MIT9313;MED4;NATL2A	This study	(-)
Metabolomics	D_Ribose	Metabolite intracellular concentration; optimal growth phenotype	MIT1304;MIT9312;MIT9313;MED4;NATL2A	This study	(-)
Metabolomics	D_Fructose	Metabolite intracellular concentration; optimal growth phenotype	MIT1304;MIT9312;MIT9313;MED4;NATL2A	This study	(-)
Metabolomics	D_Glycerate	Metabolite intracellular concentration; optimal growth phenotype	MIT1304;MIT9312;MIT9313;MED4;NATL2A	This study	(-)
Metabolomics	Glycerol	Metabolite intracellular concentration; optimal growth phenotype	MIT1304;MIT9312;MIT9313;MED4;NATL2A	This study	(-)
Metabolomics	Glycine	Metabolite intracellular concentration; optimal growth phenotype	MIT1304;MIT9312;MIT9313;MED4;NATL2A	This study	(-)
Metabolomics	Glycolate	Metabolite intracellular concentration; optimal growth phenotype	MIT1304;MIT9312;MIT9313;MED4;NATL2A	This study	(-)
Metabolomics	Lactate	Metabolite intracellular concentration; optimal growth phenotype	MIT1304;MIT9312;MIT9313;MED4;NATL2A	This study	(-)
Metabolomics	L_Aspartate	Metabolite intracellular concentration; optimal growth phenotype	MIT1304;MIT9312;MIT9313;MED4;NATL2A	This study	(-)
Metabolomics	L_Glutamate	Metabolite intracellular concentration; optimal growth phenotype	MIT1304;MIT9312;MIT9313;MED4;NATL2A	This study	(-)
Metabolomics	L_Serine	Metabolite intracellular concentration; optimal growth phenotype	MIT1304;MIT9312;MIT9313;MED4;NATL2A	This study	(-)
Metabolomics	L_Threonine	Metabolite intracellular concentration; optimal growth phenotype	MIT1304;MIT9312;MIT9313;MED4;NATL2A	This study	(-)
Metabolomics	L_Alanine	Metabolite intracellular concentration; optimal growth phenotype	MIT1304;MIT9312;MIT9313;MED4;NATL2A	This study	(-)
Metabolomics	Hexadecanoic_acid	Metabolite intracellular concentration; optimal growth phenotype	MIT1304;MIT9312;MIT9313;MED4;NATL2A	This study	(-)
Metabolomics	Octadecanoic acid	Metabolite intracellular concentration; optimal growth phenotype	MIT1304;MIT9312;MIT9313;MED4;NATL2A	This study	(-)
Metabolomics	Sucrose	Metabolite intracellular concentration; optimal growth phenotype	MIT1304;MIT9312;MIT9313;MED4;NATL2A	This study	(-)
Pigments	Divinylchlorophyll_a	Pigment quota; variable light conditions	MED4;NATL1A;SS120;MIT9215;MIT9201;MIT9202;MIT9302;MIT9312;MIT9211;MIT9303;MIT9313	Claustre et al., 2002; Partensky et al., 1993; Moore et al., 1999	(70,16,17)
Pigments	Divinylchlorophyll_b	Pigment quota; variable light conditions	MED4;NATL1A;SS120;MIT9215;MIT9201;MIT9202;MIT9302;MIT9312;MIT9211;MIT9303;MIT9313	Claustre et al., 2002; Partensky et al., 1993; Moore et al., 1999	(70,16,17)
Pigments	alpha_Carotene	Pigment quota; variable light conditions	MED4;NATL1A;SS120	Partensky et al., 1993	(16)
Pigments	Zeaxanthin	Pigment quota; variable light conditions	MED4;NATL1A;SS120	Claustre et al., 2002; Partensky et al., 1993	(70,16)
Lipids	Phosphtidylglycerol	Lipid head-group composition; phosphorus replete and phosphorus-limited growth conditions	MED4;NATL1A;SS120;MIT9312	van Mooy et al., 2006	(56)
Lipids	1_2_Diacyl_3_beta_D_galactosyl_sn_glycerol_MGDG	Lipid head-group composition; phosphorus replete and phosphorus-limited growth conditions	MED4;NATL1A;SS120;MIT9312	van Mooy et al., 2006	(56)
Lipids	Digalactosyl_diacylglycerol	Lipid head-group composition; phosphorus replete and phosphorus-limited growth conditions	MED4;NATL1A;SS120;MIT9312	van Mooy et al., 2006	(56)
Lipids	Sulfoquinovodiacylglycerol	Lipid head-group composition; phosphorus replete and phosphorus-limited growth conditions	MED4;NATL1A;SS120;MIT9312	van Mooy et al., 2006	(56)
Lipids	C14:0	Fatty acid chain lenghts and saturation states; optimal growth conditions	SS120	Qian et al., 2008	(67)
Lipids	C15:0	Fatty acid chain lenghts and saturation states; optimal growth conditions	SS120	Qian et al., 2008	(67)
Lipids	C16:0	Fatty acid chain lenghts and saturation states; optimal growth conditions	SS120	Qian et al., 2008	(67)
Lipids	C18:0	Fatty acid chain lenghts and saturation states; optimal growth conditions	SS120	Qian et al., 2008	(67)
Lipids	C19:0	Fatty acid chain lenghts and saturation states; optimal growth conditions	SS120	Qian et al., 2008	(67)
Lipids	C14:1(n-3)	Fatty acid chain lenghts and saturation states; optimal growth conditions	SS120	Qian et al., 2008	(67)
Lipids	C16:1(n-5)	Fatty acid chain lenghts and saturation states; optimal growth conditions	SS120	Qian et al., 2008	(67)
Lipids	C16:1(n-7)	Fatty acid chain lenghts and saturation states; optimal growth conditions	SS120	Qian et al., 2008	(67)
Lipids	C18:1(n-7)	Fatty acid chain lenghts and saturation states; optimal growth conditions	SS120	Qian et al., 2008	(67)
Lipids	C18:1(n-9)	Fatty acid chain lenghts and saturation states; optimal growth conditions	SS120	Qian et al., 2008	(67)
Lipids	C19:1(n-9)	Fatty acid chain lenghts and saturation states; optimal growth conditions	SS120	Qian et al., 2008	(67)
Lipids	C20:4	Fatty acid chain lenghts and saturation states; optimal growth conditions	SS120	Qian et al., 2008	(67)
Elemental composition	Carbon	Elemental composition; P-replete and P-limited growth conditions	MED4;SS120;NATL1A;GP2;SB;EQPAC1;PCC9511	Bertilsson et al., 2003; Heldal et al., 2003	(19,68)
Elemental composition	Nitrogen	Elemental composition; P-replete and P-limited growth conditions	MED4;SS120;NATL1A;GP2;SB;EQPAC1;PCC9511	Bertilsson et al., 2003; Heldal et al., 2003	(19,68)
Elemental composition	Phosphorus	Elemental composition; P-replete and P-limited growth conditions	MED4;SS120;NATL1A;GP2;SB;EQPAC1;PCC9511	Bertilsson et al., 2003; Heldal et al., 2003	(19,68)
Elemental composition	Sulfur	Elemental composition; optimal growth conditions	SS120;NATL1A;GP2;SB;EQPAC1;PCC9511	Heldal et al., 2003	(68)
Elemental composition	Oxygen	Elemental composition; optimal growth conditions	SS120;NATL1A;GP2;SB;EQPAC1;PCC9511	Heldal et al., 2003	(68)
Elemental composition	Fe2	Elemental composition; optimal growth conditions	SS120;NATL1A;GP2;SB;EQPAC1;PCC9511	Heldal et al., 2003	(68)
Elemental composition	Cadmium	Elemental composition; optimal growth conditions	SS120;NATL1A;GP2;SB;EQPAC1;PCC9511	Heldal et al., 2003	(68)
Elemental composition	Calcium_cation	Elemental composition; optimal growth conditions	SS120;NATL1A;GP2;SB;EQPAC1;PCC9511	Heldal et al., 2003	(68)
Elemental composition	Chloride_ion	Elemental composition; optimal growth conditions	SS120;NATL1A;GP2;SB;EQPAC1;PCC9511	Heldal et al., 2003	(68)
Elemental composition	Cobalt_ion	Elemental composition; optimal growth conditions	SS120;NATL1A;GP2;SB;EQPAC1;PCC9511	Heldal et al., 2003	(68)
Elemental composition	Copper	Elemental composition; optimal growth conditions	SS120;NATL1A;GP2;SB;EQPAC1;PCC9511	Heldal et al., 2003	(68)
Elemental composition	Magnesium_cation	Elemental composition; optimal growth conditions	SS120;NATL1A;GP2;SB;EQPAC1;PCC9511	Heldal et al., 2003	(68)
Elemental composition	Guanylyl_molybdenum_cofactor	Elemental composition; optimal growth conditions	SS120;NATL1A;GP2;SB;EQPAC1;PCC9511	Heldal et al., 2003	(68)
Elemental composition	Sodium_cation	Elemental composition; optimal growth conditions	SS120;NATL1A;GP2;SB;EQPAC1;PCC9511	Heldal et al., 2003	(68)
Elemental composition	Strontium_cation	Elemental composition; optimal growth conditions	SS120;NATL1A;GP2;SB;EQPAC1;PCC9511	Heldal et al., 2003	(68)
Elemental composition	Zn	Elemental composition; optimal growth conditions	SS120;NATL1A;GP2;SB;EQPAC1;PCC9511	Heldal et al., 2003	(68)
Amino acids	L_Alanine	Amino acid composition of total protein extracts; optimal growth conditions	SS120	Qian et al., 2008	(67)
Amino acids	L_Arginine	Amino acid composition of total protein extracts; optimal growth conditions	SS120	Qian et al., 2008	(67)
Amino acids	L_Asparagine	Amino acid composition of total protein extracts; optimal growth conditions	SS120	Qian et al., 2008	(67)
Amino acids	L_Aspartate	Amino acid composition of total protein extracts; optimal growth conditions	SS120	Qian et al., 2008	(67)
Amino acids	L_Cystine	Amino acid composition of total protein extracts; optimal growth conditions	SS120	Qian et al., 2008	(67)
Amino acids	L_Glutamate	Amino acid composition of total protein extracts; optimal growth conditions	SS120	Qian et al., 2008	(67)
Amino acids	L_Glutamine	Amino acid composition of total protein extracts; optimal growth conditions	SS120	Qian et al., 2008	(67)
Amino acids	L_Histidine	Amino acid composition of total protein extracts; optimal growth conditions	SS120	Qian et al., 2008	(67)
Amino acids	L_Isoleucine	Amino acid composition of total protein extracts; optimal growth conditions	SS120	Qian et al., 2008	(67)
Amino acids	L_Leucine	Amino acid composition of total protein extracts; optimal growth conditions	SS120	Qian et al., 2008	(67)
Amino acids	L_Lysine	Amino acid composition of total protein extracts; optimal growth conditions	SS120	Qian et al., 2008	(67)
Amino acids	L_Methionine	Amino acid composition of total protein extracts; optimal growth conditions	SS120	Qian et al., 2008	(67)
Amino acids	L_Phenylalanine	Amino acid composition of total protein extracts; optimal growth conditions	SS120	Qian et al., 2008	(67)
Amino acids	L_Proline	Amino acid composition of total protein extracts; optimal growth conditions	SS120	Qian et al., 2008	(67)
Amino acids	L_Serine	Amino acid composition of total protein extracts; optimal growth conditions	SS120	Qian et al., 2008	(67)
Amino acids	L_Threonine	Amino acid composition of total protein extracts; optimal growth conditions	SS120	Qian et al., 2008	(67)
Amino acids	L_Tryptophan	Amino acid composition of total protein extracts; optimal growth conditions	SS120	Qian et al., 2008	(67)
Amino acids	L_Tyrosine	Amino acid composition of total protein extracts; optimal growth conditions	SS120	Qian et al., 2008	(67)
Amino acids	L_Valine	Amino acid composition of total protein extracts; optimal growth conditions	SS120	Qian et al., 2008	(67)
Metabolomics	10_Formyltetrahydrofolat	Intracellular concentration; Synechocystis only; optimal growth conditions	Synechocystis sp. PCC6803	Nogales et al., 2013	(45)
Metabolomics	10_Methylenetetrahydrofolate	Intracellular concentration; Synechocystis only; optimal growth conditions	Synechocystis sp. PCC6803	Nogales et al., 2013	(45)
Metabolomics	5_Methyltetrahydrofolate	Intracellular concentration; Synechocystis only; optimal growth conditions	Synechocystis sp. PCC6803	Nogales et al., 2013	(45)
Metabolomics	Acetyl_CoA	Intracellular concentration; Synechocystis only; optimal growth conditions	Synechocystis sp. PCC6803	Nogales et al., 2013	(45)
Metabolomics	Biotin	Intracellular concentration; Synechocystis only; optimal growth conditions	Synechocystis sp. PCC6803	Nogales et al., 2013	(45)
Metabolomics	CoA	Intracellular concentration; Synechocystis only; optimal growth conditions	Synechocystis sp. PCC6803	Nogales et al., 2013	(45)
Metabolomics	Cobamide_coenzyme	Intracellular concentration; Synechocystis only; optimal growth conditions	Synechocystis sp. PCC6803	Nogales et al., 2013	(45)
Metabolomics	FAD	Intracellular concentration; Synechocystis only; optimal growth conditions	Synechocystis sp. PCC6803	Nogales et al., 2013	(45)
Metabolomics	Malonyl_CoA	Intracellular concentration; Synechocystis only; optimal growth conditions	Synechocystis sp. PCC6803	Nogales et al., 2013	(45)
Metabolomics	NAD	Intracellular concentration; Synechocystis only; optimal growth conditions	Synechocystis sp. PCC6803	Nogales et al., 2013	(45)
Metabolomics	NADH	Intracellular concentration; Synechocystis only; optimal growth conditions	Synechocystis sp. PCC6803	Nogales et al., 2013	(45)
Metabolomics	NADP	Intracellular concentration; Synechocystis only; optimal growth conditions	Synechocystis sp. PCC6803	Nogales et al., 2013	(45)
Metabolomics	NADPH	Intracellular concentration; Synechocystis only; optimal growth conditions	Synechocystis sp. PCC6803	Nogales et al., 2013	(45)
Metabolomics	Riboflavin	Intracellular concentration; Synechocystis only; optimal growth conditions	Synechocystis sp. PCC6803	Nogales et al., 2013	(45)
Metabolomics	Tetrahydrofolate	Intracellular concentration; Synechocystis only; optimal growth conditions	Synechocystis sp. PCC6803	Nogales et al., 2013	(45)
Metabolomics	Thiamin_diphosphate	Intracellular concentration; Synechocystis only; optimal growth conditions	Synechocystis sp. PCC6803	Nogales et al., 2013	(45)
Metabolomics	Chorismate	Intracellular concentration; Synechocystis only; optimal growth conditions	Synechocystis sp. PCC6803	Nogales et al., 2013	(45)
Metabolomics	Glutathione	Intracellular concentration; Synechocystis only; optimal growth conditions	Synechocystis sp. PCC6803	Nogales et al., 2013	(45)
Metabolomics	Heme_O	Intracellular concentration; Synechocystis only; optimal growth conditions	Synechocystis sp. PCC6803	Nogales et al., 2013	(45)
Metabolomics	S_Adenosyl_L_methionine	Intracellular concentration; Synechocystis only; optimal growth conditions	Synechocystis sp. PCC6803	Nogales et al., 2013	(45)
Metabolomics	Spermidine	Intracellular concentration; Synechocystis only; optimal growth conditions	Synechocystis sp. PCC6803	Nogales et al., 2013	(45)
Metabolomics	di_trans_poly_cis_Undecaprenyl_diphosphate	Intracellular concentration; Synechocystis only; optimal growth conditions	Synechocystis sp. PCC6803	Knoop et al., 2013	(46)
Metabolomics	Lipid_A_disaccharide	Intracellular concentration; Synechocystis only; optimal growth conditions	Synechocystis sp. PCC6803	Knoop et al., 2013	(46)
Metabolomics	Crosslinked_peptideglycan	Intracellular concentration; Synechocystis only; optimal growth conditions	Synechocystis sp. PCC6803	Knoop et al., 2013	(46)
